# Supplementary material for: Adolescent social housing protects against adult emotional and cognitive deficits and alters the PFC and NAc transcriptome in male and female C57BL/6J mice
Source: Front Neurosci. 2023 Dec 7;17:1287584. doi: 10.3389/fnins.2023.1287584 (PMC10733512; doi:10.3389/fnins.2023.1287584)
Supplement: Supplementary file 2 [file Table_1.XLSX]

## Sheet: Male PFC data
Male PFC differentially expressed genes
Male PFC Main Effect of Ethanol						Male PFC Main Effect of Housing						Male PFC Interaction of Ethanol and Housing
ID	Fold Change	P-val	Public Gene IDs	Gene Symbol		ID	Fold Change	P-val	Public Gene IDs	Gene Symbol		ID	Delta Fold Change	P-val	Gene Symbol
TC1400000796.mm.2	-1.38	0.0001	NM_001040072; ENSMUST00000100529; ENSMUST00000168479; BC151043; uc007uaz.2	Nynrin		TC0400000426.mm.2	1.5	2.95e-06	NM_019874; ENSMUST00000037872; ENSMUST00000084662; ENSMUST00000098112; ENSMUST00000107973; ENSMUST00000123501; ENSMUST00000142332; ENSMUST00000153807; BC048902; BC057087; OTTMUST00000015128; OTTMUST00000015129; OTTMUST00000015130; OTTMUST00000015131; OTTMUST00000015132; OTTMUST00000015133; uc008som.1; uc008son.1; uc008soo.1; uc008sop.1	Dnajb5		TC0200004007.mm.2	1.78	1.12e-05	Olfr1164
TC0400003006.mm.2	1.34	0.0002	NM_177361; ENSMUST00000102806; BC104352; BC104353; OTTMUST00000017573; uc008tnd.1	Ifna12		TC1700000496.mm.2	2.07	5.64e-06	NM_001111099; NM_007669; ENSMUST00000023829; ENSMUST00000119901; ENSMUST00000122348; BC002043; OTTMUST00000078425; OTTMUST00000078426; OTTMUST00000078427; uc008bsg.2; uc008bsh.1; uc012aom.1	Cdkn1a		TC0300001265.mm.2	-1.82	7.91e-05	Ndst4
TC1300002463.mm.2	-1.38	0.0002	NM_027711; ENSMUST00000068603; BC150958; uc007rmo.1; uc007rmp.1	Iqgap2		TC1800001234.mm.2	1.55	5.84e-06	NM_011898; ENSMUST00000025295; BC050944; BC057005; uc008esl.1	Spry4		TC0700000125.mm.2	1.77	0.0002	Vmn1r77
TC0600001532.mm.2	1.37	0.0004	NM_177686; ENSMUST00000065289; ENSMUST00000133756; ENSMUST00000147106; ENSMUST00000151671; BC094904; OTTMUST00000066725; OTTMUST00000066726; OTTMUST00000066727; OTTMUST00000066728; uc009efl.2	Clec12a		TC0200001624.mm.2	1.43	1.97e-05	NM_001048139; NM_001048141; NM_001048142; NM_001285416; NM_001285417; NM_001285418; NM_001285419; NM_001285420; NM_001285421; NM_001285422; NM_007540; ENSMUST00000053317; ENSMUST00000111042; ENSMUST00000111043; ENSMUST00000111044; ENSMUST00000111045; ENSMUST00000111046; ENSMUST00000111047; ENSMUST00000111049; ENSMUST00000111050; ENSMUST00000111051; ENSMUST00000176893; BC034862; OTTMUST00000035862…	Bdnf		TC1700002293.mm.2	-2.01	0.0003	Slc5a7
TC1400000009.mm.2	1.48	0.0006	NM_001270806; uc011zfe.1	Gm5795; Gm10413		TC0700001644.mm.2	1.34	2.26e-05	NM_001193305; NM_177282; ENSMUST00000037991; ENSMUST00000050149; ENSMUST00000106647; ENSMUST00000106648; ENSMUST00000144509; ENSMUST00000150428; BC111895; BC112415; OTTMUST00000058248; OTTMUST00000058249; OTTMUST00000058250; OTTMUST00000058251; OTTMUST00000058252; OTTMUST00000058253; uc009jgl.2; uc009jgm.2; uc009jgn.2; uc009jgo.2; uc009jgp.1	Mical2		TC0700000251.mm.2	-1.75	0.0006	Ceacam3
TC0800000932.mm.2	-1.33	0.0006	NM_197982; ENSMUST00000019576; ENSMUST00000109810; ENSMUST00000127505; ENSMUST00000138789; ENSMUST00000140521; ENSMUST00000172396; BC020134; OTTMUST00000064230; OTTMUST00000064231; OTTMUST00000064232; OTTMUST00000064233; OTTMUST00000064234; uc009mla.2	Ddx39		TC0400003629.mm.2	2.01	2.58e-05	NM_001253386; NM_172702; ENSMUST00000105996; ENSMUST00000120126; ENSMUST00000122374; ENSMUST00000146478; ENSMUST00000154846; BC031720; OTTMUST00000021893; OTTMUST00000021894; OTTMUST00000021895; OTTMUST00000021896; OTTMUST00000021897; uc008uzc.1; uc029uzq.1	Serinc2		TC0X00003276.mm.2	2.36	0.0006	Ppef1
TC1100001813.mm.2	1.38	0.0006	NM_013475; ENSMUST00000000049; ENSMUST00000133383; ENSMUST00000146050; ENSMUST00000152958; BC019811; BC053338; OTTMUST00000006445; OTTMUST00000006446; OTTMUST00000006447; OTTMUST00000006448; uc007mbp.2	Apoh		TC1200002119.mm.2	1.44	3.86e-05	NM_027744; ENSMUST00000021423; BC125331; BC125333; uc007oio.1	Noxred1		TC0900000212.mm.2	-1.71	0.0006	Cnn1
TC1500001506.mm.2	-1.21	0.0007	NM_009009; ENSMUST00000022927; BC043032; BC129916; BC129917; uc007vrd.2	Rad21		TC0500001756.mm.2	1.58	4.05e-05	NM_016789; ENSMUST00000071782; BC026054; uc012egq.1	Nptx2		TC1900001130.mm.2	-1.32	0.0007	Ms4a14
TC0X00000059.mm.2	1.29	0.0007	NM_019582; ENSMUST00000115725; ENSMUST00000115726; ENSMUST00000123979; ENSMUST00000128628; ENSMUST00000133637; ENSMUST00000141634; ENSMUST00000144522; ENSMUST00000151208; ENSMUST00000155090; ENSMUST00000156047; ENSMUST00000157000; OTTMUST00000042905; OTTMUST00000042986; OTTMUST00000042987; OTTMUST00000042988; OTTMUST00000042989; OTTMUST00000042990; OTTMUST00000042991; OTTMUST00000042992; OTTMUST0…	Cacna1f		TC1600001280.mm.2	1.52	5.04e-05	NM_022324; ENSMUST00000023453; BC053425; OTTMUST00000061184; uc007ykc.2	Sdf2l1		TC0900001775.mm.2	-1.6	0.0007	Fut4
TC0100003098.mm.2	-1.28	0.0008	NM_001160420; NM_001160421; NM_001160422; NM_054076; ENSMUST00000124051; ENSMUST00000124245; ENSMUST00000126123; ENSMUST00000149380; ENSMUST00000153617; BC099435; BC115928; OTTMUST00000066466; OTTMUST00000066467; OTTMUST00000066468; OTTMUST00000066469; OTTMUST00000066470; uc007cqy.2; uc007cqz.2; uc007cra.2; uc007crb.3	Optc		TC1000000796.mm.2	-1.44	5.51e-05	NM_001199840; ENSMUST00000075859; uc011xhv.1	Olfr1354		TC1600001770.mm.2	-1.46	0.0007	St3gal6
TC0300001265.mm.2	1.27	0.001	NM_022565; ENSMUST00000144344; ENSMUST00000147016; ENSMUST00000172632; ENSMUST00000173932; ENSMUST00000174648; OTTMUST00000061638; OTTMUST00000061639; OTTMUST00000061874; OTTMUST00000096300; OTTMUST00000096301; uc008rfv.2; uc008rfw.2; uc008rfx.2	Ndst4		TC0300001265.mm.2	-1.5	6.77e-05	NM_022565; ENSMUST00000144344; ENSMUST00000147016; ENSMUST00000172632; ENSMUST00000173932; ENSMUST00000174648; OTTMUST00000061638; OTTMUST00000061639; OTTMUST00000061874; OTTMUST00000096300; OTTMUST00000096301; uc008rfv.2; uc008rfw.2; uc008rfx.2	Ndst4		TC0400004184.mm.2	-2.04	0.0008	Gm428
TC1800001277.mm.2	-1.8	0.001	NM_001281470; ENSMUST00000091916; ENSMUST00000181652	Gm10267		TC1000001301.mm.2	1.4	0.0001	NM_009344; ENSMUST00000164773; BC010295; OTTMUST00000089761; uc007haf.2	Phlda1		TCUn_JH58430400000005.mm.2	2.3	0.0008	Pisd-ps3
TC1000000919.mm.2	-1.39	0.001	NM_001163064; ENSMUST00000105314; uc007gjk.2	AU041133		TC0400001034.mm.2	1.28	0.0001	NM_001177602; NM_001177604; NM_001177605; NM_009647; ENSMUST00000102780; ENSMUST00000106945; ENSMUST00000106946; ENSMUST00000131397; ENSMUST00000133055; ENSMUST00000151561; ENSMUST00000155749; BC086663; OTTMUST00000019192; OTTMUST00000019193; OTTMUST00000019194; OTTMUST00000019195; OTTMUST00000019196; OTTMUST00000019197; OTTMUST00000050467; uc008tvn.2; uc008tvo.2; uc008tvp.2; uc012dhl.1	Ak4		TC0400001837.mm.2	1.77	0.0008	Gm13023
TC1000001038.mm.2	-1.3	0.0011	NM_133993; ENSMUST00000001836; ENSMUST00000164053; ENSMUST00000164562; ENSMUST00000168509; BC003199; BC023137; OTTMUST00000089588; OTTMUST00000089589; OTTMUST00000089590; OTTMUST00000089591; uc007gnc.2; uc007gnd.2	Pwp1		TC0300001306.mm.2	1.31	0.0001	NM_130450; ENSMUST00000071402; BC051041; BC098492; BC100576; uc008rid.1; uc008rie.1; uc008rif.1	Elovl6		TC0700004300.mm.2	1.89	0.0009	4930451I11Rik
TC0X00003040.mm.2	-1.36	0.0012	NM_010297; ENSMUST00000018739; ENSMUST00000154833; BC110630; OTTMUST00000045027; OTTMUST00000045028; uc009uiz.2; uc009ujb.2	Glra4		TC1700000773.mm.2	-1.57	0.0001	NM_146465; ENSMUST00000078207; BC132008; BC132012; OTTMUST00000096580; uc008cmx.2	Olfr108		TC0400001975.mm.2	-1.44	0.0009	Rere
TC1300002679.mm.2	1.35	0.0012	NM_139299; ENSMUST00000051756; BC066164; uc007rwh.1; uc007rwi.2; uc007rwj.1; uc007rwk.1; uc011zep.2; uc011zeq.2	Il31ra		TC1200001028.mm.2	1.32	0.0001	NM_001177841; NM_026580; NR_033587; ENSMUST00000021620; ENSMUST00000101094; ENSMUST00000141055; ENSMUST00000148371; ENSMUST00000179684; BC049551; OTTMUST00000055395; OTTMUST00000055396; OTTMUST00000055397; OTTMUST00000055398; uc007ovf.2; uc007ovg.2; uc007ovh.2; uc011yqy.1	Otub2		TC1500000980.mm.2	-1.73	0.001	4930415O20Rik
TC1000000560.mm.2	-1.33	0.0014	NM_001017407; NM_001017409; NM_001017419; NM_001017433; NM_001017441; NM_023064; ENSMUST00000035894; ENSMUST00000079235; ENSMUST00000121297; ENSMUST00000122261; ENSMUST00000126831; ENSMUST00000131879; ENSMUST00000140456; ENSMUST00000143207; ENSMUST00000148181; ENSMUST00000151886; OTTMUST00000079277; OTTMUST00000079278; OTTMUST00000079279; OTTMUST00000079280; OTTMUST00000079281; OTTMUST00000080750…	Tbata		TC0100000485.mm.2	1.4	0.0001	NM_001281976; NM_009843; ENSMUST00000027164; ENSMUST00000097720; ENSMUST00000124816; BC042741; BC052683; OTTMUST00000004524; OTTMUST00000004536; OTTMUST00000004540	Ctla4		TC0800001897.mm.2	1.94	0.001	Adam18
TC0500001152.mm.2	1.25	0.0014	NM_016681; ENSMUST00000066160; BC056617; uc008yrw.1; uc008yrx.1	Chek2		TC0900003021.mm.2	1.3	0.0001	NM_029103; NM_175402; ENSMUST00000055843; ENSMUST00000069036; ENSMUST00000159283; ENSMUST00000159620; ENSMUST00000160503; ENSMUST00000160978; ENSMUST00000161272; ENSMUST00000162801; BC048616; BC052180; OTTMUST00000077206; OTTMUST00000077210; OTTMUST00000077211; OTTMUST00000077212; OTTMUST00000077213; OTTMUST00000081076; OTTMUST00000081077; OTTMUST00000092708; uc009rkt.1; uc009rku.1; uc012gzz.1	Manf; Rbm15b		TC1300001603.mm.2	2.03	0.0011	Vmn1r209
TC0700001922.mm.2	-1.3	0.0014	NM_025826; ENSMUST00000015829; ENSMUST00000117518; ENSMUST00000133277; ENSMUST00000135633; ENSMUST00000136612; ENSMUST00000151995; ENSMUST00000156261; BC054428; OTTMUST00000064962; OTTMUST00000064982; OTTMUST00000064983; OTTMUST00000064984; OTTMUST00000064985; OTTMUST00000064986; OTTMUST00000064987; uc009kbk.2; uc009kbl.2; uc009kbm.2; uc009kbn.2	Acadsb		TC0500003268.mm.2	1.38	0.0001	NM_001253904; NM_001253905; NM_011424; ENSMUST00000055256; ENSMUST00000086083; ENSMUST00000111393; ENSMUST00000111394; ENSMUST00000111398; ENSMUST00000111402; ENSMUST00000125053; ENSMUST00000130742; ENSMUST00000134404; ENSMUST00000134819; ENSMUST00000138890; ENSMUST00000144354; ENSMUST00000149968; OTTMUST00000041505; OTTMUST00000041506; OTTMUST00000041507; OTTMUST00000041508; OTTMUST00000041509; …	Ncor2		TC0600001458.mm.2	-1.61	0.0011	Scnn1a
TC1400001039.mm.2	1.27	0.0015	ENSMUST00000098874	Gm21750		TC1900000383.mm.2	1.31	0.0001	ENSMUST00000067077; XR_141372.1	Gm9938		TC0200001340.mm.2	1.84	0.0012	Olfr1261
TC0800001899.mm.2	-1.4	0.0015	NM_001272057; NM_001272058; NM_001272059; NM_007401; ENSMUST00000050300; ENSMUST00000118419; ENSMUST00000130939; ENSMUST00000132180; BC094237; OTTMUST00000078694; OTTMUST00000078695; OTTMUST00000078696; OTTMUST00000078697; uc009lff.1	Adam5		TC0900000096.mm.2	-1.35	0.0002	NM_176836; ENSMUST00000059579; ENSMUST00000129861; ENSMUST00000130106; ENSMUST00000156680; BC043120; BC050870; OTTMUST00000056453; OTTMUST00000056477; OTTMUST00000056478; OTTMUST00000077925; uc009oef.1; uc009oeg.1; uc009oeh.1	Fam76b		TC0100000660.mm.2	1.56	0.0014	Asic4
TC0500001844.mm.2	1.25	0.0016	NM_009663; ENSMUST00000071130; BC026209; OTTMUST00000071392; uc009app.1	Alox5ap		TC0X00001365.mm.2	1.48	0.0002	NM_029174; ENSMUST00000033625; uc029xnc.1	4930513O06Rik		TC0200001277.mm.2	-1.95	0.0014	Olfr1113
TC1300001692.mm.2	-1.4	0.0016	NM_023332; ENSMUST00000006662; BC064762; OTTMUST00000001248; uc007pxu.1	Prl8a9		TC0500003660.mm.2	1.4	0.0002	NM_013559; ENSMUST00000074846; BC018378; OTTMUST00000050668; OTTMUST00000050669; OTTMUST00000050670; OTTMUST00000050671; OTTMUST00000050672; OTTMUST00000050673; uc009apy.1; uc009apz.1; uc009aqa.1	Hsph1		TC0600000454.mm.2	-1.74	0.0014	Gstk1
TC1300000599.mm.2	-1.44	0.0017	NM_025415; ENSMUST00000075853; BC022647; BC094919; OTTMUST00000058218; uc007qmh.2; uc007qmi.2	Cks2		TC0200000620.mm.2	1.68	0.0002	NM_001163434; NM_022310; ENSMUST00000028222; ENSMUST00000100171; ENSMUST00000129333; ENSMUST00000137145; ENSMUST00000145466; ENSMUST00000155595; BC050927; OTTMUST00000028494; OTTMUST00000028495; OTTMUST00000028498; OTTMUST00000028499; OTTMUST00000028500; OTTMUST00000028501; uc008jis.2; uc008jit.2	Hspa5		TC0500001260.mm.2	-1.43	0.0014	Msi1
TC1600001130.mm.2	1.33	0.0017	NM_175347; ENSMUST00000023161; ENSMUST00000090500; ENSMUST00000132284; ENSMUST00000133440; BC145687; OTTMUST00000066087; OTTMUST00000066088; OTTMUST00000066089; OTTMUST00000066090; uc007xzt.1; uc007xzu.1	Srl		TC1100003187.mm.2	-1.48	0.0002	NM_146711; ENSMUST00000078936; BC125464; BC125468; OTTMUST00000013906; uc007kbp.2	Olfr43		TC1300001698.mm.2	-1.7	0.0015	Prl7d1
TC0800002917.mm.2	1.24	0.0018	NM_028584; NM_212447; ENSMUST00000001722; ENSMUST00000051430; ENSMUST00000155052; BC025851; OTTMUST00000068003; OTTMUST00000068004; OTTMUST00000068005; uc009njp.2; uc009njq.2	Marveld3		TSUnmapped00000046.mm.2	1.93	0.0002	NM_001289925	Egr3		TC0900003237.mm.2	1.68	0.0015	Slc22a13b-ps
TC0700000355.mm.2	1.23	0.0018	NM_001166722; ENSMUST00000170166; OTTMUST00000097921; uc012fez.1	Vmn1r170		TC1500000439.mm.2	1.5	0.0002	NM_144549; ENSMUST00000067543; ENSMUST00000118228; BC006800; OTTMUST00000069447; OTTMUST00000069448; uc007vxw.1; uc007vxx.1	Trib1		TC1700002361.mm.2	-2.15	0.0016	Nudt12
TC0700004644.mm.2	-1.25	0.0019	NM_001252519; NM_001253385; NM_177889; ENSMUST00000080834; ENSMUST00000182483; ENSMUST00000182546; ENSMUST00000182919; ENSMUST00000183025; ENSMUST00000183115; ENSMUST00000183190; BC060530; OTTMUST00000116939; OTTMUST00000116940; OTTMUST00000116941; OTTMUST00000116942; OTTMUST00000116943; OTTMUST00000116955; OTTMUST00000116956; uc009gcz.2; uc009gda.2; uc009gdc.2; uc029weh.1	Zfp82		TC1400000990.mm.2	1.49	0.0002	NM_018781; ENSMUST00000035908; BC103568; BC103570	Egr3		TC0200001729.mm.2	-1.37	0.0017	Thbs1
TC1200001351.mm.2	-1.23	0.0019	NM_134046; ENSMUST00000020981; ENSMUST00000111169; ENSMUST00000126017; ENSMUST00000128466; ENSMUST00000140975; ENSMUST00000146261; ENSMUST00000146523; BC023148; BC034399; OTTMUST00000082722; OTTMUST00000082723; OTTMUST00000082724; OTTMUST00000082725; OTTMUST00000082726; OTTMUST00000082727; OTTMUST00000082728; uc007mxn.1; uc007mxp.1	Cenpo		TC0200002193.mm.2	1.31	0.0002	NM_009219; ENSMUST00000109962; BC138487; BC138488; OTTMUST00000037330; uc008mtc.1	Sstr4		TC0300002842.mm.2	-1.29	0.0017	A730020M07Rik
TC1700001449.mm.2	1.32	0.0019	NM_011395; ENSMUST00000024595; BC137661; BC137662; uc008aku.1	Slc22a3		TC0700004201.mm.2	1.41	0.0003	NM_007672; ENSMUST00000033169; ENSMUST00000140247; BC117530; BC118511; OTTMUST00000067651; OTTMUST00000067652; uc012ftc.2	Cdr2		TC0900003250.mm.2	1.76	0.0019	Csrnp1
TC0100002335.mm.2	-1.41	0.002	NM_001252070; ENSMUST00000094964; uc007azi.1; uc029qom.1	Dnah7a		TC1000001802.mm.2	1.33	0.0003	NM_028440; ENSMUST00000020002; uc007elx.2; uc007ely.2; uc007elz.2	Abracl		TC0400001678.mm.2	-1.77	0.0019	E2f2
TC0500001327.mm.2	1.23	0.002	NM_011535; NM_198052; ENSMUST00000018748; ENSMUST00000079719; ENSMUST00000121021; ENSMUST00000145647; ENSMUST00000154680; BC096551; OTTMUST00000073569; OTTMUST00000073570; OTTMUST00000073571; OTTMUST00000073572	Tbx3		TC0200001212.mm.2	-1.32	0.0003	ENSMUST00000099947	Gm13691		TC1900000275.mm.2	-1.73	0.002	Olfr1477
TC1400000583.mm.2	-1.49	0.0022	NM_001017422; NM_017389; uc007tmv.1	Ear4; Ear14		TC1100000644.mm.2	1.36	0.0003	NM_153139; ENSMUST00000020499; ENSMUST00000108867; ENSMUST00000108872; ENSMUST00000147506; ENSMUST00000152336; BC138556; BC138558; OTTMUST00000012655; OTTMUST00000012656; OTTMUST00000012657; OTTMUST00000012658; uc007izc.1; uc007izd.1; uc007ize.1	Slc36a1		TC1700000900.mm.2	1.69	0.002	Mea1
TC1500002301.mm.2	-1.3	0.0022	NM_026192; ENSMUST00000023818; ENSMUST00000166943; ENSMUST00000168112; ENSMUST00000171838; BC054783; OTTMUST00000091678; OTTMUST00000091679; OTTMUST00000091680; OTTMUST00000091681; uc007xws.2; uc007xwt.2	Calcoco1		TC1500000014.mm.2	-1.44	0.0003	NM_016704; ENSMUST00000022788; ENSMUST00000161997; ENSMUST00000162350; ENSMUST00000162585; ENSMUST00000162729; BC011251; OTTMUST00000080935; OTTMUST00000080941; OTTMUST00000080942; OTTMUST00000083365; uc007vco.2; uc011zqw.1	C6		TC0900002519.mm.2	1.9	0.002	Trip4
TC0X00000865.mm.2	1.29	0.0023	NM_031171; ENSMUST00000101397; BC119227; BC145851; OTTMUST00000043424; uc009tsi.1; uc012hlt.1	Mageb2; Mageb1		TC1400002723.mm.2	-1.25	0.0003	NM_001081252; ENSMUST00000123350; ENSMUST00000126023; ENSMUST00000127153; ENSMUST00000131424; ENSMUST00000136924; ENSMUST00000138720; ENSMUST00000138923; ENSMUST00000148022; ENSMUST00000148648; ENSMUST00000153693; ENSMUST00000154130; ENSMUST00000156203; ENSMUST00000173391; ENSMUST00000173470; OTTMUST00000084504; OTTMUST00000084505; OTTMUST00000084506; OTTMUST00000084507; OTTMUST00000084508; OTTMU…	Uggt2		TC1100003489.mm.2	-1.96	0.002	Olfr462; Olfr463
TC1400001530.mm.2	1.21	0.0025	NM_029006; ENSMUST00000024155; uc011zgl.1	Kcnk16		TC1100000187.mm.2	1.28	0.0003	NM_033523; ENSMUST00000093298; ENSMUST00000093299; ENSMUST00000123036; BC066013; OTTMUST00000011644; OTTMUST00000011645; uc007icq.1; uc007icr.1; uc029rku.1	Spred2		TC1200001942.mm.2	1.77	0.0021	Esr2
TC0600003277.mm.2	1.36	0.0026	NM_001177588; NM_053251; NM_198669; ENSMUST00000087853; BC011176; BC171935; BC171936; uc009ejc.1; uc012eue.1; uc029wby.1	Gm8882; Gm4736; Prb1		TC1700000611.mm.2	1.42	0.0003	NM_001205214; NM_001205215; NM_001205216; NM_011306; ENSMUST00000044858; ENSMUST00000116612; ENSMUST00000173354; ENSMUST00000173554; ENSMUST00000174033; ENSMUST00000174130; ENSMUST00000174299; ENSMUST00000174578; ENSMUST00000174645; ENSMUST00000174740; BC019432; BC049773; OTTMUST00000095534; OTTMUST00000095535; OTTMUST00000095536; OTTMUST00000095538; OTTMUST00000095539; OTTMUST00000095540; OTTMUS…	Rxrb		TC0300002957.mm.2	-1.37	0.0023	Cyp2u1
TC0700001623.mm.2	-1.31	0.0026	NM_009281; ENSMUST00000084727; ENSMUST00000169638; BC037658; uc009jew.1; uc009jex.1; uc012fse.1	Zfp143		TC0500002347.mm.2	-1.37	0.0004	NR_027993; uc008xjj.2	Gm3414		TC0200002390.mm.2	1.43	0.0023	Cnbd2
TC0600001930.mm.2	1.32	0.0027	NM_028462; ENSMUST00000031709; BC119565; BC119566; uc009bbd.2	Fezf1		TC0100003351.mm.2	1.23	0.0004	NM_009786; ENSMUST00000014370; BC025948; uc007deg.2	Cacybp		TC1300002531.mm.2	1.6	0.0023	Naip5
TC1600000536.mm.2	1.24	0.0028	NM_008047; ENSMUST00000114763; ENSMUST00000123077; ENSMUST00000125279; ENSMUST00000127495; ENSMUST00000135668; ENSMUST00000152579; BC028921; OTTMUST00000063330; OTTMUST00000063331; OTTMUST00000063332; OTTMUST00000063333; OTTMUST00000063334; OTTMUST00000064112; uc007zej.1	Fstl1		TC1000000531.mm.2	1.47	0.0004	NM_011030; ENSMUST00000009789; ENSMUST00000092512; ENSMUST00000105466; BC009654; OTTMUST00000086403; OTTMUST00000086404; OTTMUST00000086405; uc007fdo.2; uc007fdp.2; uc011xee.1	P4ha1		TC0900000615.mm.2	1.49	0.0025	Pou2af1
TC1100003144.mm.2	1.23	0.0029	NM_177776; ENSMUST00000050226; ENSMUST00000108500; ENSMUST00000125807; ENSMUST00000143345; BC037993; OTTMUST00000013804; OTTMUST00000013805; OTTMUST00000072099; uc007jyv.1	Smtnl2		TC1100003397.mm.2	-1.26	0.0004	NM_011338; ENSMUST00000019266; ENSMUST00000136131; BC139318; BC145962; OTTMUST00000001961; OTTMUST00000001962; uc007kpj.1	Ccl9		TC0600002728.mm.2	1.42	0.0026	Chchd4
TC0700003928.mm.2	1.31	0.0029	NM_198623; ENSMUST00000057254; BC100419; BC150726; OTTMUST00000045647; uc009ivk.1	Ubqln3		TC0900001345.mm.2	1.3	0.0005	NM_153459; ENSMUST00000172306; ENSMUST00000173051; ENSMUST00000173748; BC010207; OTTMUST00000097320; OTTMUST00000097321; OTTMUST00000097322; OTTMUST00000097323; uc009rjm.2	Dusp7		TC1000002903.mm.2	1.75	0.0028	Lgr5
TC1700002293.mm.2	1.22	0.0031	NM_022025; ENSMUST00000095712; BC065089; uc008czw.1; uc008czy.1	Slc5a7		TC0900002281.mm.2	1.48	0.0005	NM_178710; ENSMUST00000041375; ENSMUST00000068484; ENSMUST00000176327; ENSMUST00000176491; ENSMUST00000176663; ENSMUST00000176824; ENSMUST00000177203; ENSMUST00000177346; OTTMUST00000110258; OTTMUST00000110259; OTTMUST00000110260; OTTMUST00000110261; OTTMUST00000110262; OTTMUST00000110290; OTTMUST00000110291; OTTMUST00000110298; uc009pky.1; uc009pkz.1; uc009pla.1	Sik2		TC0400004075.mm.2	-1.64	0.0029	Vamp3
TC0X00003409.mm.2	-1.33	0.0031	NM_001198987; ENSMUST00000101180; ENSMUST00000112741; uc012hqj.2	Gm15097		TC0300003139.mm.2	1.28	0.0005	NM_025926; NM_027287; ENSMUST00000029669; ENSMUST00000050073; ENSMUST00000134701; ENSMUST00000144950; ENSMUST00000153355; BC017161; OTTMUST00000081897; OTTMUST00000081898; OTTMUST00000081899; OTTMUST00000081900; OTTMUST00000081901	Dnajb4		TC1300000887.mm.2	-1.45	0.003	Slc12a7
TC1200002518.mm.2	-1.25	0.0032	NM_001004364; NM_001098168; NM_001135192; ENSMUST00000050990; ENSMUST00000064595; ENSMUST00000090834; ENSMUST00000101562; BC080847; BC096022; OTTMUST00000097326; OTTMUST00000097327; OTTMUST00000097328; OTTMUST00000097330; uc007ndi.1; uc007ndj.1; uc007ndk.1; uc011ykr.1	Asap2		TC1200000959.mm.2	-1.33	0.0005	NM_008152; ENSMUST00000075072; BC011332	Gpr65		TC0900003033.mm.2	1.46	0.003	Cyb561d2
TC0500002288.mm.2	-1.24	0.0032	NM_001081144; NM_001177902; ENSMUST00000057258; ENSMUST00000178760; ENSMUST00000179555; ENSMUST00000180214; BC138368; BC138369; OTTMUST00000111229; OTTMUST00000111230; OTTMUST00000111231; uc012dvq.1; uc012dvr.1	Zfp518b		TC1000000215.mm.2	1.41	0.0005	NM_010217; ENSMUST00000020171; ENSMUST00000129142; ENSMUST00000176228; BC006783; OTTMUST00000047191; OTTMUST00000047192; OTTMUST00000103465; uc011xbr.1	Ctgf		TC0600002296.mm.2	-1.59	0.003	Jazf1
TC0700000882.mm.2	-1.26	0.0033	NM_013580; ENSMUST00000014545; ENSMUST00000126004; ENSMUST00000148565; BC049602; OTTMUST00000067400; OTTMUST00000067404; OTTMUST00000067405; uc009gzp.1	Ldhc		TC1000001659.mm.2	1.51	0.0005	NM_146671; ENSMUST00000080460; BC127972; uc007hrc.1	Olfr822		TC1500001320.mm.2	-1.4	0.003	Ankrd33b
TC0400000501.mm.2	-1.32	0.0033	NM_001033201; ENSMUST00000030014; ENSMUST00000131187; ENSMUST00000133286; BC138898; OTTMUST00000015791; OTTMUST00000015792; OTTMUST00000015793; uc008stj.1; uc008stk.1; uc008stl.1	Ncbp1		TC1100002301.mm.2	1.23	0.0006	NM_018861; ENSMUST00000004634; ENSMUST00000109594; BC043483; BC052733; OTTMUST00000011656; uc007idb.2	Slc1a4		TC0100003599.mm.2	-1.56	0.003	Ifi202b; Ifi205
TC1800000950.mm.2	1.2	0.0033	NM_001276350; NM_007935; NM_027497; NR_035446; ENSMUST00000028100; ENSMUST00000050542; ENSMUST00000115870; ENSMUST00000124926; BC138622; BC138623; OTTMUST00000041772; OTTMUST00000041773; OTTMUST00000041774; OTTMUST00000041784; uc012azb.1	Epc1; Mir1893		TC0X00000408.mm.2	-1.46	0.0006	NM_001195271; ENSMUST00000105113; uc012hgq.1	Gm362		TC0X00001964.mm.2	2.15	0.0031	Gm5934
TC1300002470.mm.2	-1.36	0.0034	NM_001042714; ENSMUST00000055607; ENSMUST00000181074; ENSMUST00000181276; ENSMUST00000181613; ENSMUST00000181761; ENSMUST00000181822; BC112417; OTTMUST00000112624; OTTMUST00000112625; OTTMUST00000112626; OTTMUST00000112627; OTTMUST00000112628; OTTMUST00000112629; uc007rmx.1; uc007rmy.1; uc011zdb.1	Ankdd1b		TC1200001450.mm.2	1.31	0.0006	NM_144551; ENSMUST00000020922; ENSMUST00000151100; BC034338; BC037387; OTTMUST00000068228; OTTMUST00000068229; uc007nbq.1	Trib2		TC0600002361.mm.2	2.1	0.0032	Vmn1r24
TC0600001100.mm.2	1.34	0.0035	ENSMUST00000057977; ENSMUST00000133858; XR_035139.2	A730049H05Rik		TC1700000047.mm.2	1.29	0.0006	NM_001113351; NM_001113352; NM_001113353; NM_011523; ENSMUST00000061091; ENSMUST00000080283; ENSMUST00000115784; ENSMUST00000115785; ENSMUST00000115786; ENSMUST00000115787; ENSMUST00000115788; ENSMUST00000115789; ENSMUST00000115790; ENSMUST00000115791; ENSMUST00000126881; ENSMUST00000130661; ENSMUST00000134767; ENSMUST00000142409; ENSMUST00000146009; ENSMUST00000154114; BC058749; BC060214; OTTMUS…	Synj2		TC0X00002528.mm.2	-2.03	0.0032	Gm7173
TC0500000213.mm.2	1.35	0.0037	NM_029020; ENSMUST00000073076; ENSMUST00000115074; ENSMUST00000115077; ENSMUST00000127816; ENSMUST00000136414; ENSMUST00000136459; ENSMUST00000138168; ENSMUST00000151535; BC015301; OTTMUST00000059077; OTTMUST00000059078; OTTMUST00000059079; OTTMUST00000059080; OTTMUST00000059081; OTTMUST00000059082; OTTMUST00000059083; uc008wrg.1; uc008wrh.1; uc008wri.1	Abcb8		TC0500003028.mm.2	1.33	0.0006	NM_001162965; NM_001254731; NM_172718; ENSMUST00000048112; ENSMUST00000057209; ENSMUST00000112324; ENSMUST00000112325; ENSMUST00000138266; ENSMUST00000140981; ENSMUST00000145708; ENSMUST00000147856; ENSMUST00000154248; ENSMUST00000156340; BC138049; BC138050; OTTMUST00000063626; OTTMUST00000063633; OTTMUST00000063634; OTTMUST00000063635; OTTMUST00000063636; OTTMUST00000063637; OTTMUST00000063638; …	Sgsm1		TC1000003090.mm.2	-1.63	0.0033	Xrcc6bp1
TC1700002820.mm.2	-1.35	0.0037	NM_001271005	C920025E04Rik		TC0500001146.mm.2	1.51	0.0006	NM_001122639; NM_198306; NR_104449; ENSMUST00000040001; ENSMUST00000165856; BC054061	Galnt9		TC1400002054.mm.2	1.76	0.0035	Slc7a7
TC0700002907.mm.2	1.25	0.0038	NM_001199330; NM_183167; ENSMUST00000071804; BC052842; BC099396; BC138015; uc009gll.2; uc009glm.2; uc009gln.2	AI987944		TC0500003284.mm.2	1.24	0.0006	NM_133895; ENSMUST00000031367; ENSMUST00000124569; ENSMUST00000144603; ENSMUST00000152727; ENSMUST00000153832; ENSMUST00000155321; ENSMUST00000182841; BC016233; OTTMUST00000071346; OTTMUST00000071347; OTTMUST00000071348; OTTMUST00000071349; OTTMUST00000071350; OTTMUST00000071351; OTTMUST00000116759; uc008zsb.1; uc008zsc.1; uc012edt.1	Slc15a4		TC0Y00000009.mm.2	-1.52	0.0037	Gm16501; Gm6026
TC0100002840.mm.2	1.2	0.0038	NM_008798; ENSMUST00000027507; BC119179; BC120602; uc007cev.1	Pdcd1		TC1900000714.mm.2	1.23	0.0006	NM_146100; ENSMUST00000037636; BC018383; OTTMUST00000039267; uc008huk.1	Ina		TC0Y00000241.mm.2	-1.52	0.0037	Gm16501
TC1400000006.mm.2	1.57	0.0038	NM_029288; BC100412; uc011zfd.1	Gm10413		TC1400001455.mm.2	1.31	0.0006	NM_080433; ENSMUST00000022262; BC055718; uc007sfs.2; uc007sft.2	Fezf2		TC1300000214.mm.2	-2.02	0.0039	Vmn1r204
TC1400000039.mm.2	1.57	0.0038	ENSMUST00000112767; ENSMUST00000165713; ENSMUST00000170040; XM_985877.2	Gm8279		TC0800001822.mm.2	-1.28	0.0006	NM_001177408; ENSMUST00000084046; uc012gaj.1	Gm15319		TC1100003366.mm.2	1.45	0.0039	Cct6b
TC1600001452.mm.2	1.28	0.0039	NR_037689; uc007ywj.1	Gm1968		TC0600002212.mm.2	1.55	0.0007	NM_009787; NR_030485; ENSMUST00000077290; BC141078; uc009btf.1; uc012elb.1	Pdia4; Mir704		TC0900001373.mm.2	1.4	0.004	Rassf1
TC1000002571.mm.2	-1.2	0.004	NM_029102; ENSMUST00000020485; ENSMUST00000065815; ENSMUST00000125505; ENSMUST00000128142; ENSMUST00000140071; ENSMUST00000150269; ENSMUST00000155529; BC082561; OTTMUST00000059393; OTTMUST00000059394; OTTMUST00000059395; OTTMUST00000059396; OTTMUST00000059397; OTTMUST00000059398; OTTMUST00000059399; uc007gjs.1	Glt8d2		TC0300002489.mm.2	-1.38	0.0007	NM_001033302; ENSMUST00000036418; ENSMUST00000159739; ENSMUST00000159863; ENSMUST00000161866; ENSMUST00000161867; ENSMUST00000161994; BC132471; BC138510; OTTMUST00000075664; OTTMUST00000075670; OTTMUST00000075671; OTTMUST00000075672; OTTMUST00000075673; OTTMUST00000075674; uc008qll.1; uc008qlm.1	Ciart		TC0700004592.mm.2	-1.42	0.0041	Tnfrsf22
TC1900000426.mm.2	-1.28	0.0042	NM_009199; ENSMUST00000025875; ENSMUST00000160702; ENSMUST00000161119; ENSMUST00000161340; ENSMUST00000162189; BC064797; BC065099; OTTMUST00000085484; OTTMUST00000085485; OTTMUST00000085486; OTTMUST00000085487; OTTMUST00000085488; uc008hcl.1; uc008hcm.1; uc008hco.1	Slc1a1		TC1100001708.mm.2	1.51	0.0007	NM_001077698; NM_019679; ENSMUST00000021322; ENSMUST00000042286; ENSMUST00000107027; ENSMUST00000126425; ENSMUST00000129726; ENSMUST00000154871; OTTMUST00000006216; OTTMUST00000006217; OTTMUST00000006221; OTTMUST00000006222; OTTMUST00000006223; OTTMUST00000096194; uc007ltu.1; uc007ltv.1; uc007ltw.1; uc007ltx.1	Fmnl1		TC1400000502.mm.2	-1.4	0.0041	Cgrrf1
TC0500002783.mm.2	1.27	0.0042	ENSMUST00000180178; BC147369_2; XM_001476310.2	Gm3147; A430089I19Rik		TC0500001443.mm.2	1.3	0.0007	NM_030241; ENSMUST00000059580; ENSMUST00000100709; ENSMUST00000125588; ENSMUST00000134826; ENSMUST00000135667; ENSMUST00000138766; ENSMUST00000143722; ENSMUST00000147692; ENSMUST00000147969; ENSMUST00000154031; BC108333; OTTMUST00000041558; OTTMUST00000041559; OTTMUST00000041560; OTTMUST00000041561; OTTMUST00000041562; OTTMUST00000041563; OTTMUST00000041564; OTTMUST00000041565; OTTMUST00000041566…	Setd8		TC0700002372.mm.2	1.26	0.0041	Sult2a1
TC1000000048.mm.2	-1.21	0.0044	NM_010690; ENSMUST00000040043; ENSMUST00000165952; BC158092; BC158123; uc007eig.2; uc011wzy.1	Lats1		TC0900001905.mm.2	-1.25	0.0007	NM_145612; ENSMUST00000086278; BC005471; uc009ooj.1	Zfp810		TC0300000948.mm.2	1.7	0.0042	Hfe2
TC1100003739.mm.2	1.35	0.0044	NM_001099312; NM_001099313; ENSMUST00000105056; uc029rob.1	Gm11569; Gm11554		TC1300000045.mm.2	1.26	0.0007	NM_145360; ENSMUST00000169314; ENSMUST00000176851; ENSMUST00000177397; ENSMUST00000177400; ENSMUST00000177447; BC004801; BC110313; OTTMUST00000104162; OTTMUST00000104163; OTTMUST00000104164; OTTMUST00000104165; OTTMUST00000104166; uc007pkn.2	Idi1		TC1100000526.mm.2	-1.54	0.0042	Gfpt2
TC1600000976.mm.2	-1.38	0.0045	NM_001163615; uc012aia.1	Krtap20-2		TC0700004018.mm.2	1.34	0.0007	NM_001011862; ENSMUST00000065024; uc009jab.1	Olfr699		TC1100002013.mm.2	-1.36	0.0043	Chmp6
TC0X00000531.mm.2	1.24	0.0046	NM_133251; ENSMUST00000033465; ENSMUST00000114745; ENSMUST00000114746; ENSMUST00000141936; BC144928; BC145949; OTTMUST00000043048; OTTMUST00000043049; uc009tgz.1; uc012hhx.1	Vgll1		TC1800000924.mm.2	1.27	0.0007	NM_001110850; NM_001110851; NM_001110852; NM_001110853; NM_001110854; NM_001110855; NM_001110856; NM_001110857; NM_001110858; NM_001110859; NM_001271503; NM_001271504; NM_001271505; NM_001271506; NM_013498; NR_073193; ENSMUST00000025069; ENSMUST00000049942; ENSMUST00000082141; ENSMUST00000122958; ENSMUST00000123672; ENSMUST00000124747; ENSMUST00000126578; ENSMUST00000127601; ENSMUST00000129435; E…	Crem		TC0600002693.mm.2	1.94	0.0044	Gm839
TC0400003271.mm.2	1.27	0.0046	NM_007671; ENSMUST00000063531; ENSMUST00000097921; BC027026; OTTMUST00000019256; OTTMUST00000019257; uc008ucr.1	Cdkn2c		TC0800002160.mm.2	-1.42	0.0008	NM_001001184; ENSMUST00000040468; ENSMUST00000123328; ENSMUST00000125319; ENSMUST00000132472; ENSMUST00000136335; BC065112; OTTMUST00000076714; OTTMUST00000076715; OTTMUST00000076716; OTTMUST00000076717; OTTMUST00000076718; uc009lqi.1; uc009lqj.1	Primpol		TC1100002436.mm.2	1.43	0.0045	4930505A04Rik
TC1000002265.mm.2	-1.21	0.0046	NM_053183; ENSMUST00000020270; BC090996; uc007fho.1; uc007fhp.1; uc007fhq.1	Ddx50		TC0200003318.mm.2	1.39	0.0008	NM_178888; ENSMUST00000049618; ENSMUST00000102810; ENSMUST00000124000; ENSMUST00000127509; ENSMUST00000133135; ENSMUST00000135296; ENSMUST00000137381; ENSMUST00000139778; ENSMUST00000148043; ENSMUST00000150242; ENSMUST00000153717; BC132143; OTTMUST00000029934; OTTMUST00000029935; OTTMUST00000029936; OTTMUST00000029937; OTTMUST00000029938; OTTMUST00000029939; OTTMUST00000029940; OTTMUST00000029941…	Garnl3		TC0400004183.mm.2	-1.89	0.0046	Gm11239
TC1500000054.mm.2	-1.21	0.0047	NM_001162906; ENSMUST00000110617; ENSMUST00000128772; ENSMUST00000130748; ENSMUST00000150869; ENSMUST00000154291; uc007vem.1; uc007ven.2	2410089E03Rik		TC0500000647.mm.2	1.3	0.0008	NM_001285452; NM_028975; NM_030108; ENSMUST00000037918; ENSMUST00000160352; ENSMUST00000161233; ENSMUST00000161369; ENSMUST00000162074; ENSMUST00000162543; ENSMUST00000163028; BC005562; BC016570; BC023966; OTTMUST00000069645; OTTMUST00000069646; OTTMUST00000069647; OTTMUST00000069648; OTTMUST00000069649; OTTMUST00000069650; OTTMUST00000069651	Tmem33		TC0300001117.mm.2	-1.66	0.0046	Slc16a4
TC0300002551.mm.2	1.24	0.0048	NM_001111336; NM_001270429; NM_008294; ENSMUST00000167753	Hsd3b4; Gm10681; Gm4450		TC1200002053.mm.2	1.29	0.0009	NM_001136075; NM_001272055; NM_001272056; NM_010949; NR_073563; NR_073564; ENSMUST00000021647; ENSMUST00000085215; ENSMUST00000110298; ENSMUST00000117217; ENSMUST00000125089; ENSMUST00000126943; ENSMUST00000129335; ENSMUST00000135962; ENSMUST00000136848; ENSMUST00000154043; ENSMUST00000155112; BC033459; OTTMUST00000078037; OTTMUST00000078072; OTTMUST00000078073; OTTMUST00000078075; OTTMUST0000007…	Numb		TC0700001446.mm.2	-1.32	0.0047	Trpc2; Xndc1; Xntrpc
TC0500003275.mm.2	1.25	0.0048	ENSMUST00000164138; XM_144574.6	Gm4868		TC1100002488.mm.2	-1.37	0.0009	NM_023146; ENSMUST00000037522; ENSMUST00000102815; ENSMUST00000129179; ENSMUST00000147751; ENSMUST00000154808; OTTMUST00000012033; OTTMUST00000012034; OTTMUST00000012035; OTTMUST00000012036; OTTMUST00000012037; uc007ikh.2; uc007iki.1; uc007ikj.2; uc007ikl.2	Ranbp17		TC0600000481.mm.2	1.46	0.0047	Olfr437
TC1300000309.mm.2	1.33	0.0049	NM_023746; ENSMUST00000017208; BC051672; OTTMUST00000001266; uc007pyh.1	Prl5a1		TC0200002965.mm.2	-1.66	0.0009	ENSMUST00000166779	Gm17490		TC1500002346.mm.2	-1.67	0.0048	Plec
TC0Y00000031.mm.2	-1.29	0.005	NM_028970; uc012hsj.1	Rbm31y		TC0900001005.mm.2	-1.5	0.0009	NM_001113283; NM_153584; ENSMUST00000081746; ENSMUST00000170846; BC031353; uc009qri.1; uc009qrj.2; uc009qrk.2; uc009qrl.2; uc009qrm.2; uc012gww.1	Fam214a		TC1700000252.mm.2	1.72	0.0048	Vmn1r229
TC0Y00000045.mm.2	-1.29	0.005	uc029xsd.1	Rbm31y		TC0X00002845.mm.2	-1.32	0.0009	NM_008409; ENSMUST00000033591; BC031420; OTTMUST00000043848; uc009ucg.1	Itm2a		TC1100002156.mm.2	-1.7	0.005	Myl7
TC0Y00000233.mm.2	-1.21	0.005	NM_009484; ENSMUST00000069309; ENSMUST00000133976; ENSMUST00000137048; ENSMUST00000139365; ENSMUST00000143286; ENSMUST00000143958; ENSMUST00000150715; ENSMUST00000154004; ENSMUST00000154527; ENSMUST00000154666; ENSMUST00000157073; OTTMUST00000081730; OTTMUST00000081731; OTTMUST00000081732; OTTMUST00000081733; OTTMUST00000081742; OTTMUST00000081743; OTTMUST00000081744; OTTMUST00000081745; OTTMUST0…	Uty		TC0600003443.mm.2	1.37	0.001	NM_001164236; NM_028509; ENSMUST00000036592; ENSMUST00000111622; BC052362; uc009eso.2; uc012evt.1	1700034J05Rik		TC0100002936.mm.2	1.36	0.0051	Tsn
TC1500002154.mm.2	-1.23	0.0052	NM_028003; ENSMUST00000023104; BC004046; uc007xkv.1	Rpap3		TC0800000604.mm.2	-1.36	0.001	XM_620863.5	Gm5927		TC1700002291.mm.2	1.9	0.0051	Gm324
TC1600001783.mm.2	-1.62	0.0053	NM_146997; ENSMUST00000058564; uc007zoi.1	Olfr178		TC0800001594.mm.2	1.36	0.001	NM_008737; NR_035436; ENSMUST00000026917; BC060129; uc009nzq.2; uc009nzr.2; uc009nzs.1; uc009nzt.2; uc012gng.1	Nrp1; Mir1903		TC0200001991.mm.2	1.87	0.0051	Oxt
TC1400002214.mm.2	1.24	0.0054	NM_001039566; ENSMUST00000100490; ENSMUST00000111207; ENSMUST00000111208; ENSMUST00000111209; BC132184; BC132214; OTTMUST00000049558; OTTMUST00000049559; OTTMUST00000049560; OTTMUST00000049561; uc007uhd.2; uc007uhe.1	Defb30		TC0500000656.mm.2	-1.29	0.001	NM_001256184; ENSMUST00000177891; uc008xqh.3	Gm5108		TC1200002242.mm.2	-1.64	0.0052	Fbln5
TC0200002401.mm.2	1.27	0.0056	NM_173396; ENSMUST00000073352; ENSMUST00000081335; ENSMUST00000150078; ENSMUST00000175634; ENSMUST00000176281; BC138705; BC138706; BC158022; OTTMUST00000038235; OTTMUST00000038236; OTTMUST00000038238; OTTMUST00000104223; OTTMUST00000104224	Tgif2		TC1300002188.mm.2	1.24	0.001	NM_008957; ENSMUST00000021921; uc007qxu.1; uc007qxv.1; uc007qxw.1; uc007qxx.1; uc007qxy.1	Ptch1		TC0X00001083.mm.2	-1.29	0.0052	P2ry10
TC0200005013.mm.2	-1.31	0.0057	NM_001139520; NM_018851; ENSMUST00000057725; ENSMUST00000088523; ENSMUST00000109549; ENSMUST00000123932; ENSMUST00000139149; ENSMUST00000139263; ENSMUST00000142508; ENSMUST00000149313; ENSMUST00000152866; ENSMUST00000160213; BC012721; BC067198; OTTMUST00000038703; OTTMUST00000038704; OTTMUST00000038705; OTTMUST00000038706; OTTMUST00000038707; OTTMUST00000038708; OTTMUST00000038709; OTTMUST0000003…	Samhd1		TC0X00001797.mm.2	-1.26	0.001	NM_001166409; NM_001166410; NM_001166411; NM_016809; ENSMUST00000040010; ENSMUST00000115615; ENSMUST00000115616; ENSMUST00000115617; ENSMUST00000115619; ENSMUST00000115621; ENSMUST00000129947; ENSMUST00000141629; ENSMUST00000141925; ENSMUST00000145450; ENSMUST00000155599; BC006580; BC059098; BC086491; BC106176; OTTMUST00000043681; OTTMUST00000043730; OTTMUST00000043731; OTTMUST00000043732; OTTMUS…	Rbm3		TC0300001447.mm.2	-1.71	0.0053	Gbp2
TC0300000156.mm.2	1.22	0.0057	NM_027583; NM_029150; ENSMUST00000047005; ENSMUST00000108305; BC100443; BC132205; BC132539; OTTMUST00000052289; OTTMUST00000052290; uc008ote.1; uc008otf.2; uc008otg.1	Spata16		TC0800001682.mm.2	1.42	0.0011	NM_176953; ENSMUST00000095476; ENSMUST00000170033; uc009kul.1	Lig4		TC0500001096.mm.2	1.47	0.0053	Ccdc18
TC1700002298.mm.2	-1.21	0.0058	NM_028370; ENSMUST00000086876; uc008dab.1; uc008dac.1; uc008dad.1; uc012avm.1	Pot1b		TC1900001031.mm.2	1.22	0.0011	NM_016737; ENSMUST00000025918; BC003794; uc008gke.2; uc008gkf.2	Stip1		TC0600000204.mm.2	1.49	0.0053	Hyal4
TC0700003590.mm.2	1.2	0.0058	NM_173445; ENSMUST00000047362; ENSMUST00000121882; ENSMUST00000123109; ENSMUST00000123189; ENSMUST00000130888; ENSMUST00000134288; ENSMUST00000144685; ENSMUST00000148001; ENSMUST00000155124; BC069844; OTTMUST00000071974; OTTMUST00000071975; OTTMUST00000071976; OTTMUST00000071977; OTTMUST00000071978; OTTMUST00000071979; OTTMUST00000071980; OTTMUST00000071981; OTTMUST00000071982; uc009ial.2; uc012f…	Rccd1		TC0800001694.mm.2	1.46	0.0011	NM_001081212; ENSMUST00000040514; BC147580; uc009kuz.1	Irs2		TC0900001561.mm.2	-1.53	0.0054	Eomes
TC0300000202.mm.2	1.24	0.0059	NM_029489; NR_028060; ENSMUST00000108262; ENSMUST00000172593; ENSMUST00000174395; OTTMUST00000098100; OTTMUST00000098101; OTTMUST00000098102; uc008ovg.2; uc012cof.1	Samd7		TC0500001618.mm.2	1.42	0.0011	NM_001039385; ENSMUST00000041543; BC085134; BC138553; BC138554; uc009abl.1	Vgf		TC0300002374.mm.2	-1.52	0.0054	S100a1
TC1300001694.mm.2	-1.46	0.006	NM_029355; ENSMUST00000080595; BC116772; BC119183; OTTMUST00000001255; uc007pxx.1	Prl7b1		TC1100001924.mm.2	-1.25	0.0011	NM_027107; ENSMUST00000021130; ENSMUST00000124663; ENSMUST00000135460; ENSMUST00000146066; BC027639; OTTMUST00000008447; OTTMUST00000008448; OTTMUST00000008449; OTTMUST00000008450; uc007mkn.2	Ten1		TC0800000220.mm.2	1.79	0.0055	Defa22
TC1600001493.mm.2	-1.24	0.0062	NM_177103; ENSMUST00000023457; ENSMUST00000129900; ENSMUST00000144320; ENSMUST00000155515; BC067014; BC080830; OTTMUST00000062365; OTTMUST00000062366; OTTMUST00000062367; OTTMUST00000081822; uc007yya.2; uc007yyb.1; uc007yyc.2	Senp5		TC1100002046.mm.2	1.25	0.0011	ENSMUST00000105046; ENSMUST00000178955; OTTMUST00000009297; OTTMUST00000111720	Hmga1-rs1		TC1700002430.mm.2	1.45	0.0055	Gm10495
TC1200000622.mm.2	1.26	0.0063	NM_001142728; NM_001142729; NM_030070; ENSMUST00000160394; ENSMUST00000161195; ENSMUST00000161284; ENSMUST00000161547; ENSMUST00000161957; ENSMUST00000162159; ENSMUST00000162179; OTTMUST00000086936; OTTMUST00000086937; OTTMUST00000086938; OTTMUST00000086939; OTTMUST00000086940; OTTMUST00000086941; OTTMUST00000086942; uc007nvl.2; uc007nvm.2; uc007nvn.2; uc007nvo.2; uc007nvp.2	Lrrc9		TC0200001812.mm.2	1.24	0.0011	NM_007952; ENSMUST00000028683; ENSMUST00000130450; ENSMUST00000135079; ENSMUST00000153378; BC003285; BC033439; OTTMUST00000036322; OTTMUST00000036323; OTTMUST00000063567; OTTMUST00000063568; uc008lzb.1	Pdia3		TC1200002236.mm.2	-1.44	0.0057	Gpr68
TC0400001039.mm.2	-1.32	0.0064	NM_001122899; NM_010704; NM_146146; ENSMUST00000037552; ENSMUST00000102777; ENSMUST00000106921; ENSMUST00000128948; ENSMUST00000145024; ENSMUST00000151733; ENSMUST00000156402; BC082551; OTTMUST00000019183; OTTMUST00000019184; OTTMUST00000019186; OTTMUST00000019187; OTTMUST00000019188; OTTMUST00000019189; OTTMUST00000019190; uc008tvw.2; uc008tvx.2; uc008tvy.2; uc008tvz.2; uc008twa.1	Lepr		TC0900000132.mm.2	1.27	0.0011	NM_025844; ENSMUST00000001825; BC018374; uc009ogm.1	Chordc1		TC0700000033.mm.2	-1.79	0.0058	Eps8l1
TC1400000915.mm.2	-1.28	0.0064	NM_028525; ENSMUST00000022537; BC049714; OTTMUST00000093194; uc007uie.1	Prss52		TC1600001293.mm.2	1.22	0.0012	NM_001145435; NM_029053; ENSMUST00000023442; ENSMUST00000065125; ENSMUST00000100123; ENSMUST00000138839; BC115678; BC115679; OTTMUST00000057750; OTTMUST00000057751; OTTMUST00000057752; OTTMUST00000057753; uc007yle.2; uc007ylf.2	Lrrc74b		TC0100003239.mm.2	1.34	0.0059	BC003331
TC0200000651.mm.2	1.45	0.0064	NM_008969; ENSMUST00000062069; ENSMUST00000133777; ENSMUST00000144319; ENSMUST00000149930; ENSMUST00000151351; BC005573; BC023322; OTTMUST00000028971; OTTMUST00000028972; OTTMUST00000028973; OTTMUST00000028974; OTTMUST00000028975	Ptgs1		TC1500001410.mm.2	1.42	0.0012	NM_001289471; NM_013692; ENSMUST00000074043; BC003316	Klf10		TC0900002047.mm.2	-1.61	0.0059	Ccdc15
TC0600001375.mm.2	1.5	0.0065	NR_003624; uc009dot.1	Gm10319		TC0600000637.mm.2	-1.21	0.0012	NM_172728; NR_015553; ENSMUST00000047450; BC029022; BC098487; uc009bzd.2; uc009bze.2; uc009bzf.2; uc009bzg.2; uc009bzh.1; uc009bzi.1; uc009bzj.1; uc012emb.1	Creb5; 9430076C15Rik		TC0500000877.mm.2	-1.6	0.0061	Stbd1
TC0X00001633.mm.2	1.33	0.0066	NM_001079847; NM_001079848; NM_001079857; NM_178712; ENSMUST00000112398; ENSMUST00000112400; ENSMUST00000112401; ENSMUST00000112402; ENSMUST00000112404; ENSMUST00000112405; ENSMUST00000112408; ENSMUST00000123450; ENSMUST00000146805; BC115874; BC116644	Adgrg2		TC0800001566.mm.2	-1.32	0.0012	NM_025636; ENSMUST00000034313; ENSMUST00000065135; ENSMUST00000123554; ENSMUST00000138656; ENSMUST00000143504; ENSMUST00000146055; ENSMUST00000151172; ENSMUST00000152189; BC025168; OTTMUST00000081830; OTTMUST00000081831; OTTMUST00000081832; OTTMUST00000081833; OTTMUST00000081834; OTTMUST00000081835; OTTMUST00000081836; OTTMUST00000081837; uc009nyj.2; uc009nyk.2	Ntpcr		TC0700001466.mm.2	1.46	0.0061	Olfr558
TC0900002594.mm.2	-1.21	0.0068	NM_033604; ENSMUST00000034739; ENSMUST00000113595; BC069835; uc009qnz.1; uc009qoa.1; uc009qob.1; uc009qoc.1; uc009qod.1; uc009qoe.1; uc009qof.1; uc009qog.1	Rnf111		TC0400000569.mm.2	1.26	0.0012	NM_026652; ENSMUST00000029995; ENSMUST00000107671; BC120821; BC120823; OTTMUST00000016334; OTTMUST00000016335; uc008swm.1; uc008swn.1	Toporsl		TC0200000484.mm.2	-1.35	0.0062	Gbgt1
TC0700000331.mm.2	1.32	0.0069	NM_001166849; ENSMUST00000177936; OTTMUST00000098269; uc012fcj.1	Vmn1r137; Vmn1r130; Vmn1r155		TC1400002780.mm.2	-1.29	0.0012	NM_001177715; ENSMUST00000166494; uc007san.1	Gm2897		TC0900000135.mm.2	1.37	0.0062	Mbd3l2
TC0700000336.mm.2	1.32	0.0069	ENSMUST00000177884; OTTMUST00000098187; uc012fdn.1	Vmn1r137; Vmn1r155		TC1700001593.mm.2	1.26	0.0012	NM_001033496; ENSMUST00000095606; BC150777; uc008asg.2	Zfp213		TC0100001989.mm.2	-1.68	0.0062	Trpa1
TC1500000787.mm.2	1.28	0.0069	NM_001162500; NM_022321; ENSMUST00000023074; ENSMUST00000125928; ENSMUST00000127551; ENSMUST00000139235; ENSMUST00000145809; ENSMUST00000151072; ENSMUST00000163667; BC011200; OTTMUST00000064505; OTTMUST00000064506; OTTMUST00000064507; OTTMUST00000064508; OTTMUST00000064509; OTTMUST00000064510; uc007xbz.2; uc011zxg.1	Parvg		TC0300003118.mm.2	1.25	0.0012	ENSMUST00000066092	Gm9912		TC0700004055.mm.2	1.79	0.0063	Olfr493
TC1600001946.mm.2	1.25	0.0069	NM_008941; NM_178855; ENSMUST00000023566; ENSMUST00000060402; BC117917; BC117918; OTTMUST00000062326; OTTMUST00000062327	Tmprss15		TC0600000705.mm.2	-1.51	0.0012	NM_134180; ENSMUST00000176874; OTTMUST00000103848; uc012emp.1; uc012emq.1	Vmn1r28		TC0200002532.mm.2	1.32	0.0064	Ube2c
TC1100002366.mm.2	1.39	0.007	NM_001110133; NM_026105; ENSMUST00000020527; ENSMUST00000140122; ENSMUST00000156629; ENSMUST00000169264; BC049567; uc007ife.1; uc011xsd.1	1700093K21Rik		TC0400000529.mm.2	1.81	0.0012	NM_015743; ENSMUST00000030025; ENSMUST00000133539; ENSMUST00000153369; ENSMUST00000154186; OTTMUST00000015698; OTTMUST00000015699; OTTMUST00000015700; OTTMUST00000057710; uc008suu.1; uc008suv.1; uc008suw.1	Nr4a3		TC1300000307.mm.2	1.64	0.0065	Gm11360
TC0X00000779.mm.2	1.32	0.0071	NM_001085544; ENSMUST00000114039; uc009tqs.1	Gm14744		TC0800000153.mm.2	-1.44	0.0013	NM_008664; ENSMUST00000033842; ENSMUST00000131251; ENSMUST00000135393; ENSMUST00000135908; ENSMUST00000140033; BC115722; BC115834; OTTMUST00000040863; OTTMUST00000062053; OTTMUST00000062054; OTTMUST00000062055; OTTMUST00000062056; uc009kzm.2; uc009kzn.1	Myom2		TC0800000196.mm.2	-1.53	0.0065	4930467E23Rik; Gm21119; Gm15319
TC1000002380.mm.2	-1.31	0.0072	NM_001162913; NM_027890; ENSMUST00000077610; ENSMUST00000095541; BC026837; uc007fqt.2; uc011xgq.1	Susd2		TC0400002510.mm.2	-1.35	0.0013	NM_177785; ENSMUST00000055944; ENSMUST00000107978; ENSMUST00000134400; ENSMUST00000144112; BC049635	Fam205c		TC0900000382.mm.2	1.62	0.0066	Olfr884
TC0700001249.mm.2	-1.23	0.0072	NM_001105189; ENSMUST00000170835; OTTMUST00000097521; uc012for.1	Vmn2r78		TC0400001135.mm.2	1.32	0.0013	NM_001080926; NR_033496; ENSMUST00000030356; ENSMUST00000106731; ENSMUST00000106732; ENSMUST00000106733; ENSMUST00000123140; ENSMUST00000126573; ENSMUST00000135022; ENSMUST00000135591; ENSMUST00000143601; ENSMUST00000145832; ENSMUST00000146552; ENSMUST00000147319; OTTMUST00000020691; OTTMUST00000020692; OTTMUST00000020693; OTTMUST00000020694; OTTMUST00000020695; OTTMUST00000020696; OTTMUST0000002…	Lrp8		TC1100002122.mm.2	-1.41	0.0067	Nefh
TC0500002915.mm.2	1.38	0.0075	NM_001252516; NM_177873; ENSMUST00000112690; ENSMUST00000117588; ENSMUST00000134292; ENSMUST00000148495; ENSMUST00000148686; ENSMUST00000155171; BC172061; OTTMUST00000069725; OTTMUST00000069726; OTTMUST00000069727; OTTMUST00000069728; OTTMUST00000069729; uc008ylu.2; uc012eai.1; uc012eaj.1	Hfm1		TC1100001154.mm.2	-1.46	0.0013	NM_001287206; uc007kiu.1	BC030499		TC0200000647.mm.2	1.56	0.0067	Mrrf
TC0700002800.mm.2	1.32	0.0077	NM_001281508; ENSMUST00000183195; OTTMUST00000114550	Scgb2b12		TC0200002961.mm.2	1.34	0.0014	NM_001177752; NM_001177753; NM_001177754; NM_001177755; NM_001177756; NM_001177757; NM_001177758; NM_133232; ENSMUST00000028114; ENSMUST00000049849; ENSMUST00000100411; ENSMUST00000114844; ENSMUST00000114845; ENSMUST00000114846; ENSMUST00000140580; ENSMUST00000144921; ENSMUST00000145970; ENSMUST00000150086; ENSMUST00000155167; ENSMUST00000170196; ENSMUST00000171188; ENSMUST00000179584; ENSMUST000…	Pfkfb3		TC0200002965.mm.2	-1.67	0.0067	Gm17490
TC0200000467.mm.2	1.21	0.0077	NM_138942; ENSMUST00000000910; ENSMUST00000155290; BC141022; BC171949; OTTMUST00000027810; OTTMUST00000027811; uc008ixe.1	Dbh		TC0100001656.mm.2	-1.4	0.0014	NM_012012; ENSMUST00000039725; BC006671; uc007dtu.2	Exo1		TC0500000378.mm.2	1.42	0.0067	Sh3bp2
TC0700002554.mm.2	1.41	0.0079	NM_001167148; ENSMUST00000173484; OTTMUST00000098192; uc012fdr.1	Gm16442; Gm16451		TC1100003043.mm.2	1.27	0.0014	NM_001017426; ENSMUST00000094077; ENSMUST00000156562; BC075632; OTTMUST00000013375; OTTMUST00000013376; uc007jqd.1; uc007jqe.1; uc007jqf.1	Kdm6b		TC0X00001407.mm.2	-1.61	0.0068	Tmem164
TC0200001144.mm.2	1.21	0.008	NM_177843; uc008kgl.1	Gm14461		TC1500002258.mm.2	1.54	0.0015	NM_028770; ENSMUST00000077196; BC119366; BC120601; uc007xsz.1; uc007xta.1; uc007xtb.1; uc007xtc.1	Krt80		TC1300000304.mm.2	1.47	0.0068	Prl2a1
TC0400001837.mm.2	-1.3	0.008	NM_001007077; ENSMUST00000085144; ENSMUST00000105770; ENSMUST00000139978; ENSMUST00000149739; BC084594; uc008vql.2	Gm13023		TC1500000852.mm.2	1.42	0.0016	NM_029720; ENSMUST00000024042; BC047370; uc007xep.1	Creld2		TC0700003778.mm.2	-1.8	0.0068	Tsku
TC1700001877.mm.2	1.23	0.0081	NM_020581; ENSMUST00000002360; ENSMUST00000173869; ENSMUST00000174858; ENSMUST00000174872; BC006611; BC021343; BC025797; OTTMUST00000095930; OTTMUST00000095931; OTTMUST00000095932; OTTMUST00000095933; uc008bzp.2; uc012apl.1	Angptl4		TC0100000469.mm.2	-1.32	0.0016	NM_030013; ENSMUST00000060608; ENSMUST00000114202; ENSMUST00000148443; BC049147; OTTMUST00000051028; OTTMUST00000051029; OTTMUST00000051030; uc007bem.1; uc007ben.1; uc007beo.1	Cyp20a1		TC0500000914.mm.2	-1.93	0.0069	Gm3259
TC0600002582.mm.2	1.21	0.0081	NM_009357; ENSMUST00000014892; ENSMUST00000125614; ENSMUST00000137773; ENSMUST00000138192; BC003802; OTTMUST00000059027; OTTMUST00000059028; OTTMUST00000059029; OTTMUST00000059030; uc009cof.2; uc009cog.2	Tex261		TC1900001622.mm.2	1.27	0.0017	NM_133746; ENSMUST00000035822; ENSMUST00000140512; BC019197; OTTMUST00000082665; OTTMUST00000082666; uc008hur.2	Calhm2		TC0400003731.mm.2	-1.57	0.007	Cnksr1
TC0400003929.mm.2	1.36	0.0081	NM_001005371; BC080785; uc008vqm.2; uc008vqn.2	Gm13084		TC0800000416.mm.2	1.55	0.0017	NM_176933; ENSMUST00000033930; BC118941; BC118942; OTTMUST00000041196; uc009lks.1	Dusp4		TC0400002776.mm.2	1.94	0.0071	Mup-ps19; Mup20
TC1100003645.mm.2	1.33	0.0081	NM_001289118; ENSMUST00000056955	4933428G20Rik		TC0300002973.mm.2	1.77	0.0017	NM_026231; ENSMUST00000029651; ENSMUST00000080583; ENSMUST00000160402; ENSMUST00000161577; ENSMUST00000162926; BC047136; BC061240; OTTMUST00000056633; OTTMUST00000056634; OTTMUST00000056635; OTTMUST00000056636; OTTMUST00000056637; uc008rkg.1; uc008rkh.1; uc008rki.1; uc012cxx.1	Gstcd		TC0600000822.mm.2	-1.32	0.0071	Krcc1; Mir8112
TC0200002705.mm.2	1.3	0.0083	NM_020580; ENSMUST00000016397; ENSMUST00000109075; ENSMUST00000129716; ENSMUST00000137986; ENSMUST00000139390; ENSMUST00000143683; BC006959; BC031747; OTTMUST00000039655; OTTMUST00000039656; OTTMUST00000039657; OTTMUST00000039658; OTTMUST00000039659; OTTMUST00000039906; uc008ofc.1; uc012ckx.1	Nelfcd		TC1900000235.mm.2	1.21	0.0017	NM_172635; ENSMUST00000061618; BC058941; uc008gth.2; uc008gti.2	Patl1		TC0700000840.mm.2	-1.81	0.0071	Hrc
TC0700000298.mm.2	1.24	0.0084	NM_001127324; NM_007948; ENSMUST00000003645; ENSMUST00000160192; ENSMUST00000160369; ENSMUST00000160909; ENSMUST00000161378; ENSMUST00000162197; ENSMUST00000162992; ENSMUST00000176723; ENSMUST00000176818; ENSMUST00000177486; BC011224; OTTMUST00000075825; OTTMUST00000075826; OTTMUST00000075827; OTTMUST00000075852; OTTMUST00000075853; OTTMUST00000075854; OTTMUST00000078726; OTTMUST00000110175; OTTM…	Ercc1		TC0X00001547.mm.2	-1.37	0.0017	NM_001199311; ENSMUST00000164764	Cldn34a		TC0400003814.mm.2	-1.82	0.0071	Alpl
TC0700004040.mm.2	1.3	0.0085	NM_146426; ENSMUST00000075704; uc009jbm.1	Olfr469		TC0600001375.mm.2	-1.35	0.0018	NR_003624; uc009dot.1	Gm10319		TC1400002327.mm.2	-1.31	0.0071	Chmp7
TC0400003578.mm.2	1.28	0.0086	NM_001081098; ENSMUST00000071108; ENSMUST00000106072; ENSMUST00000138371; ENSMUST00000170934; BC147222; BC147223; BC150964; OTTMUST00000021852; OTTMUST00000021853; OTTMUST00000090284; uc008uvn.1	Zfp362		TC0800002364.mm.2	-1.39	0.0018	XM_977914.3	Gm7697		TC0700003922.mm.2	-1.49	0.0071	Olfr640
TC0500002803.mm.2	1.37	0.0086	NM_010294; ENSMUST00000059657; BC050764; BC061147; uc008yfz.1	Gk2		TC0500001222.mm.2	1.32	0.0019	NM_001164573; ENSMUST00000124316; ENSMUST00000125230; ENSMUST00000128379; ENSMUST00000152694; ENSMUST00000169347; BC144867; BC144870; OTTMUST00000034246; OTTMUST00000034249; OTTMUST00000034250; uc012ebt.1; uc012ebu.1; uc012ebv.1; uc012ebw.1; uc012ebx.1	Myo1h		TC0600002214.mm.2	-1.7	0.0072	Zfp786
TC0700002458.mm.2	1.3	0.0087	NM_054058; OTTMUST00000041544; uc012faq.1	Psg20		TC0Y00000434.mm.2	1.35	0.0019	uc029yev.1	Ssty2		TC0100000925.mm.2	1.51	0.0072	Agxt
TC0400003995.mm.2	1.26	0.0088	NM_001127188; ENSMUST00000117638; OTTMUST00000024918	Zfp534		TC0900000259.mm.2	1.4	0.0019	NM_001033323; NM_001129787; ENSMUST00000115247; ENSMUST00000133213; OTTMUST00000040860; OTTMUST00000040861; uc009oql.1; uc009oqm.2	Igsf9b		TC1500001533.mm.2	1.34	0.0074	Taf2
TC0500003274.mm.2	1.2	0.0088	NM_203319; ENSMUST00000169485; BC066077; BC080298; uc008zrq.1	Dhx37		TC0X00003209.mm.2	-1.3	0.0019	NM_175429; ENSMUST00000039424; ENSMUST00000112572; BC064459; OTTMUST00000046251; OTTMUST00000046252; uc009uqy.1; uc009uqz.1	Kctd12b		TC1600000219.mm.2	1.3	0.0074	Lztr1
TC0200001851.mm.2	1.26	0.0089	NM_001085518; ENSMUST00000110521; ENSMUST00000132215; uc008mav.1	Gm14085		TC1600001827.mm.2	-1.22	0.0019	NM_010140; ENSMUST00000064405; BC138641; BC138643; BC145349; uc007zpy.1; uc007zpz.1; uc012agz.1	Epha3		TC0X00002923.mm.2	1.65	0.0074	Gm17577
TC0200002887.mm.2	1.24	0.0089	NM_001159657; NM_144883; ENSMUST00000054254; ENSMUST00000114942; ENSMUST00000126551; BC023193; BC025867; OTTMUST00000027573; OTTMUST00000027574; OTTMUST00000027575; uc008ige.2; uc008igf.2; uc008igg.2	Proser2		TC1100000537.mm.2	-1.26	0.0019	NM_026543; ENSMUST00000020647; ENSMUST00000123164; ENSMUST00000143480; BC028428; uc007irv.2	3010026O09Rik		TC0X00002928.mm.2	1.65	0.0074	Gm17467
TC1400002782.mm.2	1.29	0.0089	NM_001270806_2; ENSMUST00000100920; ENSMUST00000166275; ENSMUST00000171150; XM_619179.4	Gm5795		TC1400000530.mm.2	1.24	0.0019	NM_172600; ENSMUST00000111735; ENSMUST00000124720; ENSMUST00000133744; ENSMUST00000153765; ENSMUST00000156480; BC059217; OTTMUST00000063042; OTTMUST00000063109; OTTMUST00000063110; OTTMUST00000063123; OTTMUST00000063124; uc007tjk.2; uc007tjm.2; uc007tjn.2; uc007tjo.2; uc007tjp.2	Tmem260		TC1100003097.mm.2	1.38	0.0074	Cxcl16
TC1500000418.mm.2	1.29	0.009	ENSMUST00000159177; ENSMUST00000159705; ENSMUST00000161028; OTTMUST00000082272; OTTMUST00000082273; OTTMUST00000082274	Fer1l6		TC0100001249.mm.2	-1.24	0.0019	NM_053106; ENSMUST00000059352; OTTMUST00000052499; uc007cta.1	Lmod1		TC1900000213.mm.2	-1.7	0.0075	Ptgdr2
TC1400000036.mm.2	1.22	0.0091	ENSMUST00000171636; ENSMUST00000171964; ENSMUST00000178389; XM_986074.2	Gm8297		TC0700002715.mm.2	1.27	0.0019	NM_182927; ENSMUST00000048923; ENSMUST00000130390; BC062119; OTTMUST00000056065; OTTMUST00000056066; uc009gax.1; uc009gay.1	Spred3		TC1300002543.mm.2	1.29	0.0075	Ccnb1
TC1600001380.mm.2	-1.21	0.0092	NM_138650; ENSMUST00000023578; ENSMUST00000089925; ENSMUST00000137311; ENSMUST00000150553; BC015278; OTTMUST00000061251; OTTMUST00000061252; OTTMUST00000061253; OTTMUST00000061254; uc007ysg.2; uc007ysh.2	Dgkg		TC1800000901.mm.2	1.34	0.002	NM_172633; ENSMUST00000068423; ENSMUST00000122079; ENSMUST00000122464; ENSMUST00000169470; BC055682; OTTMUST00000069823; OTTMUST00000069824; OTTMUST00000069825; uc008fva.1; uc008fvb.1	Cbln2		TC1700001062.mm.2	-1.51	0.0075	Man2a1
TC0500001546.mm.2	-1.28	0.0093	NM_030719; ENSMUST00000016088; ENSMUST00000140240; BC094613; OTTMUST00000060287; OTTMUST00000060288; uc008zva.1	Gatsl2		TC1900001118.mm.2	-1.25	0.002	NM_023731; ENSMUST00000025639; ENSMUST00000133836; BC043326; OTTMUST00000082544; OTTMUST00000082545; uc008grj.2	Ccdc86		TC0400002116.mm.2	-1.47	0.0078	Vmn1r3
TC0600002624.mm.2	1.29	0.0093	NM_053096; ENSMUST00000045008; BC039773; OTTMUST00000087639; uc009cqi.1	Cml2		TC1000003200.mm.2	1.33	0.002	NM_146269; ENSMUST00000095239; uc007hqz.1	Olfr247; Gm10310		TC0700002956.mm.2	1.51	0.0078	Acpt
TC0400004120.mm.2	-1.23	0.0093	NR_045643; uc008wby.2	5930403L14Rik		TC0400003795.mm.2	1.46	0.002	NM_198248; ENSMUST00000049583; ENSMUST00000145505; BC059177; OTTMUST00000022755; OTTMUST00000022756; uc008vit.1; uc008viu.1	Zbtb40		TC0X00000741.mm.2	1.26	0.0079	Fundc2
TC0700002517.mm.2	1.54	0.0095	NM_001167159; ENSMUST00000172989; OTTMUST00000098326; uc012fbu.1	Gm4187; Gm4133		TC1700000585.mm.2	-1.36	0.002	NM_053214; ENSMUST00000087605; ENSMUST00000173372; ENSMUST00000173426; ENSMUST00000174695; BC046502; OTTMUST00000095910; OTTMUST00000095911; OTTMUST00000095912; OTTMUST00000095913; uc008byu.2; uc008byv.2; uc012api.1	Myo1f		TC0600002565.mm.2	1.72	0.008	Mthfd2
TC0700002560.mm.2	1.54	0.0095	NM_001167158; ENSMUST00000172551; OTTMUST00000098006; uc012fdw.1	Gm4133; Gm4187		TC0800000929.mm.2	1.29	0.002	NM_018808; ENSMUST00000005620; BC012962; uc009mkp.2; uc009mkq.2	Dnajb1		TC0700004647.mm.2	-1.46	0.008	AW146154
TC1600001876.mm.2	-1.3	0.0097	NM_173069; ENSMUST00000076500; ENSMUST00000164146; ENSMUST00000166256; OTTMUST00000094372; OTTMUST00000094373; OTTMUST00000094374; uc012ahb.1	Speer2		TC1800001054.mm.2	1.26	0.002	NM_001033445; ENSMUST00000049260; uc008efg.1; uc008efh.1	Garem		TC0500003603.mm.2	1.31	0.008	Gm5565
TC1500002263.mm.2	1.36	0.0097	NM_177717; ENSMUST00000023714; BC118024; uc007xto.1	4732456N10Rik		TC0700004174.mm.2	1.33	0.002	NM_172476; ENSMUST00000044195; ENSMUST00000139693; ENSMUST00000145989; ENSMUST00000153635; OTTMUST00000077512; OTTMUST00000077513; OTTMUST00000077514; OTTMUST00000077515; uc009jka.1; uc009jkb.1; uc009jkc.1; uc012fsq.1	Tmc7		TC1700001835.mm.2	1.93	0.0081	Ephx3
TC1400002325.mm.2	1.28	0.0097	NM_001146012; ENSMUST00000118374; ENSMUST00000121142; ENSMUST00000128747; ENSMUST00000138326; ENSMUST00000147609; OTTMUST00000074192; OTTMUST00000074193; OTTMUST00000074194; OTTMUST00000074195; OTTMUST00000074196	R3hcc1		TC1700001545.mm.2	1.41	0.0021	NM_134196; ENSMUST00000061278; OTTMUST00000103508; uc008aqg.1	Vmn1r231		TC0900001722.mm.2	-1.6	0.0081	Birc3
TC0600001459.mm.2	-1.22	0.0098	NM_011609; ENSMUST00000032491; ENSMUST00000125880; ENSMUST00000130257; ENSMUST00000131434; ENSMUST00000134803; ENSMUST00000144524; BC004599; BC052675; OTTMUST00000058165; OTTMUST00000058191; OTTMUST00000058192; OTTMUST00000058193; OTTMUST00000058194; OTTMUST00000084343; uc009dul.2	Tnfrsf1a		TC0800003000.mm.2	1.33	0.0021	NM_029441; ENSMUST00000109102; BC058956; uc009noi.2	Cdyl2		TC0500002842.mm.2	1.34	0.0081	Coq2
TC0700000338.mm.2	1.61	0.0101	ENSMUST00000171622; OTTMUST00000098195; uc012fdt.1	Vmn1r143		TC1000000842.mm.2	1.42	0.0021	NM_021565; ENSMUST00000042057; ENSMUST00000099492; ENSMUST00000124179; ENSMUST00000144526; ENSMUST00000146516; ENSMUST00000151202; ENSMUST00000153477; BC034719; OTTMUST00000045792; OTTMUST00000045793; OTTMUST00000045794; OTTMUST00000045795; OTTMUST00000045796; OTTMUST00000045797; OTTMUST00000045798	Midn		TC0500000985.mm.2	1.49	0.0081	Mrps18c
TC0800002244.mm.2	-1.31	0.0102	NM_001009951; ENSMUST00000040330; ENSMUST00000123493; ENSMUST00000126830; ENSMUST00000127877; ENSMUST00000130930; ENSMUST00000134162; ENSMUST00000135337; ENSMUST00000140107; BC088983; OTTMUST00000081793; OTTMUST00000081794; OTTMUST00000081795; OTTMUST00000081796; OTTMUST00000081797; OTTMUST00000081798; OTTMUST00000081799; OTTMUST00000081800; uc009lsp.1	Cep44		TC1600001390.mm.2	-1.33	0.0022	NM_145480; ENSMUST00000023598; ENSMUST00000115337; ENSMUST00000115338; ENSMUST00000133847; ENSMUST00000147321; BC003335; OTTMUST00000062239; OTTMUST00000062240; OTTMUST00000062241; OTTMUST00000062242; OTTMUST00000062445; uc007yth.1; uc007yti.1; uc007ytj.1	Rfc4		TC0900002081.mm.2	1.72	0.0081	Olfr958
TC0400000569.mm.2	1.22	0.0102	NM_026652; ENSMUST00000029995; ENSMUST00000107671; BC120821; BC120823; OTTMUST00000016334; OTTMUST00000016335; uc008swm.1; uc008swn.1	Toporsl		TC1000003114.mm.2	1.26	0.0022	NM_008382; ENSMUST00000059718; BC010404; uc011xps.1	Inhbe		TC0800002412.mm.2	-1.34	0.0082	Rpl18a
TC1900000836.mm.2	1.25	0.0102	NM_029372; ENSMUST00000069419; BC049707; uc008iao.1; uc012bnz.1	Ccdc172		TC1000000524.mm.2	1.28	0.0022	NM_172788; ENSMUST00000133151; ENSMUST00000135526; ENSMUST00000148267; ENSMUST00000152924; ENSMUST00000153031; BC057304; OTTMUST00000084696; OTTMUST00000084697; OTTMUST00000084698; OTTMUST00000084699; OTTMUST00000084700; uc007fdj.2; uc007fdk.2; uc007fdl.1	Sh3rf3		TC0800001880.mm.2	-1.47	0.0082	Gm15816
TC0200002181.mm.2	1.25	0.0102	NR_108091	6430503K07Rik		TC0X00000074.mm.2	1.22	0.0023	NM_138606; ENSMUST00000033495; ENSMUST00000126715; ENSMUST00000145177; BC027376; OTTMUST00000043463; OTTMUST00000043464; OTTMUST00000043465	Pim2		TC1800000609.mm.2	-1.35	0.0082	F830016B08Rik
TC1700001141.mm.2	1.25	0.0103	NM_177087; ENSMUST00000097284; ENSMUST00000122869; ENSMUST00000129072; ENSMUST00000144479; ENSMUST00000153445; ENSMUST00000156665; OTTMUST00000060864; OTTMUST00000060865; OTTMUST00000060866; OTTMUST00000060868; OTTMUST00000060869; uc008dmt.1; uc008dmu.1	Fam179a		TC0800002593.mm.2	1.26	0.0023	NM_007591; ENSMUST00000003912; ENSMUST00000125998; ENSMUST00000128028; ENSMUST00000154774; BC003453; OTTMUST00000053061; OTTMUST00000053062; OTTMUST00000053063; OTTMUST00000053064; uc009mnp.1	Calr		TC0300000185.mm.2	1.89	0.0082	Gm1527
TC1700002150.mm.2	-1.21	0.0106	NM_001013749; ENSMUST00000180252; BC079879; uc008cqu.2	Tmem151b		TC1500001712.mm.2	2.59	0.0023	NM_001276684; NM_018790; ENSMUST00000023268; ENSMUST00000110009; BC023127; OTTMUST00000039452; OTTMUST00000047955	Arc		TC0800001131.mm.2	-1.35	0.0083	Tepp
TC0400002809.mm.2	-1.23	0.0106	NM_009403; ENSMUST00000030047; BC117093; BC117097; OTTMUST00000000772; uc008thd.1	Tnfsf8		TC1300002090.mm.2	1.22	0.0024	NM_001195075; ENSMUST00000091583; ENSMUST00000160860; OTTMUST00000087800; uc011zal.1	Klhl3		TC0500000584.mm.2	1.69	0.0084	0610040J01Rik
TC0100000854.mm.2	1.22	0.0106	NM_133816; ENSMUST00000066279; ENSMUST00000123745; BC012284; BC034733; OTTMUST00000072746; OTTMUST00000072747; uc007byv.1	Sh3bp4		TC1100003769.mm.2	1.39	0.0024	NM_010593; ENSMUST00000001592; ENSMUST00000107403; ENSMUST00000123903; ENSMUST00000124659; ENSMUST00000128268; ENSMUST00000149798; ENSMUST00000151476; ENSMUST00000152774; ENSMUST00000155746; BC040757; BC094461; OTTMUST00000014199; OTTMUST00000014200; OTTMUST00000014201; OTTMUST00000014202; OTTMUST00000014203; OTTMUST00000014204; OTTMUST00000014205; OTTMUST00000014206; OTTMUST00000014207; uc007lkz…	Jup		TC0600001244.mm.2	1.43	0.0085	Cpne9
TC0600001600.mm.2	1.24	0.0106	NM_001109914; ENSMUST00000167323; uc012euq.1	Apold1		TC1500000346.mm.2	1.32	0.0024	NM_013696; ENSMUST00000038856; ENSMUST00000110289; BC109005; BC109006; BC128269; uc007vpo.1; uc007vpp.1	Trhr		TC0X00003287.mm.2	-1.51	0.0085	Nhs
TC0100001647.mm.2	1.24	0.0107	NM_207137; ENSMUST00000085862; uc007dsz.1	Olfr417		TC1800000516.mm.2	-1.25	0.0025	NM_001081224; ENSMUST00000116639; BC132481; uc008ewz.1; uc008exa.1	Prr16		TC0600001068.mm.2	1.32	0.0085	Vmn1r54
TC0800001833.mm.2	1.21	0.0107	NM_001177471; ENSMUST00000122025; ENSMUST00000167686; uc012gao.1	Gm15056		TC1000002385.mm.2	-1.27	0.0025	NM_010361; ENSMUST00000038257; BC012707; uc007frg.2; uc011xgs.1	Gstt2		TC1400001979.mm.2	1.67	0.0085	Olfr732
TC0400000952.mm.2	1.34	0.0107	NM_013690; ENSMUST00000071168; ENSMUST00000073939; ENSMUST00000102798; ENSMUST00000131958; BC050824; OTTMUST00000017889; OTTMUST00000017987; OTTMUST00000017988; OTTMUST00000017989	Tek		TC1200000415.mm.2	1.27	0.0025	NM_001015099; NM_001167963; NM_001167964; ENSMUST00000054308; ENSMUST00000119211; ENSMUST00000121521; ENSMUST00000144767; ENSMUST00000152236; BC086455; OTTMUST00000077855; OTTMUST00000077856; OTTMUST00000077857; OTTMUST00000077858; OTTMUST00000077859; uc007nml.2; uc007nmm.2; uc011yls.1	G2e3		TC1100002680.mm.2	-1.34	0.0086	Zfp879
TC0X00000341.mm.2	1.23	0.0108	ENSMUST00000096459; ENSMUST00000183543; ENSMUST00000183901; ENSMUST00000184565; OTTMUST00000117018; OTTMUST00000117019; OTTMUST00000117020; uc029xjj.1	Rhox3a2; Rhox3e		TC0200005517.mm.2	-1.35	0.0025	NM_026765; ENSMUST00000057816; ENSMUST00000124315; ENSMUST00000129469; ENSMUST00000130893; ENSMUST00000131949; ENSMUST00000134340; ENSMUST00000136875; ENSMUST00000136997; ENSMUST00000138408; ENSMUST00000142296; ENSMUST00000142491; ENSMUST00000146823; ENSMUST00000149332; ENSMUST00000154613; ENSMUST00000155182; ENSMUST00000156308; ENSMUST00000156998; BC016535; OTTMUST00000040564; OTTMUST00000040565…	Uckl1		TC1000000881.mm.2	-1.54	0.0086	Map2k2
TC0600002163.mm.2	-1.22	0.011	NM_146576; ENSMUST00000050412; BC116766; BC120604; uc009bqg.1	Olfr459		TC0100002562.mm.2	-1.33	0.0026	NM_010518; ENSMUST00000027377; ENSMUST00000137339; BC054812; BC057447; OTTMUST00000042008; OTTMUST00000042009; uc007bkx.1	Igfbp5		TC0600003276.mm.2	1.51	0.0088	Tas2r114
TC0300002328.mm.2	-1.26	0.0111	NM_144898; ENSMUST00000107494; ENSMUST00000126245; ENSMUST00000128988; ENSMUST00000137243; ENSMUST00000147828; BC008103; BC108354; OTTMUST00000057860; OTTMUST00000057861; OTTMUST00000058139; OTTMUST00000058140; OTTMUST00000058141; uc008pxd.2; uc008pxe.2; uc008pxf.1	Msto1		TC0300002083.mm.2	1.28	0.0026	NM_001104615; ENSMUST00000170280; ENSMUST00000175724; OTTMUST00000103523; uc009vcl.1	Vmn2r4		TC0200000006.mm.2	1.29	0.0088	Dclre1c
TC1700000535.mm.2	-1.27	0.0111	NM_001163748; NM_008804; ENSMUST00000047168; ENSMUST00000124902; ENSMUST00000127929; ENSMUST00000130547; ENSMUST00000131417; ENSMUST00000134525; ENSMUST00000136384; ENSMUST00000137927; ENSMUST00000141314; ENSMUST00000143549; ENSMUST00000154392; ENSMUST00000154567; ENSMUST00000155113; ENSMUST00000155395; BC061163; OTTMUST00000085510; OTTMUST00000085511; OTTMUST00000085512; OTTMUST00000085513; OTTM…	Pde9a		TC0700004644.mm.2	-1.24	0.0026	NM_001252519; NM_001253385; NM_177889; ENSMUST00000080834; ENSMUST00000182483; ENSMUST00000182546; ENSMUST00000182919; ENSMUST00000183025; ENSMUST00000183115; ENSMUST00000183190; BC060530; OTTMUST00000116939; OTTMUST00000116940; OTTMUST00000116941; OTTMUST00000116942; OTTMUST00000116943; OTTMUST00000116955; OTTMUST00000116956; uc009gcz.2; uc009gda.2; uc009gdc.2; uc029weh.1	Zfp82		TC1700002223.mm.2	-1.41	0.0088	9830107B12Rik
TC0700001598.mm.2	1.25	0.0112	NM_001011527; ENSMUST00000078162; uc009jcn.1	Olfr503		TC1200000751.mm.2	-1.54	0.0027	NM_001146217; NM_022316; ENSMUST00000021564; ENSMUST00000110347; ENSMUST00000129362; BC031804; OTTMUST00000085342; OTTMUST00000085343; OTTMUST00000085344; uc007obt.2; uc007obu.2	Smoc1		TC0500003012.mm.2	-1.34	0.0089	Miat
TC1900000094.mm.2	-1.21	0.0114	NM_001164709; NM_028769; ENSMUST00000025723; ENSMUST00000129081; ENSMUST00000134667; ENSMUST00000138532; ENSMUST00000142101; ENSMUST00000144328; ENSMUST00000156550; BC042199; BC046829; BC057917; BC080722; OTTMUST00000082235; OTTMUST00000082236; OTTMUST00000082237; OTTMUST00000082238; OTTMUST00000082239; OTTMUST00000082240; OTTMUST00000082241; uc008ggm.2; uc008ggn.2; uc008ggo.1; uc008ggp.1	Syvn1		TC0X00000289.mm.2	1.34	0.0027	NM_001099333; uc009swx.2	Gm2863		TC0700001716.mm.2	1.64	0.0089	2610020H08Rik
TC0600003353.mm.2	1.2	0.0114	NM_054066; ENSMUST00000032356; ENSMUST00000129986; ENSMUST00000137148; ENSMUST00000149931; BC106767; BC106768; OTTMUST00000057770; OTTMUST00000057771; OTTMUST00000057772; OTTMUST00000057773	Plcz1		TC0100002308.mm.2	-1.26	0.0027	NM_001161817; NM_010863; ENSMUST00000018561; ENSMUST00000046390; ENSMUST00000114537; ENSMUST00000114541; ENSMUST00000123299; ENSMUST00000126657; ENSMUST00000126952; ENSMUST00000135125; ENSMUST00000136273; ENSMUST00000136701; ENSMUST00000140731; ENSMUST00000140930; ENSMUST00000144694; ENSMUST00000145367; ENSMUST00000151525; BC046300; BC054786; OTTMUST00000039699; OTTMUST00000039700; OTTMUST0000003…	Myo1b		TC1600000528.mm.2	-1.25	0.0089	Golgb1
TC0X00002621.mm.2	1.22	0.0115	NM_010759; ENSMUST00000072269; ENSMUST00000099471; OTTMUST00000043413; uc009tsm.1; uc012hlv.1	Mageb1; Mageb2		TC1100002015.mm.2	1.23	0.0028	NM_001037754; NM_001037755; NM_130862; ENSMUST00000026436; ENSMUST00000075180; ENSMUST00000103021; ENSMUST00000106231; ENSMUST00000106233; ENSMUST00000131580; ENSMUST00000146566; ENSMUST00000146960; ENSMUST00000152523; BC006620; BC016411; OTTMUST00000009018; OTTMUST00000009019; OTTMUST00000009020; OTTMUST00000009021; OTTMUST00000009022; OTTMUST00000009023; OTTMUST00000009024; OTTMUST00000009025; …	Baiap2		TC1200001070.mm.2	1.42	0.0089	Gskip
TC1600001357.mm.2	1.23	0.0115	XM_889664.3	Gm6557		TC0X00000643.mm.2	1.3	0.0028	NM_001081354; NM_001256048; ENSMUST00000082088; ENSMUST00000114629; BC157923; BC157989; BC172017; OTTMUST00000043173; uc009tjk.1; uc012hjn.2; uc012hjo.2	Mamld1		TC1000002015.mm.2	1.46	0.0089	Rfpl4b
TC1600000500.mm.2	-1.26	0.0116	NM_030253; ENSMUST00000023622; ENSMUST00000114877; ENSMUST00000114878; ENSMUST00000122870; ENSMUST00000128878; ENSMUST00000153066; ENSMUST00000159160; BC003281; BC070466; OTTMUST00000057971; OTTMUST00000057972; OTTMUST00000057973; OTTMUST00000057974; OTTMUST00000057975; OTTMUST00000058394; OTTMUST00000088642; uc007zbx.1; uc007zby.2; uc012afc.2	Parp9		TC1300000113.mm.2	1.52	0.0029	NM_008380; ENSMUST00000042603; ENSMUST00000164993; BC053527; uc007pnw.1	Inhba		TC1700002145.mm.2	1.72	0.009	Cdc5l
TC0300000205.mm.2	1.25	0.0117	NM_001134385; NM_001134386; NM_001286994; NM_001286995; NM_001286996; NM_027965; ENSMUST00000046748; ENSMUST00000108258; ENSMUST00000108259; ENSMUST00000108261; ENSMUST00000130294; ENSMUST00000147697; ENSMUST00000166278; BC116649; OTTMUST00000052327; OTTMUST00000056411; OTTMUST00000056412; OTTMUST00000056413; OTTMUST00000056414; OTTMUST00000056415	Gpr160		TC0Y00000059.mm.2	1.3	0.0029	BC117086; uc029xso.1	Ssty2		TC0100003145.mm.2	1.38	0.0091	Gpr25
TC0400001773.mm.2	-1.21	0.0118	NM_001164366; NM_029097; ENSMUST00000037055; ENSMUST00000125797; ENSMUST00000127833; ENSMUST00000135117; ENSMUST00000137630; ENSMUST00000151517; ENSMUST00000156995; ENSMUST00000168047; ENSMUST00000170797; BC023746; BC042661; OTTMUST00000023462; OTTMUST00000023463; OTTMUST00000023464; OTTMUST00000023465; OTTMUST00000023466; OTTMUST00000023467; OTTMUST00000023468; OTTMUST00000089892; OTTMUST0000008…	Atp13a2		TC1700002775.mm.2	-1.26	0.0029	NM_026712; NR_034153; ENSMUST00000073570; ENSMUST00000164636; ENSMUST00000165504; ENSMUST00000166627; ENSMUST00000169781; ENSMUST00000170225; ENSMUST00000172455; BC038913; BC116933; BC119044; OTTMUST00000093629; OTTMUST00000093630; OTTMUST00000093631; OTTMUST00000093632; OTTMUST00000093633; OTTMUST00000093634; OTTMUST00000093635; uc008byw.2; uc008byx.2; uc008byy.2	Zfp414		TC0500000170.mm.2	-1.33	0.0091	Gsap
TC1300002772.mm.2	-1.2	0.0119	NM_177622; ENSMUST00000109735; ENSMUST00000168892; ENSMUST00000169142; ENSMUST00000171466; BC141018; OTTMUST00000094560; OTTMUST00000094561; OTTMUST00000094562; OTTMUST00000094563; uc007rao.1; uc011zbh.1	Zfp595		TC0600002329.mm.2	1.36	0.0029	NM_009717; ENSMUST00000044767; BC087831; uc009cav.2	Neurod6		TC0700003590.mm.2	-1.37	0.0093	Rccd1
TC0X00003359.mm.2	1.29	0.012	NM_133212; ENSMUST00000049023; ENSMUST00000112170; ENSMUST00000133722; ENSMUST00000138311; ENSMUST00000148370; BC132054; OTTMUST00000046744; OTTMUST00000046745; OTTMUST00000046746; OTTMUST00000046747; uc009uwy.1	Tlr8		TC0300002358.mm.2	-1.28	0.0029	NM_001081182; ENSMUST00000069805; ENSMUST00000107396; ENSMUST00000163152; ENSMUST00000163354; ENSMUST00000166347; ENSMUST00000166502; ENSMUST00000166705; ENSMUST00000167257; ENSMUST00000167442; ENSMUST00000168276; ENSMUST00000168880; ENSMUST00000170324; ENSMUST00000170696; ENSMUST00000170739; ENSMUST00000171422; ENSMUST00000171818; ENSMUST00000171941; OTTMUST00000089843; OTTMUST00000089844; OTTMU…	Atp8b2		TC0500000298.mm.2	1.42	0.0094	Cenpa
TC0200004602.mm.2	1.21	0.012	NM_008361; ENSMUST00000028881; ENSMUST00000141979; ENSMUST00000155994; BC011437; OTTMUST00000036830; OTTMUST00000036831; OTTMUST00000036832; uc008mht.1; uc008mhu.1; uc012cdt.1	Il1b		TC0500002068.mm.2	1.23	0.003	NM_053090; ENSMUST00000030849; ENSMUST00000101513; ENSMUST00000115109; ENSMUST00000126828; ENSMUST00000147179; BC056381; BC060692; OTTMUST00000050470; OTTMUST00000050471; OTTMUST00000050472; OTTMUST00000050473; OTTMUST00000050474; uc008wqu.1; uc008wqv.1; uc008wqw.1	Fam126a		TC0900003332.mm.2	-1.52	0.0094	Mthfs
TC0700002632.mm.2	-1.25	0.0121	NM_001039507; NM_010719; ENSMUST00000003207; ENSMUST00000054301; ENSMUST00000105177; ENSMUST00000149349; BC021642; OTTMUST00000086441; OTTMUST00000086442; OTTMUST00000086443; uc009fsp.1; uc009fsr.1; uc009fss.1	Lipe		TC1000001691.mm.2	1.28	0.003	NM_001033391; NM_001170800; NM_001170801; NM_001170802; ENSMUST00000078070; ENSMUST00000086896; ENSMUST00000105617; ENSMUST00000144622; ENSMUST00000145156; ENSMUST00000149708; ENSMUST00000151960; ENSMUST00000154998; ENSMUST00000170680; OTTMUST00000055374; OTTMUST00000055375; OTTMUST00000055376; OTTMUST00000055377; OTTMUST00000055378; OTTMUST00000055379; OTTMUST00000055380; OTTMUST00000055381; uc0…	Ipcef1		TC0900002269.mm.2	1.45	0.0094	Bco2
TC0200005183.mm.2	1.21	0.0123	NM_008420; ENSMUST00000059826; ENSMUST00000131267; BC031776; BC051422; BC061501; OTTMUST00000002242; OTTMUST00000038853; uc008nzh.2; uc008nzi.2	Kcnb1		TC1500000593.mm.2	1.25	0.003	NM_008296; ENSMUST00000072838; BC013716; BC094064; uc007wkh.1; uc007wki.1; uc007wkj.1; uc007wkl.1; uc011zuv.1	Hsf1		TC0700002849.mm.2	1.45	0.0094	Gpatch1
TC1200000967.mm.2	-1.21	0.0123	NM_001289572; NM_001289573; NM_001289574; NM_178914; ENSMUST00000048402; ENSMUST00000101144; ENSMUST00000101146; ENSMUST00000130136; ENSMUST00000152482; ENSMUST00000155899; BC046960; OTTMUST00000056323; OTTMUST00000056324; OTTMUST00000056325; OTTMUST00000056326; OTTMUST00000056327; OTTMUST00000056328	Spata7		TC0700001523.mm.2	-1.28	0.0031	NM_146813; ENSMUST00000098176; BC119323; OTTMUST00000046004; uc009iwm.2	Olfr651		TC0X00001700.mm.2	-1.86	0.0095	Arhgap6
TC0800003019.mm.2	1.31	0.0124	uc009npo.1	Mlycd		TC1700000641.mm.2	1.32	0.0031	NM_030890; ENSMUST00000015620; ENSMUST00000172945; OTTMUST00000044401; OTTMUST00000095425; uc008cdf.1	Prrt1		TC1700001944.mm.2	-1.49	0.0096	Ly6g6f
TC1400001970.mm.2	1.27	0.0124	NM_001011530; ENSMUST00000164157; BC150980; uc007tkm.2	Olfr723		TC0300002549.mm.2	-1.21	0.0032	NM_016966; ENSMUST00000065793; ENSMUST00000148488; ENSMUST00000152106; ENSMUST00000153694; BC086668; BC110673; OTTMUST00000065092; OTTMUST00000065093; OTTMUST00000065094; OTTMUST00000065095; uc008qps.1	Phgdh		TC1100003779.mm.2	-1.35	0.0096	Dhx58
TC0200004331.mm.2	-1.28	0.0125	NM_146402; OTTMUST00000035791; uc008loa.1	Olfr1303		TC0X00003014.mm.2	-1.26	0.0032	NM_027952; ENSMUST00000078605; BC141320; BC141322	Tcp11x2		TC0500001885.mm.2	-1.36	0.0096	Rbm48
TC1700001689.mm.2	1.29	0.0126	NM_019731; ENSMUST00000025007; ENSMUST00000150280; BC027277; OTTMUST00000065527; OTTMUST00000065528; uc008bdh.1; uc008bdi.1	Nme4		TC0100001756.mm.2	1.29	0.0032	NM_001277957; NM_001277958; NM_001277959; NM_021466; ENSMUST00000097043; BC061106; BC138425; uc008icz.1; uc008ida.2	Taf1a		TC0700003036.mm.2	1.29	0.0097	Tph1
TC1400001834.mm.2	1.28	0.0127	ENSMUST00000167936; ENSMUST00000168320; XM_003085025.1	Gm17204; Gm17124; LOC100504358		TC1600001262.mm.2	1.23	0.0032	NM_139232; ENSMUST00000069284; ENSMUST00000159058; ENSMUST00000159542; ENSMUST00000161188; ENSMUST00000161624; ENSMUST00000161861; ENSMUST00000162045; ENSMUST00000162124; ENSMUST00000162414; ENSMUST00000162542; ENSMUST00000162671; ENSMUST00000172181; BC129902; BC129903; OTTMUST00000076425; OTTMUST00000076426; OTTMUST00000076427; OTTMUST00000076428; OTTMUST00000076429; OTTMUST00000076430; OTTMUST0…	Fgd4		TC0300000823.mm.2	1.54	0.0097	Sprr2b
TC0700003718.mm.2	1.2	0.0129	NM_001162979; ENSMUST00000041195; ENSMUST00000131966; BC152307; BC152308; OTTMUST00000072189; OTTMUST00000072190; uc009igf.2; uc009igg.2	Ccdc81		TC0400002478.mm.2	-1.25	0.0032	NM_001017362; NM_001252622; ENSMUST00000084698; ENSMUST00000150809; ENSMUST00000159930; ENSMUST00000171251; BC141237; BC145563; OTTMUST00000059391; OTTMUST00000087578; OTTMUST00000087579; uc008sjj.1; uc012dce.1; uc012dcf.1; uc029uqk.1	Arid3c		TC0800000783.mm.2	-1.47	0.0097	Use1
TC0900003248.mm.2	1.21	0.013	NM_009987; ENSMUST00000064165; ENSMUST00000177637; BC012653	Cx3cr1		TC0200004028.mm.2	-1.29	0.0034	NM_001005227; ENSMUST00000099811; OTTMUST00000033292; uc008kqg.1	Olfr1200		TC0200005290.mm.2	1.42	0.0099	Zbp1
TC1100000751.mm.2	-1.26	0.013	NM_029044; ENSMUST00000070805; ENSMUST00000094140; ENSMUST00000108722; ENSMUST00000108723; ENSMUST00000128905; BC018412; OTTMUST00000012883; OTTMUST00000012884; OTTMUST00000012885; OTTMUST00000012886; uc007jfu.1	Lrrc48		TC0200005475.mm.2	1.25	0.0035	NM_024438; ENSMUST00000028384; ENSMUST00000125033; ENSMUST00000147290; ENSMUST00000148084; ENSMUST00000151204; BC021591; OTTMUST00000032314; OTTMUST00000032316; OTTMUST00000032317; OTTMUST00000032327; OTTMUST00000032328; uc008kho.1; uc008khp.1; uc008khq.1; uc008khr.1	Dusp19		TC0200001322.mm.2	1.31	0.0099	Olfr1186
TC0700004141.mm.2	1.55	0.0133	NM_177382; NR_110407; NR_110408; ENSMUST00000032908; ENSMUST00000119712; ENSMUST00000128587; ENSMUST00000133484; ENSMUST00000138712; ENSMUST00000147428; BC108961; OTTMUST00000067692; OTTMUST00000067693; OTTMUST00000067694; OTTMUST00000067695; OTTMUST00000067696; OTTMUST00000067697	Cyp2r1		TC0300001117.mm.2	-1.24	0.0035	NM_146136; ENSMUST00000029502; ENSMUST00000106723; ENSMUST00000153322; BC025441; BC026596; OTTMUST00000059086; OTTMUST00000059087; OTTMUST00000059088; uc008qwx.1; uc008qwy.2	Slc16a4		TC1000001633.mm.2	-1.55	0.0099	Olfr775
TC0200004065.mm.2	1.33	0.0133	NM_146966; ENSMUST00000099771; ENSMUST00000111532; ENSMUST00000129804; BC125540; BC132105; OTTMUST00000033414; OTTMUST00000033415; uc008krs.2	Olfr1247		TC1900001711.mm.2	1.23	0.0035	NM_001103177; NM_001103178; NM_178688; ENSMUST00000079360; ENSMUST00000099294; ENSMUST00000104902; ENSMUST00000111524; ENSMUST00000111526; ENSMUST00000111528; ENSMUST00000111529; ENSMUST00000111544; ENSMUST00000111546; ENSMUST00000111550; ENSMUST00000111555; ENSMUST00000111558; ENSMUST00000111559; ENSMUST00000127198; ENSMUST00000128212; ENSMUST00000133369; ENSMUST00000133782; ENSMUST00000134430; …	Ablim1		TC1500002273.mm.2	-1.77	0.01	Krt73
TC0700000252.mm.2	1.26	0.0134	NM_054064; ENSMUST00000075934; BC114207; uc012fam.1	Psg29		TC1700002810.mm.2	1.31	0.0036	NM_013543; ENSMUST00000045467; ENSMUST00000114303; ENSMUST00000170644; ENSMUST00000173425; ENSMUST00000173616; ENSMUST00000173894; ENSMUST00000174029; ENSMUST00000174399; BC086927; OTTMUST00000090596; OTTMUST00000090597; OTTMUST00000090620; OTTMUST00000095466; OTTMUST00000095467; OTTMUST00000095468; OTTMUST00000095469; OTTMUST00000095470; uc008cat.2	H2-Ke6		TC1500002071.mm.2	1.26	0.01	Kif21a
TC1400001143.mm.2	1.23	0.0135	NM_025733; ENSMUST00000045892; BC049573; uc007uup.1	4921530L21Rik		TC1200000139.mm.2	1.41	0.0036	NM_027959; ENSMUST00000057288; ENSMUST00000159434; ENSMUST00000161853; ENSMUST00000162936; ENSMUST00000163000; BC006865; OTTMUST00000058331; OTTMUST00000058332; OTTMUST00000058333; OTTMUST00000058423; OTTMUST00000058424; uc007nco.1; uc007ncp.1	Pdia6		TC1400000561.mm.2	1.76	0.01	Olfr744
TC0300000900.mm.2	-1.2	0.0136	NM_001037737; NM_009709; ENSMUST00000015666; ENSMUST00000090804; ENSMUST00000102749; ENSMUST00000107160; ENSMUST00000107161; ENSMUST00000136413; ENSMUST00000140060; ENSMUST00000147094; ENSMUST00000147765; ENSMUST00000149051; ENSMUST00000156653; BC012870; OTTMUST00000039717; OTTMUST00000039718; OTTMUST00000039719; OTTMUST00000039720; OTTMUST00000039721; OTTMUST00000039722; OTTMUST00000039723; OTTM…	Arnt		TC0500000808.mm.2	1.46	0.0037	NM_001110779; ENSMUST00000169154; uc008xzo.1	Gm7714		TC0200003880.mm.2	-1.75	0.0101	Serping1
TC0800002852.mm.2	-1.23	0.0137	NM_176838; ENSMUST00000115979; ENSMUST00000125955; ENSMUST00000131020; ENSMUST00000139319; ENSMUST00000139559; ENSMUST00000142050; ENSMUST00000146940; ENSMUST00000150527; ENSMUST00000155164; BC031444; OTTMUST00000054028; OTTMUST00000054029; OTTMUST00000054030; OTTMUST00000054031; OTTMUST00000054032; OTTMUST00000054033; OTTMUST00000054034; OTTMUST00000054035; OTTMUST00000074294; uc009nff.1; uc009n…	Esrp2		TC1900000082.mm.2	1.21	0.0037	NM_008520; ENSMUST00000081496; uc008gfe.1; uc008gff.1; uc008gfg.1	Ltbp3		TC0X00003132.mm.2	-1.9	0.0102	Lhfpl1
TC0300003140.mm.2	1.35	0.0137	NM_199465; ENSMUST00000046045; BC052878; uc008rtb.2; uc008rtc.1; uc008rtd.2; uc029upd.1; uc029upe.1	Nexn		TC1600000494.mm.2	1.25	0.0037	NM_175111; ENSMUST00000023555; uc007zbp.1; uc007zbq.1; uc007zbr.1; uc012afa.1	Hspbap1		TC0600001672.mm.2	-1.35	0.0103	Slco1b2
TC0200001781.mm.2	1.27	0.0137	NM_019392; ENSMUST00000028763; ENSMUST00000110783; ENSMUST00000130456; ENSMUST00000135726; ENSMUST00000137135; ENSMUST00000147636; ENSMUST00000147761; ENSMUST00000148343; BC066058; BC082325; OTTMUST00000039942; OTTMUST00000039943; OTTMUST00000039944; OTTMUST00000039945; OTTMUST00000039946; OTTMUST00000039947; OTTMUST00000039948; OTTMUST00000039949; uc008luq.1	Tyro3		TC1700000772.mm.2	-1.23	0.0037	NM_146511; ENSMUST00000077008; BC141327; BC141329; BC148321; OTTMUST00000096567; uc008cmw.2	Olfr107		TC0800002535.mm.2	1.57	0.0103	Usp38
TC1700002221.mm.2	1.29	0.0138	NM_029689; ENSMUST00000178823; uc029tii.1	1700122O11Rik		TC1300000476.mm.2	1.23	0.0037	NM_007772; ENSMUST00000060148; uc007qfk.1	Hivep1		TC1100000812.mm.2	1.52	0.0103	Gm10428
TC1400001983.mm.2	-1.23	0.0138	NM_207156; ENSMUST00000078075; uc007tlj.1	Olfr747		TC1100003860.mm.2	1.33	0.0038	NM_026551; ENSMUST00000021313; ENSMUST00000126365; ENSMUST00000134335; ENSMUST00000152965; ENSMUST00000155490; BC005607; BC045193; OTTMUST00000006536; OTTMUST00000006537; OTTMUST00000076257; OTTMUST00000076258; OTTMUST00000076259; uc007ltb.1; uc007ltc.1	Dcakd		TC0700003804.mm.2	-1.33	0.0104	Slco2b1
TC0800000604.mm.2	1.25	0.0138	XM_620863.5	Gm5927		TC1800001595.mm.2	1.24	0.0038	NM_010720; ENSMUST00000066532; BC020991; uc008fpu.2; uc008fpv.2	Lipg		TC1300001692.mm.2	1.5	0.0106	Prl8a9
TC1100000294.mm.2	-1.23	0.014	NM_176841; ENSMUST00000040182; ENSMUST00000109477; ENSMUST00000123561; ENSMUST00000137227; ENSMUST00000140194; ENSMUST00000144450; ENSMUST00000155854; OTTMUST00000011875; OTTMUST00000011876; OTTMUST00000011877; OTTMUST00000011878; OTTMUST00000011879; OTTMUST00000011880; OTTMUST00000011881; uc007igx.1	Ccdc88a		TC0300001673.mm.2	1.33	0.0038	NM_001076679; ENSMUST00000108361; uc008oqv.1	Gm9733		TC1200001038.mm.2	1.55	0.0106	Serpina3a
TC0600003235.mm.2	1.24	0.014	NM_175526; ENSMUST00000037481; BC052840; uc009eft.2; uc012etl.1	Clec1a		TC0200000909.mm.2	-1.27	0.0039	NM_020575; ENSMUST00000067542; ENSMUST00000102747; ENSMUST00000102748; ENSMUST00000126986; ENSMUST00000131813; ENSMUST00000134905; ENSMUST00000136367; ENSMUST00000142485; ENSMUST00000143806; BC025029; OTTMUST00000030731; OTTMUST00000030732; OTTMUST00000030733; OTTMUST00000030734; OTTMUST00000030735; OTTMUST00000030736; OTTMUST00000030737; OTTMUST00000040241; uc008jtx.1; uc008jty.1; uc008jtz.1; uc…	2023-03-07		TC1300000464.mm.2	-1.87	0.0106	Sycp2l; LOC102638754
TC0600002472.mm.2	-1.22	0.0141	NM_001038695; NM_173001; ENSMUST00000065509; ENSMUST00000167220; BC059264; uc009chb.1	Kdm3a		TC1600001379.mm.2	1.27	0.0039	NM_023794; ENSMUST00000079601; ENSMUST00000165506; ENSMUST00000168774; ENSMUST00000170393; ENSMUST00000170803; BC034680; OTTMUST00000094062; OTTMUST00000094063; OTTMUST00000094064; OTTMUST00000094065; OTTMUST00000094066; uc007yse.1; uc012adn.1	Etv5		TC0500002856.mm.2	1.59	0.0106	Nkx6-1
TC1700000632.mm.2	1.42	0.0141	NM_001001177; NM_001163855; ENSMUST00000078615; ENSMUST00000097348; ENSMUST00000114175; ENSMUST00000131998; ENSMUST00000135217; ENSMUST00000139063; ENSMUST00000142208; ENSMUST00000142317; ENSMUST00000149121; BC051142; uc008ccn.2; uc008cco.2; uc008ccp.2	BC051142		TC1700000994.mm.2	-1.35	0.0039	NM_001159523; NM_009168; ENSMUST00000044216; BC103798; uc008dal.2; uc008dam.2	Shd		TC0700000524.mm.2	-1.32	0.0106	Ggn
TC0200004039.mm.2	1.28	0.0142	NM_146899; ENSMUST00000099797; OTTMUST00000033309; uc008kqw.1	Olfr1219		TC0900002593.mm.2	1.21	0.004	NM_007630; ENSMUST00000034742; BC008247; uc009qny.1	Ccnb2		TC0400003251.mm.2	-1.42	0.0106	Gm20731
TC0600002996.mm.2	-1.26	0.0142	NM_001080780; NM_009050; ENSMUST00000032201; ENSMUST00000088790; BC059012; uc009dlm.1; uc009dln.1	Ret		TC0500003373.mm.2	1.22	0.004	NM_001039162; NM_009990; ENSMUST00000036999; ENSMUST00000100647; BC039162; BC053048	Clip2		TC0400002505.mm.2	-1.37	0.0107	Ccl19
TC0600000413.mm.2	1.21	0.0143	NM_020502; ENSMUST00000038750; BC116952; uc009bmw.1	Tas2r108		TC1100003708.mm.2	-1.34	0.0041	NM_023256; ENSMUST00000017743; BC057172; OTTMUST00000011063; uc007liu.1	Krt20		TC1500002269.mm.2	-1.38	0.0107	Krt5
TC0200002789.mm.2	1.33	0.0147	NR_045331; uc008oja.1	Gm6307		TC0600002240.mm.2	1.22	0.0041	NM_198102; ENSMUST00000031841; BC057448; uc009bwl.1; uc009bwm.1; uc009bwn.1	Tra2a		TC1600001651.mm.2	1.37	0.0108	Slc35a5
TC0900001675.mm.2	-1.26	0.0148	NM_009917; ENSMUST00000097855; ENSMUST00000111442; ENSMUST00000168179; ENSMUST00000169553; ENSMUST00000171499; ENSMUST00000171579; BC103574; BC103586; BC103587; BC105643; OTTMUST00000089983; OTTMUST00000089984; OTTMUST00000089985; OTTMUST00000089986; OTTMUST00000089987; OTTMUST00000089988; uc009shd.2	Ccr5		TC0900002698.mm.2	-1.29	0.0042	NM_027150; ENSMUST00000034910; ENSMUST00000183350; ENSMUST00000183636; ENSMUST00000183686; ENSMUST00000183955; ENSMUST00000184006; ENSMUST00000184106; ENSMUST00000184138; ENSMUST00000184316; ENSMUST00000184322; ENSMUST00000184415; ENSMUST00000184848; ENSMUST00000184944; ENSMUST00000185039; ENSMUST00000185144; BC089626; BC131903; BC144730; OTTMUST00000117851; OTTMUST00000117853; OTTMUST00000117854…	Mlip		TC0900000509.mm.2	1.54	0.0108	Slc37a4
TC0300001858.mm.2	-1.27	0.0149	NM_019510; ENSMUST00000029271; ENSMUST00000123220; ENSMUST00000129322; ENSMUST00000133542; ENSMUST00000146475; BC108989; OTTMUST00000014880; OTTMUST00000014885; OTTMUST00000014915; OTTMUST00000080784; OTTMUST00000086035; uc008ozt.2; uc008ozu.1; uc008ozv.1; uc012cow.1	Trpc3		TC0500001210.mm.2	-1.25	0.0042	NM_025526; ENSMUST00000026937; ENSMUST00000112311; ENSMUST00000112312; ENSMUST00000123616; ENSMUST00000134881; ENSMUST00000145592; ENSMUST00000145778; BC048409; BC096049; OTTMUST00000063602; OTTMUST00000063603; OTTMUST00000063607; OTTMUST00000063608; OTTMUST00000063609; OTTMUST00000063610; OTTMUST00000063611; uc008yyo.1; uc008yyp.1	Iscu		TC0600001418.mm.2	-1.41	0.0108	Cd163
TC0100003615.mm.2	-1.24	0.015	BC132651; BC132653; uc007dty.3	Rbm8a2; Rbm8a		TC0800000653.mm.2	1.33	0.0042	NM_021506; ENSMUST00000034060; BC060113; BC060696; uc009ltw.1; uc009ltx.1	Sh3rf1		TC0500003131.mm.2	-1.73	0.0108	Rfc5
TC1600001839.mm.2	-1.27	0.0154	XM_003688940.1	LOC100861916		TC1200001658.mm.2	-1.28	0.0043	NM_001039515; NM_007487; ENSMUST00000101472; ENSMUST00000136441; ENSMUST00000138572; ENSMUST00000144910; ENSMUST00000146905; BC029234; OTTMUST00000082135; OTTMUST00000082154; OTTMUST00000082155; OTTMUST00000082156; OTTMUST00000082158; uc007nkr.1; uc007nks.1; uc007nkt.1	Arl4a		TC0X00002556.mm.2	1.44	0.0108	Gk
TC1300000746.mm.2	1.33	0.0155	NM_001039239; NR_028430; ENSMUST00000099449; BC061203; OTTMUST00000082833; uc007qwn.2; uc007qws.1; uc007qwt.1; uc029sbp.1; uc029sbq.1	Zfp808; BC052688		TC0600002560.mm.2	1.22	0.0044	NM_001083922; NM_001083923; NM_016757; ENSMUST00000032111; ENSMUST00000113936; ENSMUST00000123394; ENSMUST00000131936; ENSMUST00000131939; ENSMUST00000142493; ENSMUST00000146328; ENSMUST00000151393; BC005666; BC019889; OTTMUST00000059432; OTTMUST00000059433; OTTMUST00000059434; OTTMUST00000059435; OTTMUST00000059436; OTTMUST00000059437; OTTMUST00000059438; OTTMUST00000059439; uc009cmo.1; uc009cmp…	Wbp1		TC1300002243.mm.2	-1.34	0.0109	Zfp458
TC1200001490.mm.2	-1.22	0.0155	NM_001277266; NM_009615; NR_102380; ENSMUST00000064536; ENSMUST00000101551; ENSMUST00000127974; ENSMUST00000132339; ENSMUST00000141799; ENSMUST00000142092; ENSMUST00000145118; ENSMUST00000155115; BC094655; BC114999; BC138416; BC138420; BC145270; OTTMUST00000049766; OTTMUST00000049767; OTTMUST00000049768; OTTMUST00000049769; OTTMUST00000049770; OTTMUST00000049772; OTTMUST00000049773; OTTMUST000000…	Adam17		TC0700002335.mm.2	1.35	0.0044	NM_134210; ENSMUST00000086232; OTTMUST00000098490; uc009fdw.1	Vmn1r81		TC0100003857.mm.2	2.37	0.0109	Cr2
TC0700004188.mm.2	-1.22	0.0155	NM_145585; ENSMUST00000033236; BC004776	Thumpd1		TC0200001300.mm.2	1.35	0.0044	NM_146642; ENSMUST00000111568; BC120608; BC120610; OTTMUST00000033050; uc008koo.2	Olfr1140		TC1100002048.mm.2	1.25	0.0109	Gps1
TC1200002080.mm.2	1.25	0.0158	NM_001033334; ENSMUST00000095550; BC132221; BC138501; uc007ofr.1; uc007ofs.1	Syndig1l		TC1300001043.mm.2	1.3	0.0045	NM_001284189; NM_011982; NM_147176; NM_152134; ENSMUST00000060490; ENSMUST00000079086; ENSMUST00000080127; ENSMUST00000102752; ENSMUST00000109492; ENSMUST00000109493; ENSMUST00000109494; ENSMUST00000109495; ENSMUST00000109496; ENSMUST00000109497; ENSMUST00000109498; BC064041; OTTMUST00000039264; OTTMUST00000039265; OTTMUST00000039266; OTTMUST00000047889; OTTMUST00000047890; OTTMUST00000047891; OT…	Homer1		TC1900000560.mm.2	-1.59	0.0109	Hells
TC0300000916.mm.2	-1.22	0.0158	NM_001253757; NM_001253758; NM_023210; ENSMUST00000015893; ENSMUST00000165307; ENSMUST00000167876; ENSMUST00000168106; ENSMUST00000168471; ENSMUST00000169426; ENSMUST00000170125; ENSMUST00000170213; ENSMUST00000171035; ENSMUST00000171368; BC005690; BC080684; OTTMUST00000090171; OTTMUST00000090172; OTTMUST00000090173; OTTMUST00000090174; OTTMUST00000090175; OTTMUST00000090176; OTTMUST00000090177; …	Anp32e		TC1200002246.mm.2	-1.23	0.0045	NM_001167914; NM_029705; ENSMUST00000021606; ENSMUST00000159883; ENSMUST00000160186; ENSMUST00000160251; ENSMUST00000161011; BC087880; OTTMUST00000075997; OTTMUST00000076081; OTTMUST00000076082; OTTMUST00000079284; OTTMUST00000079285; uc007otv.2; uc007otw.2; uc011yql.1	Atxn3		TC0400004181.mm.2	-1.33	0.0109	Gm11237; LOC101055863; LOC100862015; Gm11236
TC0700002511.mm.2	1.24	0.0158	NM_001167149; ENSMUST00000079099; OTTMUST00000098320; uc012fbp.1	Gm16451; Gm16442		TC1800000827.mm.2	1.2	0.0045	NM_013666; NM_153124; ENSMUST00000075290; ENSMUST00000079618; BC034855; OTTMUST00000069886; OTTMUST00000069887; uc008frg.2; uc008frh.2	St8sia5		TC0X00000078.mm.2	-2.27	0.011	Pcsk1n
TC0900002696.mm.2	1.32	0.0158	NM_012033; ENSMUST00000034911; ENSMUST00000184897; BC010745; OTTMUST00000117828; OTTMUST00000117829; uc009qtd.2; uc009qte.2	Tinag		TC0900003008.mm.2	-1.27	0.0045	NM_001276442; NM_025371; ENSMUST00000024031; BC005631	Acy1		TC0200005110.mm.2	1.35	0.0112	Svs3b
TC0900000368.mm.2	1.23	0.0159	NM_027102; ENSMUST00000002011; ENSMUST00000123198; ENSMUST00000131832; ENSMUST00000144596; ENSMUST00000146860; BC019460; BC049249; OTTMUST00000083739; OTTMUST00000083740; OTTMUST00000083741; OTTMUST00000083742; OTTMUST00000083743; uc009ouz.2; uc009ova.2	Esam		TC1100000362.mm.2	1.29	0.0046	NM_010696; ENSMUST00000052413; ENSMUST00000109329; ENSMUST00000133120; ENSMUST00000146318; ENSMUST00000169878; BC006948; OTTMUST00000012047; OTTMUST00000012048; OTTMUST00000012049; OTTMUST00000012050; uc007iku.1; uc007ikv.1	Lcp2		TC0300000732.mm.2	1.31	0.0112	Arhgef2
TC0Y00000445.mm.2	1.3	0.0162	uc029yfd.1	Gm20823		TC0X00001321.mm.2	-1.34	0.0046	NM_001127169; ENSMUST00000113116; ENSMUST00000126811; OTTMUST00000044943; OTTMUST00000044944; uc009uih.2	Tceal7		TC0700002514.mm.2	-1.35	0.0113	Gm8653; Gm6164
TC0400004199.mm.2	1.29	0.0162	NM_001205101; ENSMUST00000097794; ENSMUST00000105739; ENSMUST00000119718; BC055069; uc029vam.1; uc029van.1	Gm13212		TC1400002841.mm.2	-1.24	0.0047	ENSMUST00000165193; XM_003688914.1; XM_003688915.1	Gm3468		TC0700002557.mm.2	-1.35	0.0113	Gm8653
TC0700002472.mm.2	-1.36	0.0162	NM_001080815; ENSMUST00000094790; BC120671; BC120673; uc009fkw.1; uc009fkx.1; uc009fky.1	Gipr		TC0100001369.mm.2	1.24	0.0047	NM_026369; ENSMUST00000077755; ENSMUST00000097536; ENSMUST00000143008; BC060143; OTTMUST00000052610; OTTMUST00000052611; OTTMUST00000052612; uc007czj.2; uc007czk.2	Arpc5		TC1800000617.mm.2	-1.48	0.0113	Cd74; Mir5107
TC1200002178.mm.2	-1.28	0.0162	NM_008079; ENSMUST00000021390; BC086671	Galc		TC1600000737.mm.2	1.33	0.0048	XM_001480210.1	Gm6958		TC0200004070.mm.2	2.19	0.0113	Olfr1252; Olfr1245
TC1300000688.mm.2	-1.21	0.0164	NM_178674; ENSMUST00000045428; ENSMUST00000121095; ENSMUST00000121871; ENSMUST00000124981; ENSMUST00000128668; BC138940; BC138941; OTTMUST00000068572; OTTMUST00000068573; OTTMUST00000068574; OTTMUST00000068575; uc007qsp.1; uc007qsq.1; uc007qsr.1; uc007qss.1; uc011zac.1	Fbxl21		TC1800000301.mm.2	1.56	0.0048	NM_007913; ENSMUST00000064795; ENSMUST00000165033; BC138613; BC138615; OTTMUST00000049827; uc008elt.1	Egr1		TC0600003370.mm.2	-1.59	0.0114	Slco1a5
TC0300001062.mm.2	-1.36	0.0165	NM_001142959; NM_001142960; ENSMUST00000062945; ENSMUST00000106822; BC117780; BC117781; BC128505; BC128506; OTTMUST00000052387; OTTMUST00000059325; uc008qts.1; uc008qtt.1	Bcl2l15		TC0800002735.mm.2	1.3	0.0049	NM_053246; ENSMUST00000046461; BC004705; uc009mxf.2; uc009mxg.2	Dok4		TC0500001428.mm.2	1.42	0.0114	Kntc1
TC1800001375.mm.2	-1.22	0.0165	NM_029909; ENSMUST00000025488; ENSMUST00000139243; ENSMUST00000152087; uc008eyx.2; uc008eyy.2	C330018D20Rik		TC1100001706.mm.2	1.21	0.0049	NM_138753; ENSMUST00000053063; BC022111; OTTMUST00000006882; uc007lto.1	Hexim1		TC1400000891.mm.2	1.3	0.0114	Defb43
TC0900001726.mm.2	-1.25	0.0166	NM_001045524; ENSMUST00000037397; BC119072; BC120489; uc009odj.1	Cep126		TC0800000541.mm.2	-1.34	0.0049	NM_001284409; NM_009810; ENSMUST00000093517; BC038825	Casp3		TC0200000352.mm.2	-1.7	0.0116	Apbb1ip
TC1000002258.mm.2	-1.21	0.0166	NM_181423; ENSMUST00000020273; ENSMUST00000159042; ENSMUST00000161830; ENSMUST00000161941; ENSMUST00000162023; BC049796; OTTMUST00000041801; OTTMUST00000041802; OTTMUST00000041803; OTTMUST00000041804; OTTMUST00000041805; uc007fhd.1; uc011xfc.1	Supv3l1		TC0200001806.mm.2	1.29	0.0049	NM_029475; ENSMUST00000028702; ENSMUST00000066155; ENSMUST00000110662; ENSMUST00000110665; ENSMUST00000119031; ENSMUST00000130221; ENSMUST00000146750; ENSMUST00000147271; ENSMUST00000152164; ENSMUST00000156132; BC050879; BC052048; OTTMUST00000038007; OTTMUST00000038008; OTTMUST00000038009; OTTMUST00000038010; OTTMUST00000038011; OTTMUST00000038012; OTTMUST00000038013; OTTMUST00000038015; OTTMUST0…	Adal		TC1600001426.mm.2	1.65	0.0117	Uts2b
TC0900000148.mm.2	-1.25	0.0166	NM_207145; ENSMUST00000071259; BC127982; uc009ohg.2	Olfr845		TC1700000890.mm.2	-1.27	0.0049	NM_021346; NM_207671; ENSMUST00000113481; ENSMUST00000123733; ENSMUST00000136017; ENSMUST00000138127; ENSMUST00000152472; BC150730; OTTMUST00000056128; OTTMUST00000083280; OTTMUST00000083281; OTTMUST00000083282; OTTMUST00000083283; uc008csr.2	Zfp318		TC1700000310.mm.2	1.6	0.0117	Vmn2r116
TC0400002863.mm.2	1.23	0.0167	NM_001177578; ENSMUST00000107326; ENSMUST00000107327; uc008tiz.2	Gm13871; Gm11758		TC0600003428.mm.2	-1.21	0.0049	NM_001271768; NM_024469; ENSMUST00000032386; ENSMUST00000111703; OTTMUST00000062685; OTTMUST00000062686	Bhlhe41		TC0300001038.mm.2	-1.34	0.0119	Sike1
TC0400002865.mm.2	1.23	0.0167	NM_001097978; ENSMUST00000107318; ENSMUST00000107319; uc008tjd.2	Gm11758; Gm13871		TC1400000923.mm.2	1.2	0.0049	NR_029813; NR_037239; NR_040709; uc011znk.1; uc011znl.1	Mir124a-1; Mir3078; Mir124a-1hg		TC0400001788.mm.2	1.48	0.012	Fam131c
TC0500000833.mm.2	1.34	0.0167	NR_045618; uc029vjh.1	Gm9958		TC0100001595.mm.2	1.25	0.005	NM_018729; ENSMUST00000004829; BC145067; OTTMUST00000041041; uc007dor.1; uc007dos.1; uc029qup.1	Cd244		TC0900001846.mm.2	1.49	0.012	Col5a3
TC0300000766.mm.2	-1.39	0.0167	NM_026784; NM_027348; ENSMUST00000029564; ENSMUST00000107410; ENSMUST00000184515; BC028659; OTTMUST00000052422; OTTMUST00000052423; OTTMUST00000052424; uc008pzs.2; uc008pzt.2; uc012csn.1	Pmvk		TC0800002146.mm.2	-1.27	0.005	NM_126166; ENSMUST00000034056; ENSMUST00000167106; BC099937; uc009loy.1; uc009loz.1; uc009lpa.1	Tlr3		TC0300001757.mm.2	-1.55	0.012	Ect2
TC1900000501.mm.2	1.22	0.0168	NM_010501; ENSMUST00000102825; BC003804; BC089563; OTTMUST00000040263; uc008hgo.1	Ifit3		TC1900000937.mm.2	-1.37	0.005	NM_016892; ENSMUST00000037246; BC026938; uc008gba.1	Ccs		TC0100000546.mm.2	1.96	0.0121	Pth2r
TC0400003174.mm.2	1.45	0.017	NM_001163494; NM_027612; ENSMUST00000030245; ENSMUST00000097944; ENSMUST00000168664; BC107404; BC107405; uc008txp.3; uc012dhs.2	4921539E11Rik		TC1400002855.mm.2	-1.22	0.0051	ENSMUST00000096148; ENSMUST00000178623; XM_001478071.2	LOC105242423; Gm10338		TC1700000244.mm.2	2.16	0.0123	Vmn2r107
TC0900003331.mm.2	1.24	0.0173	NM_007534; ENSMUST00000068569; BC028762; BC100462; BC116241; OTTMUST00000079195; uc009qzj.2	Bcl2a1b; Bcl2a1a		TC0100002151.mm.2	-1.28	0.0051	NM_027159; ENSMUST00000042493; BC019430; uc011wja.1	Ccdc115		TC0700003720.mm.2	1.49	0.0123	Eed
TC0300000656.mm.2	1.27	0.0174	NM_177260; ENSMUST00000107682; ENSMUST00000128344; ENSMUST00000129417; ENSMUST00000134890; BC096432; BC113174; BC113175; OTTMUST00000052382; OTTMUST00000052383; OTTMUST00000052384; OTTMUST00000052385; uc008pqi.1; uc008pqj.1	Tmem154		TC0400003293.mm.2	-1.45	0.0052	NM_001103199; ENSMUST00000138966; ENSMUST00000171224; OTTMUST00000019337; uc009vcx.1	Skint6		TC1000003225.mm.2	-1.45	0.0124	Ddt
TC1300000028.mm.2	-1.2	0.0174	NM_011803; ENSMUST00000000080; BC020042; uc007pjw.1	Klf6		TC0500001025.mm.2	-1.54	0.0052	NM_001204201; NM_001204202; NM_001204203; NM_001204233; NM_009263; ENSMUST00000031243; ENSMUST00000086833; ENSMUST00000112746; ENSMUST00000112747; ENSMUST00000112748; ENSMUST00000132457; ENSMUST00000145084; BC002113; BC057858; BC080720; OTTMUST00000059773; OTTMUST00000059774; OTTMUST00000059775; OTTMUST00000059776; OTTMUST00000059777; OTTMUST00000059778; OTTMUST00000059779; uc008yki.2; uc008ykj.2…	Spp1		TC1100001849.mm.2	-1.44	0.0124	Kcnj2
TC1400001745.mm.2	1.32	0.0174	NM_130878; ENSMUST00000022337; BC042454; BC058270; uc007tbu.1	Cdhr1		TC0200005214.mm.2	1.32	0.0052	NM_001081134; ENSMUST00000099069; ENSMUST00000109191; ENSMUST00000131749; BC147251; BC147252; BC147715; OTTMUST00000038299; OTTMUST00000038300; uc008oat.1	Kcng1		TC0700002530.mm.2	-1.49	0.0127	Vmn1r117
TC0900002740.mm.2	1.28	0.0175	NM_001081243; ENSMUST00000093811; ENSMUST00000172740; ENSMUST00000172973; BC125581; BC131965; OTTMUST00000094827; OTTMUST00000094828; OTTMUST00000094829; uc009quy.1; uc009quz.1	Filip1		TC0900001570.mm.2	-1.36	0.0052	NM_001164567; NM_011700; ENSMUST00000051386; ENSMUST00000074734; ENSMUST00000126251; ENSMUST00000131647; ENSMUST00000135872; ENSMUST00000136561; ENSMUST00000141185; ENSMUST00000151638; ENSMUST00000153454; ENSMUST00000153630; BC021808; BC022664; OTTMUST00000085262; OTTMUST00000085263; OTTMUST00000085264; OTTMUST00000085265; OTTMUST00000085266; OTTMUST00000085267; OTTMUST00000085268; OTTMUST0000008…	Vill		TC1400002415.mm.2	-1.27	0.0127	Lrrc63
TC1400000045.mm.2	1.23	0.0176	ENSMUST00000178429; ENSMUST00000181603; XM_001475932.3	Gm3187		TC0400000575.mm.2	-1.25	0.0052	NM_028529; ENSMUST00000015386; ENSMUST00000107666; ENSMUST00000123780; OTTMUST00000016505; OTTMUST00000063558; OTTMUST00000063559; uc008sws.2	Nipsnap3a		TC1700002815.mm.2	-1.27	0.0127	C4a
TC1500001760.mm.2	-1.31	0.0176	NM_134089; ENSMUST00000002603; ENSMUST00000063747; ENSMUST00000109946; ENSMUST00000136390; ENSMUST00000145830; ENSMUST00000148211; BC060689; BC062888; OTTMUST00000049728; OTTMUST00000049729; OTTMUST00000049730; OTTMUST00000049731; OTTMUST00000049732; OTTMUST00000049733; uc007wif.1; uc007wig.1; uc007wih.1; uc007wii.1	Scrib		TC0300002803.mm.2	-1.28	0.0053	NM_022427; ENSMUST00000090473; BC051941; BC157981; uc008rbz.2	Gpr88		TC1900001270.mm.2	-1.3	0.0127	Fam189a2
TC1000002881.mm.2	1.24	0.0176	XM_001480631.1	Glipr1l3		TC0500000611.mm.2	-1.22	0.0053	NM_024471; ENSMUST00000031101; ENSMUST00000122026; ENSMUST00000126036; ENSMUST00000127519; ENSMUST00000139847; BC002141; OTTMUST00000070248; OTTMUST00000070249; OTTMUST00000070250; OTTMUST00000070251; uc008xnq.1; uc008xnr.1	Lias		TC1200000858.mm.2	1.45	0.0128	Lrrc74a
TC0100001968.mm.2	1.21	0.0177	NM_001081209; ENSMUST00000047577; OTTMUST00000041405; uc007aik.1	Prdm14		TC0800003080.mm.2	1.25	0.0053	NM_001109873; NM_009824; NM_177289; ENSMUST00000006525; ENSMUST00000064674; ENSMUST00000127984; ENSMUST00000134045; ENSMUST00000142535; ENSMUST00000147374; ENSMUST00000148630; BC141396; BC151156; OTTMUST00000068325; OTTMUST00000068326; OTTMUST00000068327; OTTMUST00000068328; OTTMUST00000068329; OTTMUST00000068330; OTTMUST00000068331; uc009ntl.2; uc009ntm.2; uc009ntn.2	Cbfa2t3		TC0Y00000553.mm.2	-1.28	0.0128	Rbmy
TC1100000238.mm.2	-1.2	0.0178	NM_001035226; NM_134014; ENSMUST00000020538; ENSMUST00000102869; ENSMUST00000102870; ENSMUST00000109551; ENSMUST00000136235; ENSMUST00000149371; ENSMUST00000150750; BC012276; BC025628; BC062912; OTTMUST00000011750; OTTMUST00000011751; OTTMUST00000011752; OTTMUST00000011753; OTTMUST00000011754; uc007iet.1	Xpo1		TC0600001381.mm.2	-1.39	0.0053	ENSMUST00000043553; OTTMUST00000060650; XR_140778.1	1700063H04Rik; RP23-21F2.2		TC0300002580.mm.2	-1.21	0.0129	Wdr3
TC0600002156.mm.2	-1.25	0.018	NM_001103153; ENSMUST00000095999; uc009vdt.1	Gm10334		TC0400003296.mm.2	1.3	0.0054	NM_001167876; NM_001167878; ENSMUST00000153413; ENSMUST00000169631; ENSMUST00000170105; ENSMUST00000171627; OTTMUST00000019402; OTTMUST00000090010; OTTMUST00000090012; uc009vcz.1; uc009vda.1; uc012diu.1	Skint5		TC0600002626.mm.2	-1.51	0.0129	Cml1
TC0700000592.mm.2	1.23	0.018	NM_001270542; ENSMUST00000108097; OTTMUST00000095289	Scgb1b7		TC1400002744.mm.2	-1.4	0.0055	NM_182806; ENSMUST00000055475; BC034872; uc007vap.1	Gpr18		TC0X00000666.mm.2	1.48	0.0129	Gabrq
TC0X00003348.mm.2	-1.29	0.0182	NM_001007577; ENSMUST00000112187; ENSMUST00000112188; ENSMUST00000180322; OTTMUST00000046692; OTTMUST00000046693; uc009uwv.1	Tceanc		TC1600000282.mm.2	-1.27	0.0055	NM_001144953; NM_182636; ENSMUST00000046188; ENSMUST00000096197; ENSMUST00000100074; ENSMUST00000145483; ENSMUST00000149236; ENSMUST00000159736; ENSMUST00000159780; ENSMUST00000161257; ENSMUST00000161715; ENSMUST00000162919; OTTMUST00000064280; OTTMUST00000064675; OTTMUST00000064676; OTTMUST00000064677; OTTMUST00000086876; OTTMUST00000086877; OTTMUST00000086878; OTTMUST00000086879; OTTMUST0000008…	Vwa5b2		TC0X00000881.mm.2	-1.44	0.0129	1700003E24Rik; BC061195
TC0200000989.mm.2	1.36	0.0184	NM_177651; ENSMUST00000102713; ENSMUST00000137117; uc008jxq.1	4933409G03Rik		TC1400001290.mm.2	1.33	0.0056	NM_008929; ENSMUST00000022734; BC013766; uc007uzd.2	Dnajc3		TC0X00000954.mm.2	1.74	0.013	Awat1
TC1500002343.mm.2	-1.21	0.0184	NM_031378; ENSMUST00000110125; ENSMUST00000173503; OTTMUST00000095310; OTTMUST00000095311; uc007vyt.1	Gsdmc		TC0400001682.mm.2	-1.44	0.0056	NM_009557; ENSMUST00000069195; ENSMUST00000130223; ENSMUST00000130658; ENSMUST00000132649; ENSMUST00000144217; BC006587; OTTMUST00000022877; OTTMUST00000022878; OTTMUST00000022879; OTTMUST00000022880; OTTMUST00000022881; uc008vhw.1	Zfp46		TC0700002477.mm.2	1.53	0.013	Fosb
TC1300000267.mm.2	1.24	0.0189	NM_001170638; NM_009198; ENSMUST00000006785; ENSMUST00000110413; ENSMUST00000129042; ENSMUST00000130211; BC013445; OTTMUST00000001369; OTTMUST00000001370; OTTMUST00000001371; OTTMUST00000001372; uc007pvf.2; uc007pvg.2; uc011yxj.1	Slc17a1		TC0700004310.mm.2	-1.21	0.0056	NM_145588; ENSMUST00000032915; BC003427; uc009jud.1	Kif22		TC0200002482.mm.2	1.29	0.013	Tox2
TC0600001793.mm.2	1.24	0.019	NM_009364; ENSMUST00000031674; ENSMUST00000183682; BC021639; OTTMUST00000112288; OTTMUST00000112290; uc009avh.1	Tfpi2		TC0800000206.mm.2	-1.33	0.0056	ENSMUST00000178438; uc029wrm.1	Gm21119		TC0500003509.mm.2	1.62	0.013	Grifin
TC0500003518.mm.2	1.23	0.019	NM_175362; ENSMUST00000085786; BC096592; uc009aii.1; uc009aik.2; uc012egd.1	Card11		TC0600003041.mm.2	1.2	0.0057	NM_033567; ENSMUST00000178687; BC137862; uc009dnk.1	Cecr6		TC0600002362.mm.2	2.07	0.013	Vmn1r25
TC1800001043.mm.2	-1.24	0.0193	NM_013505; ENSMUST00000039247; ENSMUST00000075214; ENSMUST00000128464; ENSMUST00000155407; BC057867; OTTMUST00000065335; OTTMUST00000065336; OTTMUST00000065337; OTTMUST00000065338; uc008eec.1; uc008eed.1; uc008eee.1	Dsc2		TC0200004051.mm.2	1.21	0.0058	NM_146789; ENSMUST00000099787; BC108937; BC108938; OTTMUST00000033261; uc008krf.1	Olfr1230		TC0200003937.mm.2	-1.57	0.0133	Olfr1062
TC0500003256.mm.2	1.23	0.0193	NM_030259; ENSMUST00000031347; BC003324; OTTMUST00000059933; uc008zpx.1	Rilpl2		TC0700004363.mm.2	-1.22	0.0058	NM_026418; ENSMUST00000033133; ENSMUST00000129120; ENSMUST00000129144; ENSMUST00000134144; ENSMUST00000145739; ENSMUST00000147840; BC109178; OTTMUST00000055088; OTTMUST00000055089; OTTMUST00000055090; OTTMUST00000055091; OTTMUST00000055092; OTTMUST00000055093; uc009jyw.1; uc009jyx.1	Rgs10		TC0600001278.mm.2	-2.51	0.0133	Gm17482
TC1800001397.mm.2	1.42	0.0193	NM_134133; ENSMUST00000042710; BC012898; uc008fag.1	Smim3		TC0700004642.mm.2	1.25	0.0059	NM_175021; BC042901; uc009fyw.2; uc012fgt.1	Samd4b		TC0400000495.mm.2	1.25	0.0134	Aldh1b1
TC1400002112.mm.2	-1.21	0.0196	NM_010779; ENSMUST00000043249; BC026198; uc007ubl.1	Mcpt4		TC1300000795.mm.2	-1.27	0.0059	ENSMUST00000081471	Gm10139		TC0200002477.mm.2	-1.36	0.0134	Ift52
TC0200003817.mm.2	1.21	0.0196	NM_030560; NM_172667; ENSMUST00000065889; ENSMUST00000111818; ENSMUST00000111819; ENSMUST00000111821; ENSMUST00000111824; ENSMUST00000127289; ENSMUST00000127351; ENSMUST00000128963; ENSMUST00000137494; ENSMUST00000139842; ENSMUST00000144727; ENSMUST00000149012; ENSMUST00000156863; BC003993; OTTMUST00000032030; OTTMUST00000032031; OTTMUST00000032032; OTTMUST00000032033; OTTMUST00000032034; OTTMUST…	Cwc22		TC1100001150.mm.2	-1.41	0.0059	NM_001045516; ENSMUST00000060539; ENSMUST00000078099; ENSMUST00000108317; ENSMUST00000124772; OTTMUST00000000330; OTTMUST00000000331; OTTMUST00000000332; OTTMUST00000063996; uc007kin.1	Proca1		TC1500002109.mm.2	-1.53	0.0134	Adamts20
TC1600002142.mm.2	1.39	0.0196	NM_008405; ENSMUST00000000161; ENSMUST00000113773; ENSMUST00000131567; ENSMUST00000131777; BC113142; OTTMUST00000048344; OTTMUST00000048345; OTTMUST00000048346; OTTMUST00000048347; uc008adb.1	Itgb2l		TC0700001431.mm.2	1.22	0.0059	NM_001040111; NM_001040112; NM_027180; NM_198096; ENSMUST00000084895; ENSMUST00000084896; ENSMUST00000098243; ENSMUST00000107010; ENSMUST00000124637; ENSMUST00000125284; ENSMUST00000127873; ENSMUST00000130016; ENSMUST00000133423; ENSMUST00000134143; ENSMUST00000137384; ENSMUST00000138628; ENSMUST00000141083; ENSMUST00000148902; ENSMUST00000152082; ENSMUST00000153340; ENSMUST00000154239; ENSMUST00…	Arap1		TC1000000850.mm.2	-1.54	0.0136	Rps15
TC0100003412.mm.2	1.22	0.0197	NM_178883; ENSMUST00000045138; BC119132; BC119134; uc007dhl.1; uc007dhm.1; uc007dhn.1	Gorab		TC0900000497.mm.2	-1.26	0.006	NM_016808; NM_198091; NM_198092; ENSMUST00000034508; ENSMUST00000065461; ENSMUST00000114830; ENSMUST00000175816; ENSMUST00000176022; ENSMUST00000176416; ENSMUST00000176671; ENSMUST00000177054; ENSMUST00000177422; BC017517; OTTMUST00000110364; OTTMUST00000110365; OTTMUST00000110367; OTTMUST00000110368; OTTMUST00000110369; OTTMUST00000110415; OTTMUST00000110416; OTTMUST00000110417; OTTMUST000001104…	Usp2		TC0100003351.mm.2	1.38	0.0137	Cacybp
TC0100001465.mm.2	1.32	0.0199	NM_001159930; ENSMUST00000028035; ENSMUST00000111618; ENSMUST00000111620; ENSMUST00000143486; ENSMUST00000155808; BC116944; BC116970; OTTMUST00000052614; OTTMUST00000052615; OTTMUST00000052616; OTTMUST00000052617; OTTMUST00000052618	Cenpl		TC0100000697.mm.2	-1.31	0.006	NM_172849; ENSMUST00000068275; ENSMUST00000113494; ENSMUST00000123285; ENSMUST00000123720; ENSMUST00000137862; BC082310; OTTMUST00000066074; OTTMUST00000066075; OTTMUST00000066076; OTTMUST00000066077; OTTMUST00000066078; uc007brj.1; uc007brk.1; uc007brl.1; uc007brm.1; uc007brn.1	Nyap2		TC0400002732.mm.2	-1.61	0.0137	Txndc8
TC0200001223.mm.2	-1.22	0.0199	NM_013899; ENSMUST00000028470; ENSMUST00000111631; BC031448; OTTMUST00000032891; OTTMUST00000032892; uc008kjh.2	Timm10		TC1400002572.mm.2	-1.37	0.0061	NM_053105; ENSMUST00000022666; BC094584; OTTMUST00000055793; uc007uuq.1	Klhl1		TC0500003742.mm.2	-1.28	0.0138	Tmem184a
TC0700001470.mm.2	1.28	0.02	NM_147110; ENSMUST00000098215; BC116966; uc009iss.1	Olfr570		TC1800000015.mm.2	1.27	0.0061	NM_001081963; ENSMUST00000037029; BC144919; uc008dyl.1; uc012ayy.1	9430020K01Rik		TC0900001923.mm.2	-1.36	0.0138	Dpy19l2
TC1100000622.mm.2	1.35	0.0201	NM_029105; ENSMUST00000094193; ENSMUST00000143919; BC107368; OTTMUST00000012608; OTTMUST00000071561	Meikin		TC0700000275.mm.2	1.3	0.0062	NM_009402; ENSMUST00000032573; BC005582; uc009fjv.1	Pglyrp1		TC1700001543.mm.2	1.53	0.0138	Fpr-rs3
TC0400003679.mm.2	-1.23	0.0201	NM_201368; ENSMUST00000045550; ENSMUST00000143642; ENSMUST00000150104; BC057035; OTTMUST00000023148; OTTMUST00000023149; OTTMUST00000023150; uc008vbr.1	Xkr8		TC0X00001634.mm.2	-1.24	0.0062	NM_001177878; NM_001177879; NM_172783; ENSMUST00000033652; ENSMUST00000112376; ENSMUST00000112377; ENSMUST00000112380; ENSMUST00000131765; ENSMUST00000139496; ENSMUST00000139587; ENSMUST00000146752; ENSMUST00000153907; ENSMUST00000154142; BC050040; OTTMUST00000046788; OTTMUST00000046789; OTTMUST00000046790; OTTMUST00000046791; OTTMUST00000046792; OTTMUST00000046793; OTTMUST00000046794; OTTMUST000…	Phka2		TC1300000833.mm.2	1.3	0.0138	BC048507
TC0500000850.mm.2	1.2	0.0202	NM_009140; ENSMUST00000075433; BC119511; BC119512; uc008ybm.1; uc008ybn.1	Cxcl2		TC0500003393.mm.2	1.29	0.0062	NM_148932; ENSMUST00000111171; BC053101; OTTMUST00000059699; uc008zyi.1	Pom121		TC1700001215.mm.2	1.5	0.0139	Arhgef33
TC1700000016.mm.2	-1.23	0.0203	XM_003085118.1	Gm19404		TC0300001022.mm.2	1.31	0.0063	NM_178777; ENSMUST00000066187; BC058413; uc008qro.2; uc008qrq.2	Nhlh2		TC0200003599.mm.2	-1.61	0.0139	Cd302
TC1100001663.mm.2	1.21	0.0205	NM_001256318; ENSMUST00000131042; ENSMUST00000139424; NM_001256318.1; OTTMUST00000006015; OTTMUST00000006016; uc007lpo.1	LOC666331; Gm11635; RP23-382C19.4		TC0X00002393.mm.2	1.26	0.0063	NM_001033328; ENSMUST00000101506; ENSMUST00000114630; ENSMUST00000134954; ENSMUST00000154400; BC138670; BC145368; uc009tji.1; uc012hjm.1	BC023829		TC1300002360.mm.2	-1.29	0.014	Polr3g
TC1400002849.mm.2	-1.26	0.0206	NM_001024712; ENSMUST00000167923; ENSMUST00000179898; uc011zfs.1	Gm3696		TC0700001710.mm.2	1.21	0.0063	NM_001177977; NM_001177978; NM_146197; ENSMUST00000084647; ENSMUST00000098084; ENSMUST00000123638; ENSMUST00000129658; ENSMUST00000129766; ENSMUST00000130583; ENSMUST00000150228; ENSMUST00000167935; BC031140; OTTMUST00000067484; OTTMUST00000067597; OTTMUST00000067598; OTTMUST00000067599; OTTMUST00000067600; OTTMUST00000067601; uc009jlh.2; uc009jli.2; uc009jlj.2	Acsm2		TC0900002092.mm.2	1.53	0.014	Olfr984
TC1300000203.mm.2	-1.23	0.0206	NM_134213; ENSMUST00000091732; BC107236; OTTMUST00000001068; uc007pso.1	Vmn1r199		TC1000000493.mm.2	-1.23	0.0063	NM_010288; ENSMUST00000068581; BC006894; BC055375; uc007fcc.2; uc007fcd.2; uc007fce.2; uc007fcf.2; uc007fcg.2; uc007fch.2; uc007fci.2	Gja1		TC0600002254.mm.2	-1.63	0.0141	4921507P07Rik
TC0900000116.mm.2	1.25	0.021	NM_026955; ENSMUST00000034413; BC055786; uc009ofk.1	Vstm5		TC0X00002166.mm.2	-1.22	0.0063	NM_001166648; NM_001166649; NM_001166650; NM_153532; ENSMUST00000072292; ENSMUST00000076635; ENSMUST00000088898; ENSMUST00000114940; ENSMUST00000143028; ENSMUST00000149058; ENSMUST00000150501; BC028839; BC051397; BC063775; OTTMUST00000042649; OTTMUST00000042650; OTTMUST00000042703; OTTMUST00000042704; OTTMUST00000042705; OTTMUST00000042706; OTTMUST00000042707; uc009tcj.1; uc009tck.1; uc009tcl.1; …	Zfp280c		TC1200000083.mm.2	-1.62	0.0141	Osr1
TC1700002768.mm.2	-1.23	0.021	NM_001123370; uc008ann.2; uc008ano.2; uc008anq.1	9030025P20Rik		TC1400001078.mm.2	1.32	0.0064	NM_001253759; NM_172813; ENSMUST00000022589; BC052062; uc007urv.2; uc007urw.2; uc007urx.2; uc007ury.2; uc007urz.2	Enox1		TC0700003015.mm.2	1.59	0.0142	Fut2
TC1700000684.mm.2	1.22	0.0211	NM_001143689; ENSMUST00000081435; ENSMUST00000173975; BC010602; OTTMUST00000095617; OTTMUST00000095618; uc008chm.2	H2-Q4		TC0700002310.mm.2	-1.47	0.0064	ENSMUST00000086269; ENSMUST00000182420; ENSMUST00000184509; OTTMUST00000113576; XM_001481310.2	Nlrp4d; RP23-469O12.4		TC0600002139.mm.2	-1.42	0.0144	Prss37
TC0200001296.mm.2	-1.24	0.0212	NM_206823; ENSMUST00000077471; BC147769; BC147777; OTTMUST00000033012; uc008koc.1	Olfr153		TC0400000993.mm.2	-1.41	0.0065	NM_013913; ENSMUST00000030280; ENSMUST00000125546; ENSMUST00000136091; BC019491; OTTMUST00000019815; OTTMUST00000019816; OTTMUST00000019817; uc008tur.1; uc008tus.1	Angptl3		TC0400003275.mm.2	1.24	0.0145	Elavl4
TC0100003406.mm.2	1.33	0.0213	NM_008030; ENSMUST00000028010; ENSMUST00000142759; OTTMUST00000059064; OTTMUST00000059065; uc007dhe.1; uc007dhf.1	Fmo3		TC1100003754.mm.2	1.4	0.0066	NM_001174099; ENSMUST00000107416; OTTMUST00000004977; uc011yey.1	Krt36		TC0Y00000243.mm.2	-1.31	0.0146	Rbmy; Gm21708
TC0500002767.mm.2	-1.29	0.0215	NM_175270; ENSMUST00000061328; uc008ydw.1	Sowahb		TC0500000299.mm.2	1.22	0.0066	NM_023047; ENSMUST00000088081; ENSMUST00000101442; ENSMUST00000114729; ENSMUST00000127365; ENSMUST00000136657; ENSMUST00000138625; BC065054; OTTMUST00000053133; OTTMUST00000053134; OTTMUST00000053135; OTTMUST00000053136; OTTMUST00000053137; OTTMUST00000053138; uc008wvw.1; uc008wvx.1; uc008wvy.1	Dpysl5		TC0Y00000160.mm.2	1.3	0.0146	LOC100502805
TC0900003093.mm.2	1.31	0.0217	NM_001033794; ENSMUST00000098359; BC139081; uc009rso.1	Fbxw18		TC0200001012.mm.2	-1.28	0.0066	NM_177784; ENSMUST00000053087; ENSMUST00000135759; ENSMUST00000152898; BC072626; OTTMUST00000031423; OTTMUST00000031424; OTTMUST00000031425; uc008jys.2	Klhl23		TC0600001136.mm.2	-1.3	0.0147	Mitf
TC0700002933.mm.2	1.21	0.0217	NM_001008427; ENSMUST00000107992; BC068175; uc009gme.1	Gm5595		TC1900001196.mm.2	1.32	0.0066	NM_011600; ENSMUST00000052011; ENSMUST00000167776	Tle4		TC1600000367.mm.2	1.61	0.0147	Tprg
TC1000001226.mm.2	-1.31	0.0221	NM_001081246; ENSMUST00000041162; uc007gxz.1	1700017N19Rik		TC0200001294.mm.2	-1.29	0.0066	NM_178249; ENSMUST00000026956; ENSMUST00000111572; ENSMUST00000132216; ENSMUST00000138504; ENSMUST00000148582; ENSMUST00000150746; OTTMUST00000032985; OTTMUST00000032986; OTTMUST00000032987; OTTMUST00000032988; OTTMUST00000032989; uc008kob.1	Pramel6		TC0300000994.mm.2	1.25	0.0147	Gdap2
TC0900001339.mm.2	-1.2	0.0221	NM_031178; ENSMUST00000062241; uc009rjh.1	Tlr9		TC0700000399.mm.2	1.26	0.0067	ENSMUST00000052897; ENSMUST00000170837	Gm9844		TC0200004326.mm.2	2.21	0.0147	Olfr1295
TC0800002558.mm.2	1.3	0.0223	NM_001163029; NM_001163030; NM_001163031; NM_011925; NR_106188; ENSMUST00000002964; ENSMUST00000075843; ENSMUST00000109802; ENSMUST00000139797; ENSMUST00000140606; ENSMUST00000149368; ENSMUST00000154075; ENSMUST00000166939; BC006676; uc009mlc.2; uc009mld.2; uc009mle.2; uc012ggt.1	Adgre5; Mir1668		TC1900000128.mm.2	-1.25	0.0067	NM_153597; NR_027351; ENSMUST00000088223; BC027575; uc008gka.2; uc012bhr.1; uc012bhs.1	Trpt1		TC0200005281.mm.2	-1.53	0.0147	Bmp7
TC0X00001749.mm.2	1.24	0.0224	NM_010850; ENSMUST00000058404; BC117074; BC120777; OTTMUST00000039580; uc009sks.2	Mycs		TC1000003052.mm.2	1.24	0.0067	NM_001081037; NM_001242411; ENSMUST00000020322; ENSMUST00000081688; ENSMUST00000161156; ENSMUST00000161996; ENSMUST00000162710; BC120892; BC120893; OTTMUST00000080807; OTTMUST00000080808; OTTMUST00000080809; OTTMUST00000080810; uc007hga.2; uc007hgb.2; uc007hgc.2	Srgap1		TC0200001246.mm.2	1.32	0.0147	Olfr1010
TC0300000116.mm.2	1.27	0.0225	NM_029289; ENSMUST00000029080; uc012cnq.1	Cypt12		TC1100002069.mm.2	1.22	0.0067	NM_144797; ENSMUST00000036742; ENSMUST00000106089; ENSMUST00000125580; BC019776; BC024445; BC024497; BC026646; OTTMUST00000017436; OTTMUST00000017437; OTTMUST00000017438; uc007mwd.1; uc011yjn.1	Metrnl		TC0100001459.mm.2	-1.34	0.0147	Rc3h1
TC0200002345.mm.2	-1.25	0.0225	NM_001171640; ENSMUST00000104928; OTTMUST00000037562; uc012cgx.1	Actl10		TC0700000033.mm.2	1.51	0.0067	NM_026146; ENSMUST00000086372; ENSMUST00000163137; ENSMUST00000163804; ENSMUST00000163893; ENSMUST00000164987; ENSMUST00000167068; ENSMUST00000167298; ENSMUST00000167599; ENSMUST00000167810; ENSMUST00000168924; ENSMUST00000169820; ENSMUST00000170423; ENSMUST00000170635; ENSMUST00000171445; OTTMUST00000090685; OTTMUST00000090686; OTTMUST00000090687; OTTMUST00000090691; OTTMUST00000090692; OTTMUST0…	Eps8l1		TC0200004879.mm.2	1.75	0.0148	Rad21l
TC0600003307.mm.2	-1.22	0.0227	NM_001048054; NM_130447; ENSMUST00000100857; ENSMUST00000129433; ENSMUST00000148926; ENSMUST00000149776; BC057321; BC059232; OTTMUST00000056331; OTTMUST00000056332; OTTMUST00000056333; uc009eks.1	Dusp16		TC0800002604.mm.2	1.35	0.0067	NM_001037745; ENSMUST00000098550; BC063331; BC100354; uc009mpl.1	Zfp791		TC0900003311.mm.2	-1.36	0.0149	Fyco1
TC0400001045.mm.2	1.2	0.0227	NM_001085520; ENSMUST00000106914; ENSMUST00000106915; ENSMUST00000151553; uc008twh.2	Gm12789		TC0700001401.mm.2	1.41	0.0068	NM_001190869; NM_001190870; NM_001190871; NM_001190950; NM_020574; ENSMUST00000049333; ENSMUST00000170954; ENSMUST00000178946; ENSMUST00000179842; BC004629; uc009imm.2; uc009imn.2; uc009imo.2; uc009imp.2; uc012fpy.1; uc029wng.1	Kcne3		TC0100002649.mm.2	1.36	0.0149	Fam124b
TC0200001853.mm.2	-1.22	0.0229	NM_001033256; uc029uej.1	Spata5l1		TC1700000829.mm.2	1.27	0.0069	NM_178589; ENSMUST00000024708; BC016420; uc008cou.1; uc008cov.1	Tnfrsf21		TC1700002798.mm.2	1.36	0.0149	Rab26
TC0300002418.mm.2	1.23	0.023	NM_028798; ENSMUST00000029521; ENSMUST00000107301; BC060280; OTTMUST00000051887; OTTMUST00000051888; uc008qez.2	Crct1		TC0600001440.mm.2	1.27	0.0069	NM_001145926; NM_001145927; NM_175696; ENSMUST00000032479; ENSMUST00000159391; ENSMUST00000160666; ENSMUST00000160704; ENSMUST00000161292; ENSMUST00000162000; ENSMUST00000162170; BC065170; OTTMUST00000072034; OTTMUST00000072035; OTTMUST00000072036; OTTMUST00000072037; OTTMUST00000072038; OTTMUST00000072485; uc009dst.3; uc009dsu.3; uc009dsv.3	Pianp		TC0100000224.mm.2	1.47	0.0149	Ptpn18
TC0400000485.mm.2	1.24	0.023	NM_001081172; ENSMUST00000044773; ENSMUST00000107804; ENSMUST00000134280; BC158060; OTTMUST00000017355; OTTMUST00000017356; uc008ssi.1	Frmpd1		TC1800001625.mm.2	1.22	0.0069	NM_001164504; ENSMUST00000026494; ENSMUST00000182024; ENSMUST00000182146; ENSMUST00000182153; ENSMUST00000182294; ENSMUST00000182348; ENSMUST00000182805; OTTMUST00000114403; OTTMUST00000114404; OTTMUST00000114406; OTTMUST00000114407; OTTMUST00000114408; OTTMUST00000114411; OTTMUST00000114413; uc008frj.2; uc008frm.2	Rnf165		TC1900000591.mm.2	-1.24	0.0149	Gm340
TC0400003881.mm.2	1.22	0.0231	NM_019701; ENSMUST00000006378; ENSMUST00000105788; ENSMUST00000135486; ENSMUST00000145725; BC019983; OTTMUST00000023973; OTTMUST00000023974; OTTMUST00000023975; OTTMUST00000023976; uc008voh.2; uc008voi.2; uc012dob.1	Clcnkb		TC0200004540.mm.2	1.22	0.007	NM_001271467; NM_001271468; NM_001271469; NM_001271470; NM_001271492; NM_010249; NM_207669; NR_073183; ENSMUST00000039978; ENSMUST00000089745; ENSMUST00000103226; ENSMUST00000103227; ENSMUST00000110424; ENSMUST00000110425; ENSMUST00000124972; ENSMUST00000130263; ENSMUST00000137335; BC013558; OTTMUST00000037695; OTTMUST00000037696; OTTMUST00000037697; OTTMUST00000037698; OTTMUST00000037699; OTTMUS…	Gabpb1		TC0700003476.mm.2	-1.82	0.0149	Nr2f2
TC0400001043.mm.2	1.31	0.0231	ENSMUST00000075999; XR_104872.1	Gm12800		TC0600001391.mm.2	-1.32	0.007	NM_001289828; NM_001289830; NM_001289831; NM_028016; ENSMUST00000012540; ENSMUST00000112580; ENSMUST00000112581; BC132017; BC137873; BC144995; BC144996; OTTMUST00000057270; OTTMUST00000057271; OTTMUST00000057272	Nanog		TC0300001765.mm.2	1.53	0.015	Tmem212
TC0700000333.mm.2	1.2	0.0231	NM_001166755; ENSMUST00000170931; OTTMUST00000098184; uc012fdk.1	Vmn1r163; Vmn1r135		TC1900000520.mm.2	1.22	0.007	NM_001163471; NM_172637; ENSMUST00000047247; ENSMUST00000139215; ENSMUST00000141503; ENSMUST00000142404; ENSMUST00000149629; ENSMUST00000155447; ENSMUST00000155594; ENSMUST00000169036; ENSMUST00000177381; BC137671; BC144815; OTTMUST00000070538; OTTMUST00000070539; OTTMUST00000070540; OTTMUST00000070541; OTTMUST00000070542; OTTMUST00000070862; OTTMUST00000070863; OTTMUST00000111200; OTTMUST0000011…	Hectd2		TC0600001879.mm.2	1.48	0.0151	2610001J05Rik
TC0700000346.mm.2	1.2	0.0231	NM_001166747; ENSMUST00000164537; OTTMUST00000097953; uc012feo.1	Vmn1r135; Vmn1r163		TC0300001373.mm.2	-1.43	0.007	NM_027288; ENSMUST00000029814; ENSMUST00000123061; ENSMUST00000130147; ENSMUST00000131610; ENSMUST00000134095; ENSMUST00000134478; ENSMUST00000140496; ENSMUST00000140893; ENSMUST00000144654; ENSMUST00000147872; ENSMUST00000153412; BC031409; OTTMUST00000075040; OTTMUST00000075041; OTTMUST00000075042; OTTMUST00000075043; OTTMUST00000075044; OTTMUST00000075045; OTTMUST00000075046; OTTMUST00000075047…	Manba		TC1600000679.mm.2	1.57	0.0151	Gcsam
TC0X00000605.mm.2	-1.26	0.0233	NM_001126317; NM_001163195; uc012hjb.1	Gm1140; Gm14692		TC0800000734.mm.2	1.43	0.0071	NM_181540; ENSMUST00000049197; ENSMUST00000110160; ENSMUST00000124742; ENSMUST00000148015; ENSMUST00000149928; BC024498; OTTMUST00000067499; OTTMUST00000067500; OTTMUST00000067501; OTTMUST00000067555; OTTMUST00000067556	Tm6sf2		TC1700000817.mm.2	1.74	0.0153	Rhag
TC0500001911.mm.2	-1.34	0.0233	NM_172447; ENSMUST00000054865; ENSMUST00000061008; ENSMUST00000124734; ENSMUST00000132510; ENSMUST00000135252; ENSMUST00000148193; ENSMUST00000148347; ENSMUST00000150140; ENSMUST00000155048; BC062906; OTTMUST00000063959; OTTMUST00000063960; OTTMUST00000063961; OTTMUST00000063962; OTTMUST00000063963; OTTMUST00000063964; OTTMUST00000063965; OTTMUST00000063966; OTTMUST00000084622; uc008wiu.1; uc008w…	Cfap69		TC0900000189.mm.2	1.22	0.0071	NM_019798; NM_183408; ENSMUST00000003395; ENSMUST00000039413; ENSMUST00000115458; ENSMUST00000127821; ENSMUST00000131769; ENSMUST00000140440; BC139405; BC139408; OTTMUST00000086464; OTTMUST00000086465; OTTMUST00000086466; OTTMUST00000086467; OTTMUST00000086468; OTTMUST00000086469; uc009oki.2; uc009okj.2; uc009okk.1; uc009okl.2; uc009okm.2	Pde4a		TC0100002950.mm.2	-1.37	0.0156	Epb41l5
TC0100000971.mm.2	-1.24	0.0235	NM_026250; ENSMUST00000027571; ENSMUST00000112842; ENSMUST00000112844; ENSMUST00000122925; ENSMUST00000138142; BC033572; OTTMUST00000050829; OTTMUST00000050830; OTTMUST00000050831; OTTMUST00000050832; OTTMUST00000050833; uc007cfm.1; uc007cfn.1; uc011wpx.1	Gin1		TC0300002553.mm.2	-1.24	0.0072	NM_001111336_2; NM_001270429_2; NM_008294_2; ENSMUST00000058728; ENSMUST00000178221; BC013449_2; BC132402_2; uc008qpz.2; uc008qqa.2; uc012cul.1; uc012cum.1; XM_001480488.2; XM_001480492.2; XM_001480494.2	Hsd3b4; Gm10681		TC0800001608.mm.2	-1.24	0.0156	Insr
TC0700004557.mm.2	1.27	0.0239	NM_027844; ENSMUST00000067978; uc029wpw.1	Krtap5-2		TC0400003894.mm.2	1.22	0.0072	NM_025994; ENSMUST00000036854; BC125303; OTTMUST00000023362; uc008vpl.1	Efhd2		TC0500000532.mm.2	-1.64	0.0156	Pi4k2b
TC0X00003223.mm.2	-1.46	0.0239	NM_001037167; NM_001256259; ENSMUST00000082357; BC100469; OTTMUST00000046084; uc009uri.1; uc029xnv.1; uc029xnw.1	Samt2; 4930524N10Rik		TC0600000645.mm.2	-1.24	0.0072	ENSMUST00000104970	Gm16499		TC0300001251.mm.2	1.46	0.0156	Fabp2
TC0300000433.mm.2	1.26	0.024	NM_010750; ENSMUST00000075422; BC014750; uc008pgv.2	Mab21l1		TC0200000009.mm.2	-1.39	0.0072	NM_177647; ENSMUST00000036350; ENSMUST00000132566; ENSMUST00000140610; BC110560; OTTMUST00000025227; OTTMUST00000025228; OTTMUST00000025229; uc008iej.1	Cdnf		TC0X00001206.mm.2	-1.43	0.0156	Gm2411
TC1000002313.mm.2	-1.21	0.0241	NM_001005419; ENSMUST00000075686; BC057106; BC058407; uc007flz.2	Ado		TC1600001993.mm.2	1.26	0.0072	NM_010348; NM_146072; ENSMUST00000023652; ENSMUST00000072256; ENSMUST00000114137; BC031822; BC049275; uc007zur.2; uc007zus.2; uc007zuu.1; uc007zuv.2; uc007zuw.2; uc007zux.2	Grik1		TC1900000128.mm.2	-1.29	0.0156	Trpt1
TC0500000591.mm.2	-1.26	0.0242	NM_001289514; NM_019636; ENSMUST00000043893; ENSMUST00000101195; ENSMUST00000119756; ENSMUST00000121370; ENSMUST00000129389; ENSMUST00000140960; ENSMUST00000147348; BC117931; OTTMUST00000065459; OTTMUST00000065460; OTTMUST00000065461; OTTMUST00000065463; OTTMUST00000065465	Tbc1d1		TC0200004154.mm.2	-1.37	0.0073	NM_183180; ENSMUST00000028646; ENSMUST00000111265; ENSMUST00000152141; ENSMUST00000154951; ENSMUST00000181716; BC052169; OTTMUST00000034486; OTTMUST00000034487; OTTMUST00000034488; OTTMUST00000034489; OTTMUST00000111986; uc008lfv.2; uc008lfw.2; uc012bzr.1; uc012bzs.1	Tspan18		TC0500001859.mm.2	1.72	0.0156	Rxfp2
TC1100003187.mm.2	-1.22	0.0245	NM_146711; ENSMUST00000078936; BC125464; BC125468; OTTMUST00000013906; uc007kbp.2	Olfr43		TC0500003619.mm.2	-1.29	0.0073	NM_080795; ENSMUST00000016664; ENSMUST00000123092; BC090665; BC117937; BC117938; OTTMUST00000060540; OTTMUST00000060541; uc009ant.2	Lnx2		TC1500001412.mm.2	1.32	0.0157	Azin1
TC0700003956.mm.2	1.22	0.0246	NM_201409; ENSMUST00000076501; ENSMUST00000106814; BC137942; BC145058; uc009iwy.1; uc012frj.1	Usp17lb		TC0200002837.mm.2	-1.21	0.0073	NM_025901; ENSMUST00000039551; ENSMUST00000153214; OTTMUST00000040907; OTTMUST00000040908; uc008onw.1	Polr3k		TC0900000432.mm.2	1.49	0.0157	Olfr961
TC0800003000.mm.2	-1.26	0.0247	NM_029441; ENSMUST00000109102; BC058956; uc009noi.2	Cdyl2		TC0500002818.mm.2	-1.25	0.0073	NM_145839; NM_181318; ENSMUST00000031276; ENSMUST00000166484; ENSMUST00000166632; ENSMUST00000168092; BC050858; BC052726; OTTMUST00000092243; OTTMUST00000092244; OTTMUST00000092245; OTTMUST00000092246; uc008ygk.1; uc008ygl.1; uc008ygm.1	Rasgef1b		TC1400000324.mm.2	1.27	0.0157	Tnnc1
TC1700000276.mm.2	-1.2	0.0251	NM_001166497; ENSMUST00000039726; uc008ard.2	3110052M02Rik		TC0200003267.mm.2	-1.21	0.0074	NM_177648; ENSMUST00000100219; BC026973; OTTMUST00000040713; uc008jby.1	Dolk		TC0100001493.mm.2	1.37	0.0158	Scyl3
TC1100001078.mm.2	1.23	0.0252	NM_001277219; NM_001277221; NM_133656; ENSMUST00000017920; ENSMUST00000093115; ENSMUST00000108425; ENSMUST00000108426; ENSMUST00000147718; BC012216; BC031149; OTTMUST00000014007; OTTMUST00000014008; OTTMUST00000014009; OTTMUST00000062156; OTTMUST00000062157	Crk		TC0X00003426.mm.2	1.28	0.0074	NM_021550; ENSMUST00000058265; BC029909; OTTMUST00000041717; uc009tag.2	C1galt1c1		TC0700003903.mm.2	-1.35	0.0158	Olfr629
TC1300001540.mm.2	-1.21	0.0254	NM_001013786; ENSMUST00000032820; ENSMUST00000110485; BC068174; OTTMUST00000000990; uc007pql.2; uc011ywr.1	Zscan26		TC0200002863.mm.2	1.23	0.0075	NM_026045; ENSMUST00000035721; ENSMUST00000140818; ENSMUST00000144650; ENSMUST00000152362; ENSMUST00000153881; BC004573; BC058631; OTTMUST00000025247; OTTMUST00000025248; OTTMUST00000025249; OTTMUST00000025250; OTTMUST00000025251; uc008iex.1	Prpf18		TC0800001255.mm.2	-1.55	0.0158	Cdh1
TC0700002811.mm.2	1.2	0.0254	NM_001009952; ENSMUST00000179248; uc009gik.1	Scgb2b20		TC1700001454.mm.2	1.28	0.0076	NM_008552; ENSMUST00000089015; ENSMUST00000159223; ENSMUST00000159865; ENSMUST00000161747; ENSMUST00000162119; ENSMUST00000162333; ENSMUST00000162389; ENSMUST00000165020; ENSMUST00000167152; BC120790; BC125537; BC144900; OTTMUST00000088777; OTTMUST00000088778; OTTMUST00000088779; OTTMUST00000088780; OTTMUST00000088781; OTTMUST00000088782; OTTMUST00000088783; uc008ald.2; uc008ale.2; uc008alf.2; uc…	Mas1		TC0300001123.mm.2	-1.58	0.0159	Eps8l3
TC1600000110.mm.2	1.25	0.0255	NM_029253; NM_153123; ENSMUST00000044005; ENSMUST00000100191; ENSMUST00000117220; ENSMUST00000119023; ENSMUST00000133674; OTTMUST00000068367; OTTMUST00000068368; OTTMUST00000068369; OTTMUST00000068370; OTTMUST00000068371; uc007ydf.2; uc007ydg.2; uc007ydh.2; uc007ydi.2	Atf7ip2		TC0900003273.mm.2	-1.31	0.0076	NM_028384; ENSMUST00000126851; ENSMUST00000135986; ENSMUST00000140929; ENSMUST00000142783; ENSMUST00000146716; ENSMUST00000155511; BC147354; OTTMUST00000086485; OTTMUST00000086486; OTTMUST00000086488; OTTMUST00000086489; OTTMUST00000086490; OTTMUST00000086491; uc009sdy.2; uc009sdz.2; uc009sea.1; uc012hct.1	Ccdc13		TC1300002462.mm.2	1.49	0.016	F2r
TC0200001735.mm.2	-1.3	0.0255	NM_001177806; NM_013719; ENSMUST00000005233; ENSMUST00000102527; ENSMUST00000110869; ENSMUST00000110870; ENSMUST00000110872; ENSMUST00000110874; ENSMUST00000110877; ENSMUST00000125281; BC072637; OTTMUST00000036076; OTTMUST00000036077; OTTMUST00000036078; OTTMUST00000036079; OTTMUST00000036080; OTTMUST00000036081; OTTMUST00000036082; uc008lrv.1; uc008lrw.2; uc008lrx.2; uc008lry.1; uc008lrz.1; uc01…	Eif2ak4		TC1700000310.mm.2	1.43	0.0076	NM_001104580; ENSMUST00000164856; OTTMUST00000103814; uc009vbt.1	Vmn2r116		TC0X00000120.mm.2	-1.29	0.016	Hypm
TC1800001485.mm.2	-1.26	0.0261	NM_016977; ENSMUST00000057942; BC116957; BC116959	Mc4r		TC1100004289.mm.2	-1.24	0.0077	NM_001169114; NM_016888; ENSMUST00000055549; ENSMUST00000062844; ENSMUST00000173660; BC009075; OTTMUST00000011735; OTTMUST00000011736; OTTMUST00000095997; uc007ieh.2; uc007iei.2	B3gnt2		TC1200001450.mm.2	1.46	0.0161	Trib2
TC0600001278.mm.2	-1.66	0.0263	ENSMUST00000166681	Gm17482		TC1100000641.mm.2	-1.23	0.0077	NM_010299; ENSMUST00000000608; BC004651; OTTMUST00000012649; uc007iyw.2	Gm2a		TC1900000097.mm.2	1.27	0.0161	Znhit2
TC1800000965.mm.2	1.24	0.0263	ENSMUST00000171339	Gm17430		TC1100003538.mm.2	-1.26	0.0077	NM_028011; ENSMUST00000020849; ENSMUST00000107867; ENSMUST00000107868; ENSMUST00000107869; ENSMUST00000127034; ENSMUST00000131055; ENSMUST00000147329; ENSMUST00000154599; BC004710; OTTMUST00000003117; OTTMUST00000003182; OTTMUST00000003183; OTTMUST00000003184; OTTMUST00000003185; OTTMUST00000063739; OTTMUST00000063740; OTTMUST00000075276; uc007kxa.1; uc007kxb.1; uc007kxc.1; uc011ycr.1	Tom1l1		TC0400002489.mm.2	-1.48	0.0162	LOC100861647
TC0400001387.mm.2	-1.21	0.0264	NM_025873; ENSMUST00000102649; ENSMUST00000141855; ENSMUST00000147165; BC019812; OTTMUST00000020304; OTTMUST00000020305; OTTMUST00000020306; uc008uor.1; uc008uos.1; uc029uza.1	Trit1		TC1600001742.mm.2	-1.25	0.0077	NM_001159394; NM_001159395; NM_030612; ENSMUST00000036273; ENSMUST00000096026; ENSMUST00000114457; ENSMUST00000114458; ENSMUST00000139373; BC058188; OTTMUST00000047636; OTTMUST00000047637; OTTMUST00000047638; OTTMUST00000047639; uc007zlm.2; uc007zln.2; uc007zlo.2	Nfkbiz		TC0700001548.mm.2	1.96	0.0162	Olfr692
TC1400001002.mm.2	1.25	0.0264	NM_153136; ENSMUST00000089049; BC036718; uc007uok.1; uc011zob.1	Nudt18		TC1200001988.mm.2	1.41	0.0078	NM_007564; ENSMUST00000021552; ENSMUST00000165114; BC016621; uc007oal.1	Zfp36l1		TC1600002107.mm.2	1.43	0.0163	Setd4
TC0700002036.mm.2	1.39	0.0267	ENSMUST00000170892	Gm17387		TC1100001849.mm.2	-1.21	0.0078	NM_008425; ENSMUST00000042970; BC137841; BC137842; OTTMUST00000006982; uc007mdw.2	Kcnj2		TC0X00000335.mm.2	1.3	0.0163	Nkap
TC0800001516.mm.2	-1.21	0.0269	NM_020497; ENSMUST00000001092; ENSMUST00000130333; ENSMUST00000146158; ENSMUST00000147312; ENSMUST00000150356; ENSMUST00000154450; ENSMUST00000156896; BC138579; BC138580; OTTMUST00000052596; OTTMUST00000052597; OTTMUST00000052598; OTTMUST00000052599; OTTMUST00000052600; OTTMUST00000052601; OTTMUST00000074641; uc009nva.2; uc009nvb.2; uc012gmp.1; uc012gmq.1	Zfp276		TC1000001684.mm.2	1.2	0.0079	NM_153399; ENSMUST00000041639; uc007egm.1; uc007egn.1; uc007ego.1; uc007egp.1	Syne1		TC1700001137.mm.2	-1.34	0.0163	Spdya; Mettl4-ps1
TC1900001266.mm.2	1.26	0.027	NM_174857; ENSMUST00000036069; BC042773; uc008hac.1; uc012bjo.1	Mamdc2		TC1000000508.mm.2	-1.27	0.0079	NM_021272; ENSMUST00000020024; ENSMUST00000165013; BC055280; BC057090; OTTMUST00000090488; OTTMUST00000090489; uc007fct.1	Fabp7		TC0200003110.mm.2	1.64	0.0163	Tbpl2
TC1000003191.mm.2	1.26	0.0272	NM_146550; ENSMUST00000091986; BC120749; BC120751; uc007hqr.1	Olfr810		TC0200003110.mm.2	-1.24	0.0079	NM_001289689; NM_199059; NR_110359; ENSMUST00000080453; ENSMUST00000153338; BC100305; BC119160; BC144904; OTTMUST00000027700; OTTMUST00000027701	Tbpl2		TC1500001743.mm.2	-1.34	0.0163	Mafa
TC1700000600.mm.2	-1.24	0.0272	NM_001199733; NM_007829; ENSMUST00000079421; ENSMUST00000170075; ENSMUST00000172859; ENSMUST00000173028; ENSMUST00000173279; ENSMUST00000173626; ENSMUST00000174146; ENSMUST00000174541; ENSMUST00000174646; BC128373; OTTMUST00000095359; OTTMUST00000095360; OTTMUST00000095361; OTTMUST00000095362; OTTMUST00000095363; OTTMUST00000095364; OTTMUST00000095365; OTTMUST00000095367; OTTMUST00000095368; uc00…	Daxx		TC0X00003197.mm.2	-1.2	0.0079	NM_172441; ENSMUST00000062317; ENSMUST00000101141; ENSMUST00000124141; ENSMUST00000137217; ENSMUST00000141677; ENSMUST00000152746; OTTMUST00000046170; OTTMUST00000046171; OTTMUST00000046172; OTTMUST00000046173; OTTMUST00000046174	Shroom2		TC1400001857.mm.2	-1.56	0.0164	Gm8138
TC0600000821.mm.2	1.25	0.0272	NM_017399; ENSMUST00000067492; BC009812; OTTMUST00000055875; uc009cgh.1	Fabp1		TC0800000564.mm.2	-1.25	0.008	NM_001161515; NM_001161516; NM_178788; NR_027759; ENSMUST00000033966; ENSMUST00000098773; ENSMUST00000170263; ENSMUST00000173991; ENSMUST00000174278; ENSMUST00000174379; ENSMUST00000174818; BC031719; OTTMUST00000097432; OTTMUST00000097433; OTTMUST00000097434; OTTMUST00000097435; OTTMUST00000097436; OTTMUST00000097437; OTTMUST00000097438; uc009lro.2; uc009lrp.2; uc009lrq.1; uc012gdr.1; uc012gds.1;…	Dctd		TC0Y00000561.mm.2	-1.38	0.0164	Gm21693
TC1900000282.mm.2	-1.29	0.0274	NM_146990; ENSMUST00000051768; BC104099; BC104100; BC106804; uc008gvx.1	Olfr1494		TC0400002490.mm.2	-1.22	0.0081	ENSMUST00000177937	Gm21968		TC0800003015.mm.2	-1.5	0.0164	Mphosph6
TC0200002304.mm.2	1.21	0.0277	NM_001083618; NM_029064; ENSMUST00000099197; ENSMUST00000103155; ENSMUST00000109801; ENSMUST00000146626; ENSMUST00000150218; ENSMUST00000151641; ENSMUST00000152158; ENSMUST00000155631; ENSMUST00000165343; OTTMUST00000037824; OTTMUST00000037825; OTTMUST00000037826; OTTMUST00000037828; OTTMUST00000037829; OTTMUST00000086175; OTTMUST00000086254; OTTMUST00000094260; OTTMUST00000094261; uc008ngv.1; uc…	Ttll9		TC0400002502.mm.2	-1.22	0.0081	ENSMUST00000178742	Gm10592		TC1100000701.mm.2	1.22	0.0166	Olfr315
TC0200001300.mm.2	1.23	0.0277	NM_146642; ENSMUST00000111568; BC120608; BC120610; OTTMUST00000033050; uc008koo.2	Olfr1140		TC1200001206.mm.2	-1.27	0.0082	XM_894495.3	Gm6988		TC0200001310.mm.2	1.45	0.0167	Olfr1152
TC1700000522.mm.2	1.32	0.0279	NM_013811; ENSMUST00000170651; uc008btz.1; uc008bua.1; uc008bub.1; uc008buc.1	Dnah8		TC0900001582.mm.2	1.29	0.0082	NM_001172136; NM_172456; ENSMUST00000035094; ENSMUST00000164213; BC119024; uc009saz.2; uc009sba.2; uc009sbb.2; uc012hcl.1	Exog		TC1300001098.mm.2	1.33	0.0167	Fam169a
TC0100002776.mm.2	-1.22	0.028	NM_177305; ENSMUST00000051236; ENSMUST00000159814; BC055769; OTTMUST00000071303; OTTMUST00000072344; uc007byt.1; uc011woz.1	Arl4c		TC0400002200.mm.2	1.2	0.0083	NM_001085493; ENSMUST00000058183; ENSMUST00000124607; ENSMUST00000126468; ENSMUST00000141019; ENSMUST00000144475; ENSMUST00000148127; ENSMUST00000154122; OTTMUST00000010214; OTTMUST00000010215; OTTMUST00000010216; OTTMUST00000010217; OTTMUST00000010218; OTTMUST00000010219; OTTMUST00000010220	Ndufaf6		TC0300003020.mm.2	1.3	0.0167	Metap1
TC0400003761.mm.2	1.26	0.028	NM_001168498; NM_001168500; NM_001243305; NM_001243306; NM_145555; NM_181047; ENSMUST00000064481; ENSMUST00000105857; ENSMUST00000105858; ENSMUST00000105859; ENSMUST00000105860; ENSMUST00000123632; ENSMUST00000134717; ENSMUST00000154518; BC005730; OTTMUST00000022463; OTTMUST00000022464; OTTMUST00000022465; OTTMUST00000022466; OTTMUST00000022467; OTTMUST00000022468; OTTMUST00000022469; uc008vgh.2;…	Ncmap		TC0800000182.mm.2	-1.32	0.0083	NM_054074; ENSMUST00000063112; BC119422; BC119423; BC141871; BC141872; OTTMUST00000048802; uc009lal.1	Defb6		TC1300000230.mm.2	-2	0.0168	Vmn1r218
TC0500003711.mm.2	-1.2	0.0283	ENSMUST00000134605; OTTMUST00000065264	Lrrc8d		TC1800000995.mm.2	1.26	0.0084	NM_001190371; ENSMUST00000118525; ENSMUST00000122408; ENSMUST00000137948; ENSMUST00000142066; OTTMUST00000073890; OTTMUST00000073891; OTTMUST00000073892; OTTMUST00000073893; uc008ecd.2	Ankrd29		TC1300000016.mm.2	-1.71	0.0168	Akr1c14
TC0700001544.mm.2	1.22	0.0286	NM_207557; ENSMUST00000098157; BC104298; BC104299; uc009ixo.1	Olfr681		TC0400001356.mm.2	-1.22	0.0084	NM_019563; ENSMUST00000094814; BC132360; BC132362; OTTMUST00000020059; uc008unl.1	Cited4		TC0500003718.mm.2	-1.27	0.0168	4930449I24Rik
TC1800001107.mm.2	-1.26	0.0287	NM_009065; ENSMUST00000082070; ENSMUST00000139924; ENSMUST00000153060; ENSMUST00000153196; BC018267; OTTMUST00000082578; OTTMUST00000082579; OTTMUST00000082580; OTTMUST00000082581; uc008ehx.1; uc012bas.1	Rit2		TC0600002978.mm.2	-1.21	0.0085	NM_178045; ENSMUST00000035842; BC023245; BC060709; uc009dkm.2; uc009dkn.2; uc009dko.3	Rassf4		TC1100003068.mm.2	1.42	0.0169	Spem1
TC1900001181.mm.2	-1.33	0.0288	NM_001011841; ENSMUST00000080142; uc008gvi.1	Olfr1465		TC0300000973.mm.2	-1.27	0.0085	NM_001033779; BC147112; BC147113; uc008qpm.1	Gm5544		TC0700002527.mm.2	1.5	0.017	Gm4567; Gm10668; Gm6902
TC1400001402.mm.2	-1.25	0.0289	ENSMUST00000164484; ENSMUST00000178594	Gm8237		TC0X00002450.mm.2	-1.37	0.0086	NM_025410; ENSMUST00000015433; ENSMUST00000114152; ENSMUST00000114153; BC027305; OTTMUST00000042895; OTTMUST00000046867; OTTMUST00000046868; uc009toq.1; uc009tor.1	Lage3		TC0700002570.mm.2	1.5	0.017	Gm4567
TC0700000032.mm.2	1.3	0.0292	NM_010746; ENSMUST00000006792; ENSMUST00000126417; BC115364; OTTMUST00000069117; OTTMUST00000069118; uc009exi.1; uc009exj.1	Ncr1		TC0400003292.mm.2	-1.29	0.0086	NM_177668; ENSMUST00000060327; ENSMUST00000068851; ENSMUST00000137128; OTTMUST00000019364; OTTMUST00000019365; OTTMUST00000019366; uc008udy.1; uc008udz.1	Skint10		TC1300001573.mm.2	-1.68	0.017	Prss16
TC0500002482.mm.2	1.28	0.0292	OTTMUST00000117288; OTTMUST00000117290	Tmem156		TC1500001285.mm.2	-1.28	0.0086	NM_176959; ENSMUST00000059204; BC091646; uc007vjn.1	Fbxl7		TC0200003968.mm.2	1.51	0.0171	Olfr1106
TC0700001504.mm.2	1.2	0.0296	NM_001025386; ENSMUST00000098194; OTTMUST00000045707; uc009iui.1	Olfr243		TC1100003137.mm.2	1.21	0.0086	NM_001024927; NM_001081641; ENSMUST00000075258; ENSMUST00000108508; ENSMUST00000132781; ENSMUST00000134210; ENSMUST00000142471; BC112411; OTTMUST00000013780; OTTMUST00000013781; OTTMUST00000013782; OTTMUST00000013783; OTTMUST00000062059; uc007jya.1; uc007jyb.1	Pitpnm3		TC0200005463.mm.2	-1.82	0.0171	Npdc1
TC1700000787.mm.2	-1.23	0.0297	NM_146890; ENSMUST00000076936; OTTMUST00000096669; uc008cnr.1	Olfr126		TC0600003539.mm.2	1.3	0.0087	NM_194061; ENSMUST00000117556; ENSMUST00000127925; ENSMUST00000144973; ENSMUST00000149557; ENSMUST00000152464; ENSMUST00000169256; uc009bjr.2; uc009bjt.2; uc009bju.1; uc009bjv.2	D630045J12Rik		TC0X00002741.mm.2	-1.27	0.0172	Hdac8
TC1800001296.mm.2	-1.44	0.0297	NM_001160399; ENSMUST00000072835; uc008evm.2; uc012bcr.1	Ccdc112		TC1300002013.mm.2	1.3	0.0088	NM_017373; ENSMUST00000071065; BC031377; BC100384; OTTMUST00000049595; uc007qnh.1; uc007qni.1	Nfil3		TC1800001751.mm.2	-1.3	0.0172	Ticam2
TC0X00000986.mm.2	1.21	0.0298	ENSMUST00000145887; ENSMUST00000149761; ENSMUST00000151231; ENSMUST00000163399	8030474K03Rik		TC1900000280.mm.2	1.28	0.0088	NM_001011832; ENSMUST00000080162; uc008gvv.1	Olfr1490		TC0200005452.mm.2	-1.35	0.0172	Samd10
TC0200004050.mm.2	1.25	0.03	NM_001011761; ENSMUST00000099788; ENSMUST00000111549; BC147797; OTTMUST00000033255; uc008kre.1	Olfr1229		TC0100003273.mm.2	-1.33	0.0089	NM_010683; ENSMUST00000027752; ENSMUST00000159251; ENSMUST00000160515; ENSMUST00000161744; ENSMUST00000163011; OTTMUST00000076764; OTTMUST00000076765; OTTMUST00000076766; OTTMUST00000076767; OTTMUST00000076768; uc007czu.1	Lamc1		TC0900002640.mm.2	-1.36	0.0174	Tex9
TC0300001556.mm.2	1.25	0.0302	ENSMUST00000098496	Erich3		TC0400003738.mm.2	1.23	0.0089	NM_019578; ENSMUST00000030643; ENSMUST00000132387; ENSMUST00000142730; BC120890; BC120891; OTTMUST00000025332; OTTMUST00000025333; OTTMUST00000025334; uc008vex.2; uc012dmu.1	Extl1		TC0700003958.mm.2	-1.68	0.0174	Olfr667
TC0700000325.mm.2	1.25	0.0302	NM_001166744; ENSMUST00000164288; OTTMUST00000098252; uc012fcq.1	Vmn1r116		TC0X00002825.mm.2	1.22	0.009	NM_001190409; NM_025952; ENSMUST00000033583; ENSMUST00000113566; ENSMUST00000139421; ENSMUST00000151689; BC003881; OTTMUST00000044163; OTTMUST00000044164; OTTMUST00000044165; uc009ubh.2; uc009ubi.2; uc009ubj.2	Magt1		TC0700004038.mm.2	-1.85	0.0174	Cyb5r2
TC1400000176.mm.2	-1.22	0.0305	NM_008873; ENSMUST00000022368; BC120709; BC120713; uc007skx.2; uc011zgu.1	Plau		TC1300001835.mm.2	-1.21	0.0091	NM_001289598; NM_001289599; NM_145367; ENSMUST00000035988; ENSMUST00000160046; ENSMUST00000160653; ENSMUST00000162075; BC016252; BC024505; BC046789; OTTMUST00000089097; OTTMUST00000089098; OTTMUST00000089099; OTTMUST00000089100	Txndc5		TC1100003520.mm.2	1.45	0.0176	Ankfn1
TC0X00001336.mm.2	1.23	0.0306	NR_033324; uc009uiy.2	BC065397		TC1100001163.mm.2	1.34	0.0091	NM_008759; ENSMUST00000001130; ENSMUST00000125670; BC098184; OTTMUST00000000464; OTTMUST00000000465; uc007kjl.2; uc007kjm.2	Sebox		TC0500000459.mm.2	-1.47	0.0176	Cpeb2
TC0600003383.mm.2	-1.23	0.0306	NM_011374; ENSMUST00000032421; ENSMUST00000147058; BC024821; OTTMUST00000053754; OTTMUST00000053755; uc009epv.1	St8sia1		TC0400003271.mm.2	-1.23	0.0091	NM_007671; ENSMUST00000063531; ENSMUST00000097921; BC027026; OTTMUST00000019256; OTTMUST00000019257; uc008ucr.1	Cdkn2c		TC0300000500.mm.2	-1.94	0.0176	Mme
TC0200003940.mm.2	1.32	0.031	NM_001011735; ENSMUST00000099885; OTTMUST00000032747; uc008kmk.1	Olfr1066		TC0700004530.mm.2	-1.31	0.0091	NM_001252600; NM_001252601; NM_016850; ENSMUST00000026571; ENSMUST00000097952; ENSMUST00000106023; ENSMUST00000123525; ENSMUST00000127161; ENSMUST00000127223; ENSMUST00000131399; ENSMUST00000146373; ENSMUST00000148414; ENSMUST00000155744; ENSMUST00000156938; BC138799; OTTMUST00000060229; OTTMUST00000060230; OTTMUST00000060231; OTTMUST00000060232; OTTMUST00000060234; OTTMUST00000060235; OTTMUST000…	Irf7		TC0200000416.mm.2	1.39	0.0177	Fut7
TC1000000804.mm.2	-1.28	0.0319	NM_001101572; ENSMUST00000170596; OTTMUST00000098273; uc009vaa.1	Vmn2r82		TC0500001735.mm.2	1.2	0.0091	NM_026050; NM_133703; ENSMUST00000067145; ENSMUST00000101434; ENSMUST00000118121; ENSMUST00000119488; ENSMUST00000169329; BC147186; BC147187; BC172003; OTTMUST00000072050; OTTMUST00000072076; OTTMUST00000072077; uc009akm.2; uc009akn.2	Fam220a		TC0700000972.mm.2	-1.41	0.0177	E030018B13Rik
TSUnmapped00000045.mm.2	1.25	0.0321	NM_001289926	2010111I01Rik		TC0500000465.mm.2	-1.22	0.0092	NM_172274; ENSMUST00000048150; ENSMUST00000125866; ENSMUST00000127355; ENSMUST00000142303; BC032290; OTTMUST00000044029; OTTMUST00000044030; OTTMUST00000044031; OTTMUST00000044032; uc008xhp.2; uc008xhq.1; uc008xhr.1; uc008xhs.1; uc008xht.1	Cc2d2a		TC1400000892.mm.2	-1.44	0.0177	Defb42; 2700070H01Rik
TC0700004598.mm.2	1.22	0.0324	NM_175534; ENSMUST00000054048; BC096766; BC138305; BC138308; uc009kpz.2	Mrgpre		TC0700002477.mm.2	1.58	0.0092	NM_008036; ENSMUST00000003640; BC132064; BC137994; uc009flk.1; uc012fbb.2	Fosb		TC1100000558.mm.2	1.36	0.0178	Olfr54
TC1700002152.mm.2	-1.2	0.0326	NM_001199113; NM_001199114; NM_001199115; NM_001199116; NM_022880; ENSMUST00000051574; ENSMUST00000064889; ENSMUST00000097317; ENSMUST00000163492; ENSMUST00000163905; ENSMUST00000164217; ENSMUST00000164618; ENSMUST00000164769; ENSMUST00000166119; ENSMUST00000166633; ENSMUST00000167195; ENSMUST00000167332; ENSMUST00000167692; ENSMUST00000167748; ENSMUST00000167863; ENSMUST00000168274; ENSMUST00000…	Slc29a1		TC1300002471.mm.2	1.22	0.0092	NM_012048; ENSMUST00000022172; ENSMUST00000091387; BC052820; uc007rmz.1; uc007rna.1; uc007rnb.1; uc007rnc.1; uc007rnd.1; uc007rne.1; uc007rng.1; uc007rnh.1; uc011zdc.1; uc011zdd.1; uc011zde.1	Polk		TC1700002781.mm.2	-1.41	0.0178	H2-Ab1
TC0200005106.mm.2	1.23	0.0327	NM_138684; ENSMUST00000051272; BC030939; OTTMUST00000002130; uc008ntx.1	Wfdc12		TC1500002247.mm.2	-1.3	0.0093	NM_001270537; ENSMUST00000182068; ENSMUST00000182494; ENSMUST00000182574; ENSMUST00000182775; ENSMUST00000182814; ENSMUST00000183193; ENSMUST00000183211; OTTMUST00000113348; OTTMUST00000113374; OTTMUST00000113375; OTTMUST00000114507; OTTMUST00000114508; OTTMUST00000114509; OTTMUST00000114510	Bin2		TC0400000426.mm.2	1.33	0.0178	Dnajb5
TC0400002137.mm.2	1.25	0.0328	NM_001080710; ENSMUST00000095151; ENSMUST00000108383; BC125450; BC125452; OTTMUST00000009971; uc008rwy.1	Sdr16c6		TC0600001347.mm.2	1.42	0.0093	NM_008359; ENSMUST00000002976; uc009dnj.2	Il17ra		TC1500002008.mm.2	-1.32	0.0179	Pkdrej
TC0Y00000194.mm.2	1.25	0.0329	uc029yfl.1; uc029yfm.1	Gm20736		TC0800000975.mm.2	-1.2	0.0094	NM_001167991; NM_133255; ENSMUST00000064495; BC019486; BC055881; BC080744; uc009moq.2; uc009mor.2; uc009mos.2; uc009mot.2	Hook2		TC1000000770.mm.2	1.33	0.0179	Gm3285
TC0Y00000252.mm.2	-1.21	0.0334	NM_001101623; ENSMUST00000179256; uc012hsn.2	Gm20826		TC0100001481.mm.2	-1.31	0.0095	NM_010865; ENSMUST00000028020; BC125329; BC137606; uc007dgm.2	Myoc		TC1000000656.mm.2	-1.39	0.018	Rhobtb1
TC0400002101.mm.2	-1.21	0.0334	NM_026125; ENSMUST00000024338; ENSMUST00000127222; ENSMUST00000149558; BC026939; OTTMUST00000025765; OTTMUST00000025766; OTTMUST00000025767; uc008wfp.2	Fam132a		TC0900000605.mm.2	1.35	0.0095	NM_001289782; NM_001289784; NM_001289785; NM_009964; ENSMUST00000034562; BC010768; BC094033	Cryab		TC1000000693.mm.2	1.33	0.018	Zwint
TC0400003731.mm.2	1.28	0.0335	NM_001081047; ENSMUST00000030645; ENSMUST00000124181; ENSMUST00000144504; ENSMUST00000145998; ENSMUST00000146283; BC113805; BC113956; OTTMUST00000024609; OTTMUST00000024610; OTTMUST00000024611; OTTMUST00000024612; OTTMUST00000024613; uc008vei.1	Cnksr1		TC0600000470.mm.2	1.44	0.0096	NM_147064; ENSMUST00000050729; BC138166; uc009brz.1	Olfr449		TC1900001183.mm.2	1.6	0.018	Olfr1475
TC0700003071.mm.2	-1.24	0.0336	NM_207537; ENSMUST00000094383; uc009hau.1	Mrgprb3		TC0500001849.mm.2	-1.25	0.0096	NM_029464; ENSMUST00000031667; BC120819; BC144999; uc009apu.1; uc012ehf.1; uc012ehg.1; uc012ehh.1	Tex26		TC0400000869.mm.2	-1.49	0.018	Dennd4c
TC0600002928.mm.2	1.33	0.0337	NM_027633; ENSMUST00000035870; ENSMUST00000125139; BC049660; OTTMUST00000057182; OTTMUST00000057183; uc009dgy.2	Fancd2os		TC0300002406.mm.2	-1.29	0.0097	NM_026394; ENSMUST00000047153; BC147443; uc008qeo.2	Lce1f		TC0200001374.mm.2	1.35	0.0181	Pacsin3
TC1100001035.mm.2	-1.34	0.0338	NM_146706; ENSMUST00000079827; OTTMUST00000013903; uc007kbm.1	Olfr401		TC0200004901.mm.2	-1.21	0.0097	NM_001002791; ENSMUST00000028966; BC139230; BC145928; OTTMUST00000037676; uc008nfn.1	Defb22		TC0900000626.mm.2	-1.36	0.0182	Rdx
TC0700000305.mm.2	1.22	0.034	NM_022409; ENSMUST00000108453; BC099454; OTTMUST00000058772; uc009fmj.2	Zfp296		TC1300000225.mm.2	-1.35	0.0098	NM_134219; ENSMUST00000072972; BC141030; OTTMUST00000001115; uc007ptf.1	Vmn1r215		TC1500001656.mm.2	1.82	0.0182	Sla
TC1600000237.mm.2	-1.21	0.0341	ENSMUST00000167061	Gm7873		TC0400000770.mm.2	-1.29	0.0098	ENSMUST00000180092	Gm11236		TC0500002845.mm.2	1.46	0.0183	Helq
TC0200003997.mm.2	1.39	0.0342	NM_146647; ENSMUST00000099844; OTTMUST00000033077; uc008kox.1	Olfr1154		TC0400002309.mm.2	1.23	0.0098	NM_001033531; NM_001163020; ENSMUST00000084781; ENSMUST00000108213; ENSMUST00000108214; ENSMUST00000108218; ENSMUST00000140652; ENSMUST00000144062; ENSMUST00000150920; BC141239; OTTMUST00000010791; OTTMUST00000010792; OTTMUST00000010793; OTTMUST00000010794; OTTMUST00000010795; OTTMUST00000010796; uc008sdz.2; uc008sea.1; uc008seb.1; uc012daz.1; uc012dba.1	Klhl32		TC1700001563.mm.2	1.51	0.0183	Zfp942
TC0200002291.mm.2	1.23	0.0343	NM_001037247; ENSMUST00000058086; OTTMUST00000037668; uc008nfu.2	Defb36		TC0600002567.mm.2	1.23	0.0099	NM_183138; ENSMUST00000056191; ENSMUST00000089622; OTTMUST00000091510; OTTMUST00000091511; uc009cni.2; uc009cnl.1	Tet3		TC0300002501.mm.2	-1.44	0.0184	Hist2h2aa1
TC0300002279.mm.2	1.25	0.0344	NM_001170985; NM_130867; ENSMUST00000041732; ENSMUST00000107618; ENSMUST00000159976; BC023765; OTTMUST00000089111; OTTMUST00000089112; uc008pru.2; uc008prw.2; uc008prx.2	Kirrel		TC1100000975.mm.2	1.2	0.0099	NM_025993; ENSMUST00000048807; ENSMUST00000133413; ENSMUST00000136137; ENSMUST00000143762; ENSMUST00000155236; ENSMUST00000164220; BC026790; OTTMUST00000013724; OTTMUST00000013725; OTTMUST00000013726; OTTMUST00000013727; OTTMUST00000013728; OTTMUST00000013729; uc007jxm.1; uc007jxn.1	Mis12		TC0300003215.mm.2	-1.44	0.0184	Hist2h2aa2
TC0400001313.mm.2	-1.21	0.0345	NM_146315; ENSMUST00000102666; BC104295; OTTMUST00000019863; uc008ukp.1	Olfr62		TC0400001130.mm.2	1.22	0.0099	NM_147221; ENSMUST00000046005; ENSMUST00000106738; ENSMUST00000125573; ENSMUST00000130573; ENSMUST00000135835; ENSMUST00000138211; BC066157; OTTMUST00000020258; OTTMUST00000020259; OTTMUST00000020340; OTTMUST00000020341; OTTMUST00000020342; OTTMUST00000020343; uc008tzu.1; uc008tzv.1; uc008tzw.1; uc029uyn.1	Glis1		TC1400002786.mm.2	-1.25	0.0184	Gm10409
TC0700004624.mm.2	1.25	0.0347	NM_011121; ENSMUST00000033154; BC006880; uc009jop.1	Plk1		TC1100004187.mm.2	1.34	0.0099	NM_008730; ENSMUST00000026670; BC093479; BC139018; BC139020; OTTMUST00000008850; uc007mqv.1	Nptx1		TC1700000993.mm.2	1.54	0.0184	Ccdc94
TC0900000048.mm.2	-1.24	0.0357	NM_032006; ENSMUST00000034492; BC117756; uc009ocp.1	Mmp1a		TC0700001793.mm.2	-1.28	0.01	NM_001008700; ENSMUST00000033004; BC112911; uc009jqb.1; uc009jqc.1; uc009jqd.1	Il4ra		TC0700003551.mm.2	1.78	0.0185	Hapln3
TC1100004061.mm.2	-1.21	0.0358	NM_025400; ENSMUST00000103038; ENSMUST00000103039; ENSMUST00000103040; ENSMUST00000103041; ENSMUST00000127419; ENSMUST00000134399; ENSMUST00000134769; ENSMUST00000137843; ENSMUST00000153796; BC011315; OTTMUST00000007867; OTTMUST00000007868; OTTMUST00000007909; OTTMUST00000007910; OTTMUST00000007911; OTTMUST00000007912; OTTMUST00000007913; OTTMUST00000007914; OTTMUST00000007915; uc007mgr.1; uc007m…	Nat9		TC0600001998.mm.2	-1.34	0.01	NM_178625; ENSMUST00000064330; ENSMUST00000102991; ENSMUST00000115157; ENSMUST00000115160; ENSMUST00000138823; ENSMUST00000148638; ENSMUST00000150480; ENSMUST00000151187; ENSMUST00000154547; BC052187; BC057109; OTTMUST00000033966; OTTMUST00000033996; OTTMUST00000033997; OTTMUST00000033998; OTTMUST00000033999; OTTMUST00000034000; OTTMUST00000034001; OTTMUST00000034002; OTTMUST00000034003; uc009bfh…	Tmem209		TC1100000688.mm.2	-1.42	0.0186	Sh3bp5l
TC0200004053.mm.2	1.3	0.0359	NM_146323; ENSMUST00000099785; OTTMUST00000033426; uc008krh.1	Olfr1232		TC1100003779.mm.2	-1.23	0.01	NM_030150; ENSMUST00000017974; ENSMUST00000126167; ENSMUST00000132930; ENSMUST00000140543; ENSMUST00000149869; ENSMUST00000150656; BC029209; OTTMUST00000004170; OTTMUST00000004171; OTTMUST00000004172; OTTMUST00000004173; OTTMUST00000004174; OTTMUST00000004175; uc007llx.1; uc007lly.1	Dhx58		TC0100001636.mm.2	1.43	0.0188	Olfr433
TC1400000027.mm.2	1.22	0.0361	ENSMUST00000164069; ENSMUST00000177998; XM_001475502.2	Gm3047		TC1000000843.mm.2	-1.59	0.0101	NM_007705; ENSMUST00000054666; ENSMUST00000105365; ENSMUST00000139935; ENSMUST00000140774; ENSMUST00000147190; ENSMUST00000151321; ENSMUST00000154726; BC075699; OTTMUST00000045723; OTTMUST00000045724; OTTMUST00000045725; OTTMUST00000045726; OTTMUST00000045727; OTTMUST00000045728; OTTMUST00000045847; uc007gce.1	Cirbp		TC0700000302.mm.2	1.32	0.0188	Exoc3l2
TC1600001603.mm.2	-1.25	0.0364	NM_001081025; ENSMUST00000023501; ENSMUST00000114740; ENSMUST00000141896; OTTMUST00000061192; OTTMUST00000061193; OTTMUST00000061194; uc007zer.1; uc007zes.1	Maats1		TC1500001040.mm.2	1.24	0.0101	NM_027334; ENSMUST00000067752; BC055034; BC171988; BC171989; uc007xqv.1; uc007xqw.1	Mettl7a1		TC0200003263.mm.2	1.23	0.0188	Zer1
TC0400003726.mm.2	1.22	0.0367	NM_144527; ENSMUST00000040271; ENSMUST00000121566; ENSMUST00000126014; ENSMUST00000132120; ENSMUST00000137388; ENSMUST00000138144; ENSMUST00000141384; ENSMUST00000141992; ENSMUST00000145531; BC031729; OTTMUST00000024150; OTTMUST00000024589; OTTMUST00000024590; OTTMUST00000024591; OTTMUST00000024592; OTTMUST00000024593; OTTMUST00000024594; OTTMUST00000024595; OTTMUST00000024596; uc008ved.2; uc008v…	Cep85		TC0200000082.mm.2	-1.26	0.0102	NM_025280; ENSMUST00000042512; ENSMUST00000142599; ENSMUST00000142773; BC028860; OTTMUST00000026264; OTTMUST00000026265; OTTMUST00000026266; uc008iho.1; uc008ihp.1; uc012bpd.1	Kin		TC0200004476.mm.2	1.53	0.0189	Tgm5
TC0400003957.mm.2	1.25	0.0367	NM_011610; ENSMUST00000030336; ENSMUST00000143055; BC141405; OTTMUST00000023284; OTTMUST00000023285; uc008vrt.1	Tnfrsf1b		TC0500002045.mm.2	-1.22	0.0102	NR_040469; uc008wpy.2	5031425E22Rik		TC0800000246.mm.2	1.27	0.019	Gm6696
TC0400001924.mm.2	1.23	0.0368	NM_001161798; NM_010840; NR_027809; ENSMUST00000069604; ENSMUST00000097788; ENSMUST00000125978; ENSMUST00000141283; ENSMUST00000145115; ENSMUST00000152498; ENSMUST00000156113; BC051017; BC052466; OTTMUST00000023686; OTTMUST00000023687; OTTMUST00000023688; OTTMUST00000023689; OTTMUST00000023690; OTTMUST00000023691; OTTMUST00000023692; uc008vtu.2; uc008vtv.1; uc008vtw.1; uc008vtx.2; uc008vty.2	Mthfr		TC0500002687.mm.2	-1.21	0.0103	NM_172880; ENSMUST00000161306; BC115432; BC115433; OTTMUST00000089305; uc008xxv.1	Tmprss11e		TC0X00003231.mm.2	-1.74	0.019	Magea2
TC1400002795.mm.2	1.21	0.0371	ENSMUST00000100893; ENSMUST00000163719	Gm8281		TC0Y00000190.mm.2	1.29	0.0104	ENSMUST00000178934; XM_001476244.3	Gm20888		TC0900001815.mm.2	2.17	0.0191	Olfr843
TC1600001915.mm.2	1.21	0.0375	NM_001252513; ENSMUST00000062721; BC147403; BC147404	Lipi		TC1900000990.mm.2	1.23	0.0104	NM_011262; ENSMUST00000025746; ENSMUST00000118623; ENSMUST00000123029; ENSMUST00000129816; ENSMUST00000136983; ENSMUST00000137465; ENSMUST00000142995; ENSMUST00000154365; ENSMUST00000155937; BC012709; OTTMUST00000065962; OTTMUST00000066243; OTTMUST00000066244; OTTMUST00000066245; OTTMUST00000066246; OTTMUST00000066247; OTTMUST00000066248; OTTMUST00000066249; OTTMUST00000066250	Dpf2		TC1200000874.mm.2	1.26	0.0192	Samd15
TC0300000761.mm.2	-1.25	0.0376	XM_283860.6	Dcst2		TC0200003339.mm.2	-1.22	0.0105	NM_016768; ENSMUST00000040638; ENSMUST00000113132; ENSMUST00000127353; ENSMUST00000138021; ENSMUST00000141653; ENSMUST00000143776; ENSMUST00000153278; ENSMUST00000155423; ENSMUST00000175855; ENSMUST00000176213; BC057879; OTTMUST00000028160; OTTMUST00000028161; OTTMUST00000028162; OTTMUST00000028163; OTTMUST00000028164; OTTMUST00000078858; OTTMUST00000078859; OTTMUST00000078860; OTTMUST00000104176…	Pbx3		TC0400004123.mm.2	1.88	0.0192	Actrt2
TC0400002847.mm.2	1.29	0.0379	NM_145990; ENSMUST00000076541; ENSMUST00000124251; ENSMUST00000126416; ENSMUST00000138561; ENSMUST00000140108; ENSMUST00000144099; BC086696; OTTMUST00000000783; OTTMUST00000000784; OTTMUST00000000785; OTTMUST00000000787; OTTMUST00000002485; OTTMUST00000048732; uc008thy.1; uc008thz.1	Cdk5rap2		TC1000002017.mm.2	-1.34	0.0105	NM_183254; ENSMUST00000063204; ENSMUST00000124941; ENSMUST00000125042; ENSMUST00000134279; ENSMUST00000135785; ENSMUST00000136546; ENSMUST00000137132; ENSMUST00000139743; ENSMUST00000149949; ENSMUST00000154981; BC147171; BC147172; BC172004; OTTMUST00000081599; OTTMUST00000081600; OTTMUST00000081601; OTTMUST00000081602; OTTMUST00000081603; OTTMUST00000081604; OTTMUST00000081605; OTTMUST00000081606…	Fam229b		TC0500003176.mm.2	1.5	0.0193	Oas3
TC1000002603.mm.2	-1.21	0.0383	NM_010214; ENSMUST00000059383; BC046583; BC061148; uc007gla.2	Fhl4		TC1300002293.mm.2	1.22	0.0106	XM_003084925.1	Gm19659		TC0600000564.mm.2	1.74	0.0193	Gimap8
TC0500002777.mm.2	-1.21	0.0385	ENSMUST00000179091	Gm16427		TC0900000511.mm.2	-1.21	0.0106	NM_024266; ENSMUST00000080300; BC002088; BC027208; BC079541; BC092005; BC094392; uc009pdm.1; uc009pdn.1	Rps25		TC0700000765.mm.2	1.41	0.0193	Zfp719
TC0600003144.mm.2	-1.22	0.0392	NM_009446; ENSMUST00000088246; BC050770; BC089547; uc009dui.1	Tuba3a		TC0X00002507.mm.2	-1.23	0.0106	NM_017471; ENSMUST00000000003; ENSMUST00000114041; OTTMUST00000043268; OTTMUST00000043269; uc009tqr.1	Pbsn		TC0400000412.mm.2	-1.25	0.0194	Ccl19
TC0600002329.mm.2	-1.27	0.0392	NM_009717; ENSMUST00000044767; BC087831; uc009cav.2	Neurod6		TC0400003311.mm.2	-1.25	0.0107	NM_001003947; ENSMUST00000051400; ENSMUST00000106545; OTTMUST00000019519; uc008uep.1	Cyp4x1		TC1300000250.mm.2	-1.61	0.0194	Hist1h4d
TC0X00002046.mm.2	1.4	0.0393	ENSMUST00000140106; ENSMUST00000148691; ENSMUST00000167210; ENSMUST00000169499	Gm14569		TC1200000869.mm.2	-1.27	0.0107	NM_001252555; NM_001252556; NM_010363; ENSMUST00000063117; BC031777; uc007oil.1; uc007oim.2; uc029rui.1	Gstz1		TC0500000302.mm.2	1.56	0.0195	Tmem214
TC0700002582.mm.2	1.2	0.0398	NM_001270494	Gm6902		TC0900001623.mm.2	1.28	0.0108	NM_026794; ENSMUST00000035113; BC027548; uc009sdo.1	Deb1		TC1200001277.mm.2	-1.5	0.0195	Pacs2
TC0500000834.mm.2	-1.31	0.0402	NM_009654; ENSMUST00000031314; BC024643; BC049971; uc008yaz.2	Alb		TC1000001147.mm.2	1.26	0.0108	NM_011629; ENSMUST00000092213; ENSMUST00000099343; ENSMUST00000105290; BC090662; BC094580; OTTMUST00000054363; OTTMUST00000054433; OTTMUST00000054434; uc007gvo.2; uc007gvp.2	Nr2c1		TC0900000191.mm.2	-1.68	0.0196	Atg4d
TC0600001068.mm.2	-1.24	0.0402	NM_053224; ENSMUST00000058039; OTTMUST00000096611; uc009cwz.1	Vmn1r54		TC0700002418.mm.2	1.29	0.0108	NM_001081418; ENSMUST00000094821; uc009fgu.1	Gltscr1		TC0400000880.mm.2	1.46	0.0196	Focad
TC1400001573.mm.2	-1.23	0.0403	NM_001163513; NM_027726; ENSMUST00000042009; ENSMUST00000073687; ENSMUST00000090398; ENSMUST00000164638; ENSMUST00000166007; ENSMUST00000167343; ENSMUST00000169880; ENSMUST00000170112; OTTMUST00000094099; OTTMUST00000094100; OTTMUST00000094101; OTTMUST00000094102; OTTMUST00000094103; OTTMUST00000094104; OTTMUST00000094105; OTTMUST00000094106; uc007sqg.1; uc007sqh.1; uc011zhl.1; uc011zhm.1	Dlg5		TC0600003330.mm.2	-1.21	0.0108	NM_001127318; NM_145067; ENSMUST00000032338; ENSMUST00000078095; BC099968; OTTMUST00000085207; OTTMUST00000085209; uc009emb.2; uc009emc.2	Gucy2c		TC0X00001321.mm.2	-2.05	0.0197	Tceal7
TC1800000376.mm.2	-1.21	0.0408	NM_053144; ENSMUST00000059571; BC141290; BC141291; uc008eqe.1	Pcdhb19		TC1800001319.mm.2	-1.27	0.0108	NM_001170960; NM_026854; ENSMUST00000025383; ENSMUST00000139852; ENSMUST00000163590; BC139347; BC139348; BC145609; OTTMUST00000082874; OTTMUST00000082875; uc008ewl.2; uc012bcw.1; uc012bcx.1	Dtwd2		TC0600002870.mm.2	-1.35	0.0198	Cntn3
TC0400003097.mm.2	1.21	0.0409	NM_010008; ENSMUST00000030303; BC050832; OTTMUST00000017897; uc008tti.2	Cyp2j6		TC1700000016.mm.2	-1.36	0.0109	XM_003085118.1	Gm19404		TC0700002422.mm.2	1.3	0.02	C5ar1
TC1700002037.mm.2	1.22	0.0413	NM_001024134; NM_001177872; ENSMUST00000025329; ENSMUST00000173639; ENSMUST00000174195; BC027186; OTTMUST00000096444; OTTMUST00000096445; OTTMUST00000096446; uc008cli.2; uc012asx.1	Trim15		TC0500001546.mm.2	1.29	0.0109	NM_030719; ENSMUST00000016088; ENSMUST00000140240; BC094613; OTTMUST00000060287; OTTMUST00000060288; uc008zva.1	Gatsl2		TC0700000810.mm.2	-1.33	0.02	Napsa
TC1300002380.mm.2	-1.21	0.0413	NM_145452; ENSMUST00000109552; ENSMUST00000132711; ENSMUST00000141879; ENSMUST00000142285; ENSMUST00000146792; ENSMUST00000148014; ENSMUST00000149799; ENSMUST00000152466; ENSMUST00000153231; BC013637; OTTMUST00000039255; OTTMUST00000039257; OTTMUST00000039258; OTTMUST00000039259; OTTMUST00000039260; OTTMUST00000039261; OTTMUST00000039262; OTTMUST00000085421; OTTMUST00000085422; uc007rix.2	Rasa1		TC0500002915.mm.2	-1.3	0.0111	NM_001252516; NM_177873; ENSMUST00000112690; ENSMUST00000117588; ENSMUST00000134292; ENSMUST00000148495; ENSMUST00000148686; ENSMUST00000155171; BC172061; OTTMUST00000069725; OTTMUST00000069726; OTTMUST00000069727; OTTMUST00000069728; OTTMUST00000069729; uc008ylu.2; uc012eai.1; uc012eaj.1	Hfm1		TC1100003720.mm.2	1.37	0.02	Gm11938
TC0900000417.mm.2	-1.26	0.0414	NM_146781; ENSMUST00000051004; BC119109; BC125623; uc009oxe.2	Olfr922		TC0900002068.mm.2	-1.26	0.0113	NM_207139; ENSMUST00000178303; uc012grd.1	Olfr936		TC1400000047.mm.2	-1.35	0.0201	Gm3532
TC0200005010.mm.2	1.25	0.0416	NM_025853; ENSMUST00000103129; ENSMUST00000103130; ENSMUST00000124671; ENSMUST00000141388; ENSMUST00000146413; ENSMUST00000154213; BC025079; BC046807; OTTMUST00000038664; OTTMUST00000038665; OTTMUST00000038666; OTTMUST00000038667; OTTMUST00000038668; OTTMUST00000076052; uc008noj.2; uc008nok.2	Dsn1		TC0900003307.mm.2	-1.39	0.0113	NM_139142; ENSMUST00000040960; ENSMUST00000170591; ENSMUST00000171647; BC118933; OTTMUST00000092800; OTTMUST00000092801; OTTMUST00000092802; uc009sgk.1	Slc6a20a		TC0100000719.mm.2	-1.36	0.0201	Daw1
TC0200005016.mm.2	1.28	0.0417	NM_001039557; ENSMUST00000141081; ENSMUST00000143663; ENSMUST00000146848; ENSMUST00000147602; ENSMUST00000150035; BC150937; OTTMUST00000038671; OTTMUST00000038672; OTTMUST00000038673; OTTMUST00000083559; OTTMUST00000083560; uc008nov.2	Mroh8		TC0X00000024.mm.2	-1.58	0.0113	NR_040410; BC115856; uc029xhr.1	Gm5925		TC0X00001798.mm.2	1.2	0.0202	Tbc1d25
TC0400001112.mm.2	1.26	0.0418	NM_146149; ENSMUST00000047620; BC024426; BC024430; BC026682; OTTMUST00000018624; uc008tyu.1	Fam151a		TC0100001351.mm.2	1.23	0.0114	NM_001039511; NM_001039512; NM_054102; ENSMUST00000023918; ENSMUST00000097543; ENSMUST00000111887; BC004092; uc007cym.1; uc007cyn.1; uc007cyo.1; uc007cyp.1	Ivns1abp		TC0400001256.mm.2	-1.22	0.0202	Ccdc17
TC0400000663.mm.2	-1.29	0.0418	NM_001081285; ENSMUST00000107517; ENSMUST00000107520; ENSMUST00000107521; OTTMUST00000017161; OTTMUST00000017800; uc008tah.1	Mup6		TC0900002740.mm.2	-1.38	0.0114	NM_001081243; ENSMUST00000093811; ENSMUST00000172740; ENSMUST00000172973; BC125581; BC131965; OTTMUST00000094827; OTTMUST00000094828; OTTMUST00000094829; uc009quy.1; uc009quz.1	Filip1		TC1700001870.mm.2	-1.47	0.0203	Zfp101
TC0900000602.mm.2	-1.29	0.0418	NM_028300; ENSMUST00000000171; ENSMUST00000124029; ENSMUST00000125606; ENSMUST00000132187; ENSMUST00000141366; ENSMUST00000151197; ENSMUST00000155773; BC019481; BC039645; OTTMUST00000084362; OTTMUST00000084363; OTTMUST00000084364; OTTMUST00000084365; OTTMUST00000084366; OTTMUST00000084367; OTTMUST00000084368; uc009pjz.2; uc012gta.1	Pih1d2		TC0100002071.mm.2	-1.22	0.0114	NM_026604; ENSMUST00000027337; BC070446; uc007amk.2; uc007aml.2; uc007amn.2; uc011wiq.1	Fam135a		TC0500000323.mm.2	-1.33	0.0203	4930548H24Rik
TC1400000023.mm.2	1.42	0.0421	ENSMUST00000112779; ENSMUST00000171810; ENSMUST00000179649; XM_001476114.2	Gm3149		TC0200001263.mm.2	-1.34	0.0115	NM_146579; ENSMUST00000062166; OTTMUST00000032725; uc008klj.1	Olfr1032		TC0X00003143.mm.2	-1.48	0.0203	Il13ra2
TC1400001416.mm.2	1.3	0.0423	ENSMUST00000168790; ENSMUST00000170673; XM_987009.3	Gm8362		TC1700000233.mm.2	1.32	0.0115	NM_001104551; ENSMUST00000176107; OTTMUST00000103379; uc012ali.1	Vmn2r99		TC0300000814.mm.2	-1.38	0.0204	4930529C04Rik
TC0300000987.mm.2	-1.22	0.0423	NM_027462; ENSMUST00000004343; ENSMUST00000126875; ENSMUST00000135960; ENSMUST00000145650; BC089583; OTTMUST00000015861; OTTMUST00000015865; OTTMUST00000015866; OTTMUST00000015867; uc008qqk.1; uc012cur.1	Wars2		TC1100002673.mm.2	-1.26	0.0115	NM_172557; ENSMUST00000020643; ENSMUST00000129304; ENSMUST00000135508; OTTMUST00000012431; OTTMUST00000012432; OTTMUST00000012433; uc007isn.1	Rufy1		TC1400001031.mm.2	-1.56	0.0204	Rcbtb2
TC0300002755.mm.2	1.21	0.0424	NM_001165965; NM_177091; ENSMUST00000053065; ENSMUST00000102620; ENSMUST00000123018; ENSMUST00000139137; ENSMUST00000147002; ENSMUST00000151713; ENSMUST00000180063; BC111898; OTTMUST00000016832; OTTMUST00000016833; OTTMUST00000016834; OTTMUST00000016835; OTTMUST00000016836; uc008qzu.2; uc008qzv.2; uc008qzw.1; uc012cwg.1	Fndc7		TC0700001996.mm.2	1.26	0.0116	NM_177469; ENSMUST00000026548; ENSMUST00000129454; ENSMUST00000137584; BC056493; uc009kgb.1	Adgra1		TC1400002740.mm.2	1.41	0.0205	Dock9
TC0800003213.mm.2	1.28	0.0425	ENSMUST00000108743	Gm10999		TC1900000080.mm.2	-1.21	0.0117	NM_010609; ENSMUST00000052448; BC106993; OTTMUST00000071523; uc008geu.1	Kcnk7		TC1100003796.mm.2	-1.56	0.0205	Ccr10
TC1400001969.mm.2	1.21	0.0428	NM_146494; ENSMUST00000053290; BC051403; uc007tkl.1	Olfr722		TC0900000793.mm.2	-1.23	0.0117	NM_001033175; ENSMUST00000034776; ENSMUST00000124984; ENSMUST00000138276; ENSMUST00000141821; OTTMUST00000083630; OTTMUST00000083631; OTTMUST00000083632; OTTMUST00000083633; uc009qan.1; uc012gut.1	Cln6		TC0500000402.mm.2	-1.59	0.0205	Afap1
TC0500001859.mm.2	-1.38	0.0429	NM_001289564; NM_001289566; NM_080468; ENSMUST00000065745; ENSMUST00000110496; ENSMUST00000131212; ENSMUST00000138901; ENSMUST00000143989; BC120741; BC144802; BC144803; OTTMUST00000050517; OTTMUST00000050518; OTTMUST00000050519; OTTMUST00000050520; OTTMUST00000050521; uc009ato.1; uc009atp.2; uc009atq.1; uc009atr.2; uc012ehj.1; uc012ehk.1	Rxfp2		TC1100003665.mm.2	1.31	0.0118	NM_146028; ENSMUST00000017544; ENSMUST00000131519; BC024864; BC029794; OTTMUST00000005951; OTTMUST00000005952; uc007lfl.1	Stac2		TC0X00000879.mm.2	-1.51	0.0205	BC061195; 1700003E24Rik
TC0700004052.mm.2	1.25	0.0432	NM_146732; ENSMUST00000072968; uc009jcd.1	Olfr488		TC0600001290.mm.2	-1.33	0.0118	NM_138311; ENSMUST00000037831; ENSMUST00000161617; ENSMUST00000161969; ENSMUST00000162084; BC137916; OTTMUST00000085216; OTTMUST00000085217; OTTMUST00000085218; OTTMUST00000085219; uc009djl.1; uc009djm.1; uc012eqt.1	H1foo		TC1900001282.mm.2	-1.28	0.0206	Fam122a
TC0X00003231.mm.2	1.26	0.0433	NM_020016; ENSMUST00000069477; ENSMUST00000112559; ENSMUST00000178950; BC106842; OTTMUST00000046210; uc009urm.1	Magea2		TC0600001648.mm.2	1.23	0.0118	NM_011084; NM_207683; ENSMUST00000087657; ENSMUST00000111868; BC150813; uc009enw.1; uc009enx.1; uc029wch.1	Pik3c2g		TC1600002025.mm.2	-1.59	0.0209	Gm10228
TC0400002765.mm.2	1.23	0.0433	NM_021053; ENSMUST00000030081; BC140962; OTTMUST00000017134; uc008taf.2	Slc46a2		TC1300002463.mm.2	1.21	0.0119	NM_027711; ENSMUST00000068603; BC150958; uc007rmo.1; uc007rmp.1	Iqgap2		TC1300002145.mm.2	-1.56	0.0209	Ctsj
TC1800001278.mm.2	-1.22	0.0435	NM_183123; ENSMUST00000066328; uc008eut.1	Spinkl		TC0500002676.mm.2	1.26	0.0119	NM_172712; ENSMUST00000039373; ENSMUST00000113373; ENSMUST00000147734; BC063048; OTTMUST00000063006; OTTMUST00000063007; OTTMUST00000063008; uc008xxj.2; uc008xxk.1	Uba6		TC0200002012.mm.2	-1.38	0.021	Mavs
TC0600000446.mm.2	1.21	0.0437	NM_008843; ENSMUST00000075351; BC028889; uc009bqh.1	Pip		TC0200003212.mm.2	1.21	0.012	NM_175427; ENSMUST00000151224; BC147286; BC147287; OTTMUST00000027844; uc008ixc.2	Fam163b		TC0100003300.mm.2	1.68	0.021	Ier5
TC0100000428.mm.2	1.21	0.0441	NM_023617; ENSMUST00000040999; ENSMUST00000159014; ENSMUST00000160815; ENSMUST00000161549; ENSMUST00000162011; BC138876; OTTMUST00000051933; OTTMUST00000051934; OTTMUST00000051935; OTTMUST00000064418; OTTMUST00000064419; uc007bbm.1; uc007bbn.1	Aox3		TC0500001796.mm.2	1.38	0.012	NM_026864; ENSMUST00000031646; BC118009; uc009anm.1; uc009ann.1	Rasl11a		TC0Y00000244.mm.2	-1.2	0.021	Gm21693
TC0700004046.mm.2	-1.27	0.0441	NM_146733; ENSMUST00000081184; uc009jbx.1	Olfr482		TC1400001346.mm.2	-1.27	0.0121	NM_145467; ENSMUST00000049681; ENSMUST00000132026; ENSMUST00000142161; BC020152; OTTMUST00000068774; OTTMUST00000068775; OTTMUST00000068776; uc007vbu.2; uc011zqq.1	Itgbl1		TC0X00000350.mm.2	-1.35	0.021	Rhox2e
TC1300002237.mm.2	-1.22	0.0448	NM_025547; ENSMUST00000021991; ENSMUST00000172597; ENSMUST00000172807; ENSMUST00000173062; ENSMUST00000173158; ENSMUST00000173407; ENSMUST00000173773; ENSMUST00000173891; ENSMUST00000173910; ENSMUST00000174011; ENSMUST00000174134; ENSMUST00000174339; BC025173; BC085282; OTTMUST00000095259; OTTMUST00000095260; OTTMUST00000095261; OTTMUST00000095262; OTTMUST00000095263; OTTMUST00000095264; OTTMUST0…	Mterf3		TC0200003880.mm.2	-1.34	0.0122	NM_009776; ENSMUST00000023994; ENSMUST00000111641; ENSMUST00000131456; BC002026; OTTMUST00000032823; OTTMUST00000032824; OTTMUST00000032880; uc008kjd.2; uc008kje.2	Serping1		TC1000000707.mm.2	1.46	0.0211	Rab36
TC1400000029.mm.2	1.33	0.0452	ENSMUST00000163738; ENSMUST00000170546; ENSMUST00000179231; XM_984543.2	Gm8159		TC0400000650.mm.2	-1.25	0.0122	NM_001099323; ENSMUST00000107554; OTTMUST00000017507; uc008szl.1	Zkscan16		TC0200001166.mm.2	1.35	0.0211	Ppp1r1c
TC1400001412.mm.2	-1.22	0.0453	ENSMUST00000163636; ENSMUST00000164917; ENSMUST00000178896	Gm8356		TC1900000017.mm.2	-1.25	0.0122	NM_001167884; NM_001167885; NM_001167886; NM_001167887; NM_001167888; NM_001167889; NM_144871; ENSMUST00000005518; ENSMUST00000052699; ENSMUST00000113968; ENSMUST00000113970; ENSMUST00000113972; ENSMUST00000113973; ENSMUST00000113974; ENSMUST00000113977; ENSMUST00000135586; ENSMUST00000152935; ENSMUST00000155618; ENSMUST00000176125; ENSMUST00000176262; ENSMUST00000176407; ENSMUST00000176512; ENSM…	Suv420h1		TC1900000943.mm.2	-1.3	0.0211	Peli3
TC1800000984.mm.2	-1.24	0.0454	NR_105022; NR_105023	1010001N08Rik		TC1600001611.mm.2	1.24	0.0124	NM_020260; ENSMUST00000023487; ENSMUST00000124866; ENSMUST00000132697; BC138870; OTTMUST00000056400; OTTMUST00000056401; OTTMUST00000056402; uc007zfg.1; uc007zfh.1	Arhgap31		TC0700003687.mm.2	1.47	0.0212	Olfr310
TC0100003273.mm.2	1.21	0.0459	NM_010683; ENSMUST00000027752; ENSMUST00000159251; ENSMUST00000160515; ENSMUST00000161744; ENSMUST00000163011; OTTMUST00000076764; OTTMUST00000076765; OTTMUST00000076766; OTTMUST00000076767; OTTMUST00000076768; uc007czu.1	Lamc1		TC0700002304.mm.2	-1.28	0.0124	NM_001105179; ENSMUST00000094863; OTTMUST00000099399; uc012eyp.1	Vmn2r51		TC0600002186.mm.2	1.62	0.0212	Gm19902
TC1100002649.mm.2	1.27	0.0461	NM_001145164; ENSMUST00000046745; ENSMUST00000128411; OTTMUST00000012308; OTTMUST00000012309; uc007ipp.2	Tgtp2		TC0100003283.mm.2	1.28	0.0124	NM_178243; ENSMUST00000059607; ENSMUST00000123490; BC120491; BC131905; OTTMUST00000084901; OTTMUST00000084902; uc007dam.1	Teddm2		TC1200001367.mm.2	1.58	0.0212	Mfsd2b
TC0400003106.mm.2	-1.29	0.0462	NR_015513; uc008ttn.2; uc008tto.2; uc008ttp.1; uc012dhf.1	E130114P18Rik		TC0200004934.mm.2	1.21	0.0125	NM_029599; ENSMUST00000028982; ENSMUST00000124414; ENSMUST00000129011; OTTMUST00000040878; OTTMUST00000040936; OTTMUST00000040937	Sun5		TC0400004200.mm.2	-1.45	0.0213	Gm13235; OTTMUSG00000010670; LOC100861993
TC1300001361.mm.2	1.27	0.0464	NM_001039648; ENSMUST00000179071; BC147576; BC147578; uc029sdu.1	Gm20767		TC0300002730.mm.2	1.21	0.0126	NM_001289719; NM_001289720; NM_028779; ENSMUST00000078912; ENSMUST00000102637; ENSMUST00000102638; ENSMUST00000106667; ENSMUST00000125467; ENSMUST00000127232; ENSMUST00000133129; ENSMUST00000136712; ENSMUST00000149479; ENSMUST00000153626; BC049119; OTTMUST00000016580; OTTMUST00000016581; OTTMUST00000016582; OTTMUST00000016583; OTTMUST00000016584; OTTMUST00000016585; OTTMUST00000016587; OTTMUST000…	Ampd2		TC0700003915.mm.2	-1.58	0.0213	Olfr66
TC1500001720.mm.2	1.24	0.0464	NM_029627; ENSMUST00000060301; ENSMUST00000168815; BC049723; OTTMUST00000089976; OTTMUST00000089977; uc007wga.1	Ly6k		TC1000000753.mm.2	1.21	0.0126	NM_030262; ENSMUST00000020493; BC147077; BC147078; uc007fvj.1; uc007fvk.1	Pofut2		TC1100002758.mm.2	1.26	0.0213	Csf2
TC0Y00000156.mm.2	1.41	0.047	uc029ybj.1	Gm20736		TC0300001076.mm.2	1.27	0.0127	NM_009196; ENSMUST00000046212; BC014777; OTTMUST00000053776	Slc16a1		TC0X00000074.mm.2	1.48	0.0213	Pim2
TC0600001059.mm.2	-1.28	0.0471	NM_053219; ENSMUST00000074881; OTTMUST00000096598; uc009cwr.1	Vmn1r47		TC0X00000784.mm.2	1.37	0.0128	NM_001177966; ENSMUST00000035626; BC116859; BC116861	4930480E11Rik		TC0300001607.mm.2	1.47	0.0214	1700008P02Rik
TC1900001764.mm.2	-1.21	0.0473	ENSMUST00000179346	Gm21060		TC0400003171.mm.2	1.3	0.0129	NM_146254; ENSMUST00000036451; ENSMUST00000036557; ENSMUST00000106868; ENSMUST00000116316; ENSMUST00000136355; ENSMUST00000138960; ENSMUST00000148673; ENSMUST00000152647; BC028975; BC034130; OTTMUST00000018305; OTTMUST00000018306; OTTMUST00000018307; OTTMUST00000018308; OTTMUST00000018309; OTTMUST00000018310; uc012dhp.2; uc029uyh.1; uc029uyi.1; uc029uyj.1	Wdr78		TC1300001049.mm.2	1.69	0.0214	Gm6109
TC1100003992.mm.2	1.22	0.0473	NM_145940; ENSMUST00000047186; ENSMUST00000103060; ENSMUST00000106689; ENSMUST00000153738; BC025560; OTTMUST00000007035; OTTMUST00000007036; OTTMUST00000007037; OTTMUST00000007038; uc007mcq.1; uc007mcr.1; uc007mcs.1	Wipi1		TC0500000885.mm.2	1.74	0.013	ENSMUST00000180541	9330159N05Rik		TC1500001780.mm.2	1.32	0.0215	Fbxl6
TC1000000388.mm.2	1.25	0.0474	NM_172938; ENSMUST00000063063; ENSMUST00000105494; ENSMUST00000105495; ENSMUST00000125576; ENSMUST00000127675; ENSMUST00000130511; ENSMUST00000136841; ENSMUST00000153091; ENSMUST00000157071; BC043310; OTTMUST00000041826; OTTMUST00000041827; OTTMUST00000041828; OTTMUST00000041829; OTTMUST00000041830; OTTMUST00000041831; OTTMUST00000041832; OTTMUST00000041833; OTTMUST00000041834; uc007eza.2; uc007e…	Scml4		TC0800002907.mm.2	-1.27	0.0131	NM_020046; ENSMUST00000069058; ENSMUST00000123605; ENSMUST00000124138; ENSMUST00000125222; ENSMUST00000125779; ENSMUST00000128350; ENSMUST00000131107; ENSMUST00000133353; ENSMUST00000142106; ENSMUST00000143900; ENSMUST00000146064; ENSMUST00000150804; BC019542; BC027829; BC045206; OTTMUST00000081909; OTTMUST00000081910; OTTMUST00000081911; OTTMUST00000081912; OTTMUST00000081913; OTTMUST00000081914…	Dhodh		TC1000000082.mm.2	1.33	0.0215	Epm2a
TC0500002020.mm.2	1.24	0.0475	XM_001001111.3	Gm8539		TC1500002100.mm.2	1.21	0.0131	NM_001033217; ENSMUST00000048982; ENSMUST00000109255; BC117892; BC117893; OTTMUST00000049663; OTTMUST00000049664; uc007xja.1; uc007xjb.1; uc007xjc.2	Prickle1		TC1500000142.mm.2	1.41	0.0216	Cdh18
TC1700001892.mm.2	1.3	0.0477	NM_001001892; ENSMUST00000025181; ENSMUST00000087189; ENSMUST00000114311; ENSMUST00000172782; ENSMUST00000172912; ENSMUST00000173075; ENSMUST00000173317; ENSMUST00000173543; ENSMUST00000173602; BC011306; BC080756; BC151193; OTTMUST00000095518; OTTMUST00000095519; OTTMUST00000095520; OTTMUST00000095521; OTTMUST00000095522; OTTMUST00000095523; OTTMUST00000095524; OTTMUST00000095526; OTTMUST00000095…	H2-K1		TC0600002703.mm.2	1.28	0.0131	NM_053221; ENSMUST00000089419; BC125372; OTTMUST00000096591; uc009cwm.2	Vmn1r42		TC1400002794.mm.2	-1.44	0.0218	Gm3298
TC1000001839.mm.2	1.21	0.0479	XM_003084824.1	Gm20149		TC0800001349.mm.2	1.25	0.0133	NM_130457; ENSMUST00000034225; ENSMUST00000118171; ENSMUST00000125196; ENSMUST00000125976; ENSMUST00000127636; ENSMUST00000140753; BC034628; OTTMUST00000076705; OTTMUST00000076706; OTTMUST00000076707; OTTMUST00000076708; OTTMUST00000076709; uc009nnj.1; uc009nnk.1; uc012glb.1	Cntnap4		TC0700000356.mm.2	1.53	0.0219	Vmn1r171
TC0300003105.mm.2	-1.32	0.0479	NM_029144; ENSMUST00000049703; ENSMUST00000124931; ENSMUST00000125965; ENSMUST00000126930; ENSMUST00000144837; ENSMUST00000147113; ENSMUST00000149825; BC048658; uc008rrq.1; uc008rrr.1	4930503B20Rik		TC0600000206.mm.2	-1.22	0.0133	NM_028957; ENSMUST00000031689; BC145992; BC145994; uc009bcb.1	Hyal5		TC1500002347.mm.2	-1.65	0.0219	Parp10
TC0400002776.mm.2	-1.3	0.0482	OTTMUST00000017272; uc029uuy.1	Mup-ps19; Mup20		TC1100003592.mm.2	1.45	0.0133	NM_130858; ENSMUST00000058866; BC007167; OTTMUST00000003288; uc007lal.1	Nxph3		TC0500000017.mm.2	1.6	0.0219	Tmbim7
TC0500002268.mm.2	1.25	0.0482	NM_011716; ENSMUST00000043964; ENSMUST00000166339; ENSMUST00000167937; BC046988; OTTMUST00000091241; OTTMUST00000091242; OTTMUST00000091243; uc008xff.1	Wfs1		TC1400002799.mm.2	1.22	0.0133	NM_001039676; ENSMUST00000047726; ENSMUST00000160668; ENSMUST00000161888; BC113769; OTTMUST00000087987; OTTMUST00000087988; OTTMUST00000087989; uc007tni.2; uc007tnj.2	Slc39a2		TC1000001027.mm.2	1.34	0.022	Tmem263
TC0700000318.mm.2	1.24	0.0483	NM_001166750; NM_001167538; ENSMUST00000168984; OTTMUST00000098323; uc012fbr.1	Vmn1r143; Vmn1r95		TC0500002958.mm.2	1.25	0.0134	NM_001104621; ENSMUST00000170419; OTTMUST00000103576; uc009vdg.1	Vmn2r9		TC0200002587.mm.2	-1.31	0.022	Slc9a8
TC0Y00000261.mm.2	-1.25	0.0483	ENSMUST00000180130; XM_003689007.1	Gm21310		TC1300002531.mm.2	1.23	0.0134	NM_010870; ENSMUST00000049789; BC070433; OTTMUST00000071111; uc007rql.1; uc007rqm.1; uc011zdr.1	Naip5		TC0700000859.mm.2	1.62	0.0221	Ntn5
TC0200001819.mm.2	1.21	0.0491	NM_030234; ENSMUST00000028676; ENSMUST00000099473; ENSMUST00000110602; ENSMUST00000110603; ENSMUST00000132373; BC094676; BC117822; OTTMUST00000036446; OTTMUST00000036447; OTTMUST00000036448; OTTMUST00000036449; OTTMUST00000063574; uc008lzi.1; uc008lzj.1; uc012ccs.1; uc012cct.1	Wdr76		TC0200003151.mm.2	-1.29	0.0135	NM_008963; ENSMUST00000015234; ENSMUST00000114251; ENSMUST00000114259; ENSMUST00000137417; ENSMUST00000144016; BC038083; BC043015; OTTMUST00000028912; OTTMUST00000028913; OTTMUST00000028914; OTTMUST00000028915; OTTMUST00000028916; uc008isf.1	Ptgds		TC0100003406.mm.2	1.59	0.0221	Fmo3
TC0100002184.mm.2	-1.21	0.0494	NM_001013374; ENSMUST00000001171; ENSMUST00000115011; ENSMUST00000123583; ENSMUST00000125304; ENSMUST00000134594; ENSMUST00000152088; BC027226; BC046969; OTTMUST00000051147; OTTMUST00000051148; OTTMUST00000051149; OTTMUST00000051150; OTTMUST00000051151; OTTMUST00000051152; uc007aqc.1; uc007aqd.1; uc007aqe.1; uc007aqf.1	Lman2l		TC1500000217.mm.2	1.5	0.0135	NM_009154; ENSMUST00000067458; BC065137; uc007vko.1; uc007vkp.1; uc007vkq.1; uc007vkr.1; uc007vks.1; uc007vkt.1; uc007vku.1; uc007vkv.1	Sema5a		TC0400003174.mm.2	-1.39	0.0222	4921539E11Rik
TC0700001595.mm.2	-1.23	0.0495	NM_146364; ENSMUST00000071505; uc009jcj.1	Olfr495		TC0200005470.mm.2	-1.46	0.0136	NM_198191; ENSMUST00000055304; ENSMUST00000100188; ENSMUST00000124980; BC094346; BC117018; BC119037; OTTMUST00000028354; OTTMUST00000028355; OTTMUST00000028356; uc008jfv.1; uc008jfw.1	Pip5kl1		TC0500002093.mm.2	1.31	0.0222	Rheb
TC1800001180.mm.2	1.35	0.0495	NM_001033141; ENSMUST00000097618; ENSMUST00000123973; ENSMUST00000124237; ENSMUST00000133064; ENSMUST00000134656; ENSMUST00000143684; OTTMUST00000082905; OTTMUST00000082906; OTTMUST00000082907; OTTMUST00000082908; OTTMUST00000082909; OTTMUST00000082910; uc008emr.1; uc012bbi.1	Ecscr		TC1500000856.mm.2	-1.22	0.0136	NM_031260; ENSMUST00000015509; ENSMUST00000143030; ENSMUST00000146993; ENSMUST00000148198; ENSMUST00000156949; OTTMUST00000061245; OTTMUST00000061246; OTTMUST00000061248; OTTMUST00000061249; uc007xex.1; uc007xey.1	Mov10l1		TC1100003945.mm.2	1.39	0.0223	Nol11
TC1100001389.mm.2	1.21	0.0499	NM_001033266; ENSMUST00000100619; ENSMUST00000127186; uc007kwg.1	Gm525		TC0700004395.mm.2	-1.29	0.0139	NM_027037; ENSMUST00000033146; BC048596; uc009kbd.1	1700007K09Rik		TC0700004616.mm.2	-1.42	0.0223	Obox1
TC0600001381.mm.2	-1.2	0.05	ENSMUST00000043553; OTTMUST00000060650; XR_140778.1	1700063H04Rik; RP23-21F2.2		TC0200003956.mm.2	-1.62	0.0139	NM_146847; ENSMUST00000099875; OTTMUST00000032812; uc008kmw.1	Olfr1090		TC0100001631.mm.2	1.24	0.0224	Aim2
						TC0200000886.mm.2	1.25	0.0139	ENSMUST00000112589	Gm11099		TC1100003469.mm.2	-1.37	0.0224	Smg8
						TC0300002551.mm.2	-1.29	0.014	NM_001111336; NM_001270429; NM_008294; ENSMUST00000167753	Hsd3b4; Gm10681; Gm4450		TC1100001728.mm.2	1.63	0.0225	Myl4
						TC1500001067.mm.2	1.53	0.0141	NM_010444; ENSMUST00000023779; BC004770; uc007xsv.2	Nr4a1		TC0800002240.mm.2	1.43	0.0225	Gm7385
						TC1200000255.mm.2	-1.33	0.0141	NM_172049; ENSMUST00000057151; BC024093; uc007ngu.2	Tmem18		TC0200004335.mm.2	-1.82	0.0225	Olfr1307
						TC1800000363.mm.2	-1.26	0.0142	NM_053133; ENSMUST00000051163; BC127160; uc008ept.1	Pcdhb8		TC0400000395.mm.2	-1.3	0.0226	Ccl19
						TC0300003158.mm.2	-1.35	0.0142	NM_011372; ENSMUST00000064460; BC058387; BC131987; BC132317; uc008rtw.1	St6galnac3		TC0X00002161.mm.2	-1.54	0.0226	Elf4
						TC0600002216.mm.2	-1.3	0.0143	NM_001081382; ENSMUST00000095944; ENSMUST00000114583; ENSMUST00000125385; ENSMUST00000147281; ENSMUST00000148362; BC150871; OTTMUST00000052514; OTTMUST00000052515; OTTMUST00000052516; OTTMUST00000053271; uc009btt.1; uc009btu.1	Zfp777		TC0900003325.mm.2	-1.4	0.0226	Dyx1c1
						TC0900003015.mm.2	-1.22	0.0143	NM_001160353; ENSMUST00000023959; BC115866; uc009rkj.3; uc012gzy.2	Grm2		TC0100000097.mm.2	1.51	0.0227	Rdh10
						TC0400003606.mm.2	-1.31	0.0144	NM_198026; ENSMUST00000046675; ENSMUST00000121442; ENSMUST00000127029; ENSMUST00000131559; ENSMUST00000146378; OTTMUST00000021740; OTTMUST00000021741; OTTMUST00000021742; OTTMUST00000021743; OTTMUST00000068945; uc008uxs.1	Iqcc		TC1100000789.mm.2	-1.53	0.0227	Specc1
						TC1100004144.mm.2	-1.22	0.0144	NM_145439; NM_181321; ENSMUST00000026659; ENSMUST00000103025; ENSMUST00000127227; ENSMUST00000131606; ENSMUST00000136729; ENSMUST00000143406; ENSMUST00000148220; ENSMUST00000149589; ENSMUST00000152304; BC004840; BC013502; BC058195; OTTMUST00000007941; OTTMUST00000007942; OTTMUST00000007943; OTTMUST00000007944; OTTMUST00000007945; OTTMUST00000007946; OTTMUST00000007947; OTTMUST00000007948; OTTMUST…	Tmc6		TC0400002526.mm.2	-1.33	0.0229	Rmrp
						TC0100002969.mm.2	-1.24	0.0145	NM_001271531; NM_001271532; NM_133748; NM_178082; ENSMUST00000003818; ENSMUST00000071064; ENSMUST00000159085; ENSMUST00000159125; ENSMUST00000159192; ENSMUST00000159528; ENSMUST00000160688; ENSMUST00000160968; ENSMUST00000161068; ENSMUST00000161818; ENSMUST00000162019; ENSMUST00000162582; ENSMUST00000162790; BC015288; BC023067; BC023874; BC024411; OTTMUST00000088551; OTTMUST00000088552; OTTMUST00…	Insig2		TC0600003199.mm.2	-1.37	0.0229	Tulp3
						TC1600001479.mm.2	-1.3	0.0145	NM_007470; ENSMUST00000023207; ENSMUST00000115230; ENSMUST00000130560; ENSMUST00000145837; ENSMUST00000155682; ENSMUST00000156456; BC145907; BC145909; OTTMUST00000063759; OTTMUST00000063760; OTTMUST00000063761; OTTMUST00000063762; OTTMUST00000063763; OTTMUST00000063764	Apod		TC0800001862.mm.2	-1.35	0.023	Nek3
						TC0X00003218.mm.2	1.22	0.0147	NM_001243032; uc029xnu.1	Gm16445		TC0Y00000190.mm.2	-1.26	0.023	Gm20888
						TC0200004133.mm.2	1.32	0.0148	NM_011957; ENSMUST00000028663; BC016447; OTTMUST00000034017; uc008kxf.1	Creb3l1		TC1100004196.mm.2	-1.34	0.0231	Slc38a10
						TC1700000157.mm.2	-1.28	0.0149	NR_030763; OTTMUST00000073116; uc008amk.2	Smok4a		TC0700002922.mm.2	1.51	0.0231	4933421I07Rik
						TC0100000916.mm.2	1.22	0.0149	NM_016696; ENSMUST00000045970; BC062902; uc007cbs.1	Gpc1		TC0X00000075.mm.2	-1.39	0.0231	Slc35a2
						TC0100003477.mm.2	1.24	0.0149	ENSMUST00000053686	Uck2		TC1000003130.mm.2	-1.22	0.0231	Rbms2
						TC1400001058.mm.2	1.26	0.015	NM_001128093; ENSMUST00000164848; BC147762; BC147764; uc011zom.1	Siah3		TC1400002750.mm.2	-1.35	0.0231	Gm5089
						TC1900001116.mm.2	1.21	0.0152	NM_134142; ENSMUST00000038128; ENSMUST00000128835; ENSMUST00000129052; ENSMUST00000133303; ENSMUST00000138897; ENSMUST00000144681; ENSMUST00000147699; ENSMUST00000151355; BC022997; BC023901; BC025033; BC025815; OTTMUST00000082345; OTTMUST00000082346; OTTMUST00000082347; OTTMUST00000082348; OTTMUST00000082349; OTTMUST00000082350; OTTMUST00000082351; OTTMUST00000082352; uc008gre.2	Tmem109		TC1300002141.mm.2	1.48	0.0231	Ctla2b
						TC0700001385.mm.2	1.21	0.0153	NM_201352; ENSMUST00000037528; BC024955; BC026428; BC082585; uc009ilo.1; uc009ilp.1	Gdpd5		TC0700000814.mm.2	-1.33	0.0231	Izumo2
						TC0100002856.mm.2	1.23	0.0153	NM_172658; ENSMUST00000071985; BC119022; uc007cfc.1	Slco4c1		TC0200001847.mm.2	1.27	0.0233	Duox1
						TC0600001114.mm.2	-1.24	0.0154	NM_026255; ENSMUST00000061118; BC019156; BC019170; BC037142; uc009czr.2; uc009czs.2; uc009czt.1; uc012epj.1; uc012epk.1	Slc25a26		TC0200004713.mm.2	-1.36	0.0234	Jag1
						TC0400002113.mm.2	-1.47	0.0155	ENSMUST00000096794	Gm20782		TC0100000545.mm.2	-1.29	0.0234	Pikfyve
						TC0600003271.mm.2	-1.28	0.0155	NM_199156; ENSMUST00000067597; BC119329; uc009eiv.1	Tas2r130		TC0500000796.mm.2	-1.36	0.0234	Csn1s2a
						TC0900000342.mm.2	-1.24	0.0155	ENSMUST00000176049; ENSMUST00000176153	9230113P08Rik		TC0200004067.mm.2	1.69	0.0235	Olfr1249
						TC1300000072.mm.2	1.24	0.0156	NM_026184; ENSMUST00000071973; BC058721; BC111900; BC112426; BC145888; BC145890; uc007plr.1; uc007pls.1; uc007plt.1	Ero1lb		TC0700003592.mm.2	-1.37	0.0235	Man2a2
						TC1400000421.mm.2	1.22	0.0157	ENSMUST00000064162; ENSMUST00000168972; XR_141239.1	1700024B05Rik		TC0800002153.mm.2	1.5	0.0235	Ankrd37
						TC0200005316.mm.2	1.29	0.0159	NM_025983; ENSMUST00000016396; ENSMUST00000149191; ENSMUST00000153132; BC024339; OTTMUST00000039900; OTTMUST00000039901; OTTMUST00000039902; uc008off.1	Atp5e		TC1700000957.mm.2	-1.3	0.0235	Gm6934
						TC0200004879.mm.2	1.31	0.016	NM_001276400; ENSMUST00000096439; ENSMUST00000180195; OTTMUST00000037632; OTTMUST00000117004; uc012cfy.1	Rad21l		TC1400002228.mm.2	-1.38	0.0236	Prss55
						TC0200004055.mm.2	-1.37	0.016	NM_146973; ENSMUST00000099783; ENSMUST00000111543; ENSMUST00000137692; BC127132; BC127133; OTTMUST00000033421; OTTMUST00000033422; uc008krj.1	Olfr1234		TC0X00002770.mm.2	-1.6	0.0236	4930519F16Rik
						TC1200002150.mm.2	-1.23	0.0161	NM_181815; ENSMUST00000123161; ENSMUST00000123400; ENSMUST00000126048; ENSMUST00000127802; ENSMUST00000127866; ENSMUST00000129111; ENSMUST00000133329; ENSMUST00000138935; ENSMUST00000140674; ENSMUST00000141429; ENSMUST00000143415; ENSMUST00000145094; ENSMUST00000154836; BC145501; OTTMUST00000084463; OTTMUST00000084464; OTTMUST00000084465; OTTMUST00000084466; OTTMUST00000084467; OTTMUST00000084468…	Cep128		TC0700004643.mm.2	-1.43	0.0239	Pak4
						TC0500000015.mm.2	1.24	0.0162	NM_027777; ENSMUST00000006061; ENSMUST00000121291; ENSMUST00000123268; ENSMUST00000126545; ENSMUST00000142516; ENSMUST00000143132; ENSMUST00000143959; BC090845; OTTMUST00000070743; OTTMUST00000070783; OTTMUST00000070784; OTTMUST00000070785; OTTMUST00000070786; OTTMUST00000070787; OTTMUST00000070788; uc008whg.1	Pex1		TC0500001675.mm.2	-1.37	0.0239	Gper1
						TC0100002894.mm.2	1.35	0.0163	NM_009741; NM_177410; ENSMUST00000112751; BC068988; BC095964; OTTMUST00000052517; uc011wqb.2	Bcl2		TC1900000249.mm.2	1.68	0.024	Gm4952
						TC0400003944.mm.2	-1.22	0.0163	ENSMUST00000177649; XR_106334.1	Gm9944		TC0900002415.mm.2	1.46	0.0241	Tmem202
						TC0300002619.mm.2	-1.38	0.0164	NM_011516; ENSMUST00000029448; BC137967; uc008qrz.2; uc012cvc.1	Sycp1		TC1500000088.mm.2	-1.61	0.0242	Slc45a2
						TC0300001902.mm.2	1.22	0.0164	NM_028140; ENSMUST00000026859; BC113183; BC113790; OTTMUST00000068214; OTTMUST00000068215; uc008pbp.1	Mfsd8		TC0900001623.mm.2	1.45	0.0242	Deb1
						TC0300000186.mm.2	-1.2	0.0165	NM_001167748; NM_029412; ENSMUST00000118531; ENSMUST00000119598; ENSMUST00000124809; ENSMUST00000126420; ENSMUST00000140288; ENSMUST00000143483; ENSMUST00000146943; BC117810; OTTMUST00000074398; OTTMUST00000074399; OTTMUST00000074400; OTTMUST00000074401; OTTMUST00000074402; OTTMUST00000074403; OTTMUST00000074404; uc008oui.1; uc008ouj.2; uc008ouk.2	Egfem1		TC0400003122.mm.2	1.45	0.0242	Kank4
						TC1200000795.mm.2	-1.25	0.0166	NM_001205343; NM_130887; ENSMUST00000021646; ENSMUST00000121733; ENSMUST00000152904; BC132475; BC137854; BC144975; OTTMUST00000068258; OTTMUST00000068259; OTTMUST00000068260; uc007odr.3; uc007ods.3; uc007odt.1	Papln		TC0100001402.mm.2	1.3	0.0245	Acbd6
						TC0200004076.mm.2	1.27	0.0166	NM_021368; ENSMUST00000099758; OTTMUST00000033515; uc008ksj.1	Olfr1264		TC0100003742.mm.2	-1.39	0.0246	C130074G19Rik
						TC1000000766.mm.2	1.24	0.0167	NM_010670; ENSMUST00000092370; BC107319; BC107320; uc007fwc.1	Krtap12-1		TC1000002434.mm.2	1.47	0.0248	Gm9507
						TC1400000999.mm.2	-1.31	0.0167	NM_145219; ENSMUST00000047331; BC055315; BC061460; uc007uof.2; uc007uog.2; uc007uoh.2	Lgi3		TC1200002090.mm.2	1.36	0.0248	Mlh3
						TC1900000275.mm.2	-1.26	0.0167	NM_146696; ENSMUST00000096201; uc008gvq.1	Olfr1477		TC1100002512.mm.2	1.35	0.0248	Wwc1
						TC0600003610.mm.2	-1.23	0.0167	NM_001101620; NM_010650; NM_053151; NR_104105; NR_104106; BC064073; BC116399; BC116400; BC141217; OTTMUST00000066628; OTTMUST00000066629; uc009eho.3; uc009ehp.3; uc009ehq.3; uc009ehr.3	Klra8; Klra21; Klra14-ps; Klra3		TC0800002133.mm.2	2.04	0.0249	Gm5346
						TC1100003325.mm.2	-1.27	0.0168	NM_019409; ENSMUST00000164465; BC024757; OTTMUST00000000577; uc007kkn.2	Omg		TC0200003809.mm.2	-1.78	0.025	Ccdc141
						TC0200002945.mm.2	-1.26	0.0168	NM_010582; ENSMUST00000042290; ENSMUST00000155809; ENSMUST00000161909; BC034341; OTTMUST00000026267; OTTMUST00000026268; OTTMUST00000088745; uc008ihq.2	Itih2		TC0Y00000551.mm.2	-3.46	0.025	Gm21860
						TC1400001930.mm.2	-1.31	0.0168	NM_008102; ENSMUST00000089959; BC005643; BC069921; uc007tht.1	Gch1		TC0Y00000552.mm.2	-3.46	0.025	Gm21748
						TC1200002121.mm.2	-1.3	0.017	ENSMUST00000051601; ENSMUST00000125733; ENSMUST00000145714; OTTMUST00000081862; OTTMUST00000081863	Ism2		TC1400002002.mm.2	-1.42	0.0251	Rnase2a
						TC0500001719.mm.2	1.32	0.017	NM_146257; ENSMUST00000058418; BC025599; uc009aiz.1	Slc29a4		TC1200000731.mm.2	1.56	0.0251	Gm20727
						TC0200000079.mm.2	-1.21	0.0171	NR_024257; uc008ihh.2	4930412O13Rik		TC0900000096.mm.2	-1.4	0.0251	Fam76b
						TC1100003068.mm.2	1.21	0.0172	NM_028855; ENSMUST00000045771; BC100505; OTTMUST00000013424; uc007jrv.1	Spem1		TC1100004171.mm.2	1.4	0.0252	Cbx8
						TC0600001442.mm.2	1.25	0.0172	NM_001127340; NM_016845; NM_133345; ENSMUST00000032480; ENSMUST00000032481; ENSMUST00000088294; ENSMUST00000112412; ENSMUST00000112413; ENSMUST00000112414; ENSMUST00000112417; ENSMUST00000124159; ENSMUST00000128277; ENSMUST00000133695; ENSMUST00000136100; ENSMUST00000140131; ENSMUST00000146229; ENSMUST00000151125; ENSMUST00000152574; ENSMUST00000156091; BC009127; BC011079; BC061122; OTTMUST000000…	Acrbp; Ing4		TC0100003021.mm.2	1.39	0.0252	Zranb3
						TC0X00000521.mm.2	1.38	0.0174	ENSMUST00000101552	Gm10477		TC0300001043.mm.2	-1.34	0.0252	Ampd1
						TC1700000359.mm.2	-1.24	0.0175	NM_134126; ENSMUST00000024983; ENSMUST00000137386; ENSMUST00000139300; ENSMUST00000140692; ENSMUST00000142000; ENSMUST00000151776; ENSMUST00000153895; ENSMUST00000156945; BC139005; OTTMUST00000061294; OTTMUST00000061295; OTTMUST00000061296; OTTMUST00000061297; OTTMUST00000061298; OTTMUST00000061299; OTTMUST00000061300; OTTMUST00000061301; uc008azm.2; uc008azn.1; uc008azo.2; uc012amw.1	Ift140		TC0600002578.mm.2	-2.11	0.0253	Clec4f
						TC0600001232.mm.2	1.22	0.0176	NM_007617; ENSMUST00000075477; BC024383; uc009dea.1	Cav3		TC0300001555.mm.2	1.74	0.0254	Erich3
						TC0400001881.mm.2	1.25	0.0177	NM_001085522; ENSMUST00000105733; uc008vsh.3	Gm13251		TC0X00000028.mm.2	1.75	0.0254	Gm3750
						TC0100002887.mm.2	1.22	0.0178	NM_001160368; NM_178779; ENSMUST00000058688; ENSMUST00000172299; BC118961; uc011wpy.1; uc011wpz.1	Rnf152		TC1300000234.mm.2	1.53	0.0255	Vmn1r223
						TC1300002244.mm.2	1.37	0.0178	NM_001003666; ENSMUST00000049705; uc007ran.1	Zfp457		TC0300002997.mm.2	1.51	0.0256	Gm16500
						TC1500001207.mm.2	1.31	0.0179	NM_001166408; NM_030690; ENSMUST00000090339; ENSMUST00000169385; BC052458; uc007vgl.1; uc007vgm.1; uc007vgn.2; uc007vgo.2	Rai14		TC0900001408.mm.2	-1.51	0.0256	Lamb2
						TC0500000372.mm.2	-1.23	0.0181	XM_003688815.1	LOC100862066		TC0700001002.mm.2	1.4	0.0256	Lysmd4
						TC0200004446.mm.2	-1.23	0.0182	NM_008523; NM_203345; NM_206941; NM_206942; ENSMUST00000028759; ENSMUST00000082130; ENSMUST00000127470; ENSMUST00000134295; ENSMUST00000140224; ENSMUST00000182203; BC047138; BC141299; OTTMUST00000039950; OTTMUST00000039951; OTTMUST00000039952; OTTMUST00000039953; OTTMUST00000039954; uc008lug.1; uc008lui.1; uc008luj.1; uc012cbu.1	Ltk		TC0700000370.mm.2	1.37	0.0257	Zfp235
						TC1300002747.mm.2	-1.2	0.0183	NM_175538; ENSMUST00000178142; ENSMUST00000178973; BC051189; BC106122; BC117955; BC117956; uc007rzu.1; uc011zez.1	Nim1k		TC1800001537.mm.2	1.48	0.0258	Dynap
						TC0100000717.mm.2	-1.22	0.0183	XM_896507.2	Krtap28-13		TC1500001192.mm.2	1.3	0.0258	Skp2
						TC0200000714.mm.2	-1.34	0.0184	NM_172854; ENSMUST00000057279; BC137871; OTTMUST00000029018; uc008jnv.1	Olfml2a		TC1100002301.mm.2	1.4	0.0258	Slc1a4
						TC1500001192.mm.2	1.26	0.0185	NM_001285980; NM_013787; ENSMUST00000096482; ENSMUST00000110585; BC092236	Skp2		TC1200001220.mm.2	-1.32	0.0259	Tecpr2
						TC0500001122.mm.2	-1.26	0.0185	NM_001104628; ENSMUST00000171841; OTTMUST00000103592; uc009vdo.1	Vmn2r17		TC0100002021.mm.2	1.78	0.0259	Defb18
						TC0700003938.mm.2	1.29	0.0185	NM_023835; ENSMUST00000070943; ENSMUST00000106837; ENSMUST00000106839; ENSMUST00000126145; ENSMUST00000134564; ENSMUST00000142641; BC094899; OTTMUST00000045969; OTTMUST00000045970; OTTMUST00000045971; OTTMUST00000045972; OTTMUST00000045973; OTTMUST00000045974; uc009ivw.1; uc009ivx.1; uc009ivy.1	Trim12a		TC1900000523.mm.2	1.39	0.0262	Btaf1
						TC0300002118.mm.2	-1.25	0.0186	XM_619909.5	Gm5848		TC1300002126.mm.2	1.4	0.0262	Zcchc6
						TC0300001414.mm.2	-1.22	0.0188	NM_011996; ENSMUST00000013458; ENSMUST00000161312; ENSMUST00000162260; BC100729; BC100730; BC100736; OTTMUST00000075538; OTTMUST00000075539; OTTMUST00000075540; uc008rnj.1	Adh4		TC1600001667.mm.2	-1.61	0.0262	Phldb2
						TC0Y00000250.mm.2	-1.28	0.0189	ENSMUST00000115940	Gm21719		TC0500000842.mm.2	-1.45	0.0263	Ppbp
						TC0200003605.mm.2	-1.23	0.019	NM_001159564; NM_021359; ENSMUST00000028348; ENSMUST00000059888; ENSMUST00000112517; ENSMUST00000133887; ENSMUST00000142696; ENSMUST00000145009; ENSMUST00000147906; ENSMUST00000151035; ENSMUST00000154764; BC049185; OTTMUST00000030629; OTTMUST00000030630; OTTMUST00000030631; OTTMUST00000030632; OTTMUST00000030633; OTTMUST00000030634; OTTMUST00000030865; OTTMUST00000031303; OTTMUST00000031304; uc00…	Itgb6		TC0800001822.mm.2	-1.39	0.0265	Gm15319
						TC0700002524.mm.2	-1.26	0.0191	NM_001167162; ENSMUST00000174364; OTTMUST00000098335; uc012fcd.1	Gm4201; Gm4141		TC0X00000605.mm.2	-1.71	0.0265	Gm1140; Gm14692
						TC0700002567.mm.2	-1.26	0.0191	NM_001167163; ENSMUST00000174775; OTTMUST00000098015; uc012fee.1	Gm4141; Gm4201		TC1000001930.mm.2	1.91	0.0266	2310057J18Rik
						TC0600003169.mm.2	1.29	0.0191	NM_009829; ENSMUST00000000188; BC049086; uc009dvr.1; uc009dvs.1	Ccnd2		TC0900001431.mm.2	1.54	0.0266	Shisa5
						TC1300000908.mm.2	1.37	0.0191	NM_013628; ENSMUST00000022075; ENSMUST00000135349; BC108982; BC108983; OTTMUST00000064311; OTTMUST00000064312; uc007rfr.1; uc007rfs.1	Pcsk1		TC1200001077.mm.2	1.33	0.0266	Vrk1
						TC1100003783.mm.2	-1.21	0.0191	NM_001081194; ENSMUST00000107361; ENSMUST00000107363; BC150990; BC150994; OTTMUST00000004330; OTTMUST00000004331; uc007lmf.2	Kcnh4		TC1900001126.mm.2	1.59	0.0266	1700025F22Rik
						TC0800003209.mm.2	-1.23	0.0192	XM_001478601.2	Gm3952		TC1400000609.mm.2	1.22	0.0266	Tox4
						TC1500000974.mm.2	1.24	0.0192	NM_146457; ENSMUST00000075851; uc007xmm.1	Olfr282		TC1500000375.mm.2	1.37	0.0266	Slc30a8
						TC0700000774.mm.2	1.23	0.0193	NM_028660; ENSMUST00000005891; BC109326; BC109327; uc009gnr.2	Klk9		TC0100003531.mm.2	-1.29	0.0267	Pcp4l1
						TC0400002962.mm.2	-1.39	0.0193	NM_172870; ENSMUST00000102820; ENSMUST00000107198; ENSMUST00000123276; ENSMUST00000175756; ENSMUST00000175757; ENSMUST00000175800; ENSMUST00000175969; ENSMUST00000176264; ENSMUST00000176346; ENSMUST00000176370; ENSMUST00000176418; ENSMUST00000176476; ENSMUST00000176601; ENSMUST00000176612; ENSMUST00000176691; ENSMUST00000176702; ENSMUST00000176947; ENSMUST00000176971; ENSMUST00000176998; ENSMUST0…	Bnc2		TC1500001403.mm.2	-1.24	0.0269	Ubr5
						TC1400000372.mm.2	1.31	0.0194	NM_176931; NM_181529; ENSMUST00000035351; ENSMUST00000119693; ENSMUST00000147298; BC139313; BC139314; OTTMUST00000069181; OTTMUST00000069182; OTTMUST00000069183; uc007tal.2; uc007tam.2; uc007tan.2	Syt15		TC0200002511.mm.2	-1.52	0.0269	Svs6
						TC0100003341.mm.2	1.2	0.0194	NM_001085376; ENSMUST00000159860; ENSMUST00000159861; ENSMUST00000159892; ENSMUST00000160206; ENSMUST00000161589; ENSMUST00000177789; OTTMUST00000074130; OTTMUST00000074672; OTTMUST00000074673; OTTMUST00000074717; OTTMUST00000077148; OTTMUST00000111518; uc007ddv.1; uc007ddx.1	Pappa2; 1600012P17Rik		TC0400001112.mm.2	1.27	0.0269	Fam151a
						TC1300002126.mm.2	1.22	0.0194	NM_153538; ENSMUST00000071703; BC023880; BC043111; uc007qvf.1; uc007qvg.2; uc007qvh.1	Zcchc6		TC0700001918.mm.2	1.31	0.0269	Fam24a
						TC0700001879.mm.2	1.23	0.0194	NM_001289550; NM_001289551; NM_001289552; NM_001289553; ENSMUST00000070656; ENSMUST00000163553; ENSMUST00000163609; ENSMUST00000164710; ENSMUST00000165667; ENSMUST00000166755; ENSMUST00000167965; ENSMUST00000168825; ENSMUST00000169919; ENSMUST00000170115; ENSMUST00000171888; BC002049; BC056362; OTTMUST00000093807; OTTMUST00000093808; OTTMUST00000093809; OTTMUST00000093810; OTTMUST00000093811; OTT…	Tgfb1i1		TC1800000356.mm.2	-1.32	0.0269	Pcdhb2
						TC0200005479.mm.2	-1.26	0.0194	NM_172672; ENSMUST00000043755; ENSMUST00000127367; ENSMUST00000131523; ENSMUST00000132835; ENSMUST00000135074; ENSMUST00000136993; ENSMUST00000143409; ENSMUST00000145134; ENSMUST00000152437; ENSMUST00000153660; ENSMUST00000154404; ENSMUST00000154435; ENSMUST00000154574; ENSMUST00000154963; OTTMUST00000036505; OTTMUST00000036506; OTTMUST00000036507; OTTMUST00000036508; OTTMUST00000036509; OTTMUST0…	Ganc		TC1800000525.mm.2	1.36	0.027	Zfp474
						TC0600001335.mm.2	1.22	0.0195	NM_001033382; ENSMUST00000037434; BC141091; uc009dlz.1; uc009dma.1; uc012ern.1	Cacna2d4		TC0X00002457.mm.2	1.39	0.0271	Gm5640
						TC0300001556.mm.2	-1.33	0.0195	ENSMUST00000098496	Erich3		TC0800001654.mm.2	-1.33	0.0272	Efnb2
						TC0600002422.mm.2	1.21	0.0196	NM_007836; ENSMUST00000043098; ENSMUST00000126194; ENSMUST00000128617; ENSMUST00000151958; ENSMUST00000155041; BC011141; OTTMUST00000055990; OTTMUST00000055991; OTTMUST00000055992; OTTMUST00000055993; OTTMUST00000055994; uc009cfc.1	Gadd45a		TC0100000910.mm.2	1.26	0.0273	Olfr1411; Olfr1410
						TC1000003230.mm.2	-1.21	0.0196	NM_001102602; ENSMUST00000171811; OTTMUST00000098398; uc009vac.1	Vmn2r85		TC0700003770.mm.2	-1.25	0.0273	Myo7a
						TC0700003862.mm.2	1.27	0.0197	NM_001082552; NM_009277; ENSMUST00000033264; ENSMUST00000106913; BC010580	Trim21		TC1700000271.mm.2	-1.8	0.0273	Zfp51
						TC1900000149.mm.2	-1.23	0.0198	NM_008766; ENSMUST00000010250; BC021647; uc008gme.2	Slc22a6		TC1100001210.mm.2	1.42	0.0273	Spaca3
						TC1100001728.mm.2	1.42	0.02	NM_010858; ENSMUST00000018800; ENSMUST00000106956; ENSMUST00000106957; ENSMUST00000123074; ENSMUST00000130588; ENSMUST00000136244; ENSMUST00000153761; ENSMUST00000155271; BC048485; OTTMUST00000006578; OTTMUST00000006579; OTTMUST00000006580; OTTMUST00000006581; OTTMUST00000006582; OTTMUST00000006583; OTTMUST00000006584; OTTMUST00000006585; uc007lwt.1; uc007lwv.2	Myl4		TC1100001859.mm.2	1.47	0.0276	Sstr2
						TC0800001477.mm.2	1.25	0.02	NM_001110100; NM_001285981; NM_001285983; NM_016812; ENSMUST00000026354; ENSMUST00000093078; ENSMUST00000167711; ENSMUST00000170857; ENSMUST00000172511; ENSMUST00000172513; ENSMUST00000172628; ENSMUST00000172681; ENSMUST00000173201; ENSMUST00000173254; ENSMUST00000173396; ENSMUST00000173753; ENSMUST00000173925; ENSMUST00000174327; ENSMUST00000174445; ENSMUST00000174753; BC021650; BC022168; BC0626…	Banp		TC0400001482.mm.2	1.27	0.0276	Gm12942; Zmym6
						TC0200005270.mm.2	1.37	0.02	NM_175631; ENSMUST00000087950; BC094540; BC132025; BC132027; OTTMUST00000038663; uc008ock.1	Cbln4		TC0900001810.mm.2	-1.42	0.0279	Olfr24
						TC1500002075.mm.2	-1.24	0.0201	NM_011994; ENSMUST00000069511; BC019187; uc007xhx.1	Abcd2		TC0800002799.mm.2	1.34	0.0279	Cmtm4
						TC1700001665.mm.2	1.24	0.0202	NM_011447; ENSMUST00000025003; ENSMUST00000173447; ENSMUST00000174560; BC085619; OTTMUST00000098394; OTTMUST00000098395; OTTMUST00000098401; uc008bay.1; uc008baz.1; uc008bba.1	Sox8		TC1000001135.mm.2	1.53	0.0279	Ccdc38
						TC1200000810.mm.2	1.22	0.0202	NM_028377; ENSMUST00000081828; ENSMUST00000151789; ENSMUST00000153540; BC151099; BC151103; OTTMUST00000068297; OTTMUST00000068298; OTTMUST00000068299	Bbof1		TC1200001919.mm.2	1.21	0.0279	D830013O20Rik
						TC0700004327.mm.2	-1.21	0.0204	NM_026999; ENSMUST00000106300; ENSMUST00000126756; ENSMUST00000129038; ENSMUST00000135886; ENSMUST00000136123; ENSMUST00000148483; BC027683; BC052512; OTTMUST00000053827; OTTMUST00000053828; OTTMUST00000053829; OTTMUST00000053830; OTTMUST00000053831; OTTMUST00000053832; uc012fuf.1; uc012fug.1; uc012fuh.1	Zfp688		TC0900000348.mm.2	-1.26	0.028	Acrv1
						TC1300002319.mm.2	1.27	0.0204	NM_001033042; ENSMUST00000022064; BC139119; BC139120; OTTMUST00000086802; uc007rfe.1	Lrrc14b		TC1600002090.mm.2	1.44	0.028	4930563D23Rik
						TC1900001484.mm.2	1.31	0.0208	NM_016861; ENSMUST00000068439; ENSMUST00000182432; ENSMUST00000182540; ENSMUST00000182636; ENSMUST00000182813; BC004809; OTTMUST00000113837; OTTMUST00000113838; OTTMUST00000113839; OTTMUST00000113840; OTTMUST00000113841; uc008hkk.2; uc008hkl.2	Pdlim1		TC0600002345.mm.2	-1.38	0.0282	Vmn1r7
						TC0700000169.mm.2	-1.46	0.0209	NM_009286; BC125365; BC125367; uc012ezq.1	Sult2a2		TC0700002553.mm.2	1.28	0.0282	Gm6176; Gm6902
						TC0600003164.mm.2	1.35	0.0211	NM_013568; ENSMUST00000040751; ENSMUST00000112242; ENSMUST00000128137; BC048782; BC054804; OTTMUST00000053659; OTTMUST00000053660; OTTMUST00000061033; uc009dvc.2; uc009dvd.2	Kcna6		TC1000002363.mm.2	-1.44	0.0283	1700049L16Rik
						TC0800000185.mm.2	1.24	0.0214	NM_013756; ENSMUST00000033852; BC114344; BC116176; BC116177; BC134358; OTTMUST00000048942; uc009lao.1	Defb3		TC1300001028.mm.2	1.39	0.0283	Acot12
						TC1100000530.mm.2	-1.22	0.0215	NM_029004; ENSMUST00000063444; ENSMUST00000093141; ENSMUST00000093142; ENSMUST00000109172; OTTMUST00000012378; OTTMUST00000012379; OTTMUST00000012380; OTTMUST00000093484; uc007irj.1; uc011xue.1	Rasgef1c		TC1900000164.mm.2	-1.21	0.0285	Ints5
						TC0100002479.mm.2	1.23	0.0215	NM_144761; ENSMUST00000027090; BC056455	Crygb		TC1300000588.mm.2	-1.62	0.0285	Nutm2
						TC1700000917.mm.2	1.31	0.0216	NM_001081635; NM_001081636; NM_007632; ENSMUST00000037333; ENSMUST00000171031; ENSMUST00000182060; ENSMUST00000182129; ENSMUST00000182209; ENSMUST00000182281; ENSMUST00000182506; ENSMUST00000182539; ENSMUST00000182591; ENSMUST00000182846; ENSMUST00000182848; ENSMUST00000182874; ENSMUST00000182935; ENSMUST00000183014; ENSMUST00000183044; ENSMUST00000183061; ENSMUST00000183158; ENSMUST00000183177; …	Ccnd3		TC0100001172.mm.2	1.37	0.0285	Ctse
						TC0700000113.mm.2	1.56	0.0218	NM_001013765; ENSMUST00000131379; BC050218; OTTMUST00000082167; uc009fdl.1	Zscan4c		TC1400002311.mm.2	-1.4	0.0285	Synb
						TC1600001271.mm.2	-1.3	0.0219	NM_016982; ENSMUST00000075017; ENSMUST00000132272; ENSMUST00000135276; BC117051; BC119175; BC144850; OTTMUST00000041309; OTTMUST00000067915; OTTMUST00000067916; uc007yjg.2	Vpreb1		TC1400002316.mm.2	-1.4	0.0285	Synb
						TC0X00002192.mm.2	1.37	0.0222	NM_134163; ENSMUST00000041495; ENSMUST00000114875; ENSMUST00000114876; ENSMUST00000136404; ENSMUST00000148116; ENSMUST00000150014; ENSMUST00000156028; BC057157; OTTMUST00000042436; OTTMUST00000042437; OTTMUST00000042438; OTTMUST00000042439; OTTMUST00000042440; OTTMUST00000042441; OTTMUST00000042442; uc009tdt.1; uc009tdu.1; uc009tdv.1	Mbnl3		TC0900000426.mm.2	1.22	0.0285	Olfr943
						TC0100000353.mm.2	-1.22	0.0223	NM_001160386; ENSMUST00000069293; uc007awx.2; uc007awy.2; uc007awz.2	Dnah7b		TC1600001319.mm.2	1.32	0.0286	Gp1bb; Sept5
						TC0200005101.mm.2	1.3	0.0225	NM_183023; ENSMUST00000044734; OTTMUST00000002128; uc008nto.1	Rims4		TC1000001282.mm.2	-1.46	0.0286	E2f7
						TC0500003202.mm.2	-1.24	0.0226	NM_007804; ENSMUST00000086317; ENSMUST00000111752; ENSMUST00000125267; ENSMUST00000133760; ENSMUST00000134326; ENSMUST00000144069; ENSMUST00000154139; ENSMUST00000155396; ENSMUST00000156942; ENSMUST00000168288; BC065113; OTTMUST00000060705; OTTMUST00000060706; OTTMUST00000060707; OTTMUST00000060708; OTTMUST00000060709; OTTMUST00000060710; OTTMUST00000060711; OTTMUST00000060712; OTTMUST00000060713…	Cux2		TC1600000115.mm.2	1.35	0.0286	Nubp1
						TC0200005015.mm.2	1.33	0.0226	NM_001139516; NM_011249; ENSMUST00000029170; ENSMUST00000124518; ENSMUST00000141296; ENSMUST00000154721; BC060124; OTTMUST00000038712; OTTMUST00000038713; OTTMUST00000038714; OTTMUST00000038715; uc008noq.2; uc008nor.2; uc008nos.2	Rbl1		TC1400002347.mm.2	1.38	0.0287	Fgf17
						TC0700002279.mm.2	1.21	0.0227	NM_001105070; ENSMUST00000108554; OTTMUST00000097897; uc012eyc.1	Vmn2r38		TC1000002527.mm.2	-1.32	0.0287	Pias4
						TC0200004081.mm.2	-1.35	0.0227	NM_010980; ENSMUST00000099755; BC119404; BC120653; OTTMUST00000033504; uc008ksn.2	Olfr32		TC0800003007.mm.2	1.29	0.0287	1700030J22Rik
						TC1400002015.mm.2	-1.4	0.0227	NM_177544; ENSMUST00000073860; BC042938; BC132444; BC132448; OTTMUST00000093335; uc007tnd.1	Ang4		TC1100000848.mm.2	1.57	0.0288	Tmem220
						TC1300002276.mm.2	-1.2	0.0228	NM_175283; ENSMUST00000059235; ENSMUST00000091514; BC079863; BC094503; BC115468; BC115469; OTTMUST00000090926; OTTMUST00000090929; uc007rck.1; uc007rcl.1	Srd5a1		TC0100002475.mm.2	-1.6	0.0289	Akr1cl
						TC0600001522.mm.2	-1.25	0.0229	NM_001168223; NM_001168224; NM_027562; ENSMUST00000000254; ENSMUST00000075789; ENSMUST00000142388; ENSMUST00000146925; BC117543; OTTMUST00000070929; OTTMUST00000072343; uc009eew.2; uc009eey.2; uc012eti.1	Clec2g		TC0500000534.mm.2	1.45	0.029	Anapc4
						TC0500001682.mm.2	1.26	0.0231	NM_175522; ENSMUST00000050519; BC059029; uc009ahi.2	Elfn1		TC1700000153.mm.2	-1.45	0.029	Smok2b
						TC0X00001122.mm.2	-1.29	0.0231	NM_001177389; ENSMUST00000132037; ENSMUST00000152343; ENSMUST00000164272; uc009ude.1	4933403O08Rik		TC1000002055.mm.2	1.59	0.029	Ccdc162
						TC0600002870.mm.2	-1.25	0.0231	NM_008779; ENSMUST00000032159; uc009dch.1	Cntn3		TC0700004076.mm.2	-1.33	0.0291	St5
						TC0200002295.mm.2	1.2	0.0233	NM_001159551; NM_001159552; NM_001159553; NM_010376; ENSMUST00000079247; ENSMUST00000089059; ENSMUST00000109825; ENSMUST00000125366; ENSMUST00000129439; ENSMUST00000148156; BC056977; OTTMUST00000037622; OTTMUST00000037623; OTTMUST00000037624; OTTMUST00000037625; OTTMUST00000037626; OTTMUST00000037627; uc008nfz.2; uc008nga.2; uc008ngb.2; uc008ngc.2; uc008ngd.2	H13		TC0700003023.mm.2	-1.38	0.0292	Kcnj14
						TC1100003999.mm.2	1.25	0.0233	NM_153145; ENSMUST00000046223; ENSMUST00000100287; ENSMUST00000106662; ENSMUST00000106664; ENSMUST00000129810; ENSMUST00000141279; ENSMUST00000146635; ENSMUST00000154849; OTTMUST00000006712; OTTMUST00000006713; OTTMUST00000006714; OTTMUST00000006715; OTTMUST00000006716; OTTMUST00000006717; uc007mdf.1; uc007mdg.2; uc011ygu.1	Abca8a		TC1100001250.mm.2	-1.62	0.0294	Rasl10b
						TC1700002053.mm.2	-1.25	0.0235	NM_146456; ENSMUST00000168659; OTTMUST00000096330; uc008cmg.1	Olfr92		TC1400002433.mm.2	1.25	0.0295	Gtf2f2
						TC0800000745.mm.2	1.27	0.0238	NM_001163282; NM_008107; NM_138647; ENSMUST00000046516; BC079555; BC132318; OTTMUST00000085971; OTTMUST00000085972; OTTMUST00000111279	Gdf1; Cers1		TC0800002470.mm.2	1.25	0.0295	Smim7
						TC1200002029.mm.2	1.22	0.0239	NM_001174107; NM_177395; ENSMUST00000035987; uc007oco.2; uc007ocp.2	Map3k9		TC0200002177.mm.2	-1.34	0.0295	Kiz
						TC0800000899.mm.2	1.21	0.0239	NM_001024617; ENSMUST00000042529; ENSMUST00000109851; ENSMUST00000109852; ENSMUST00000164264; ENSMUST00000164870; ENSMUST00000165821; ENSMUST00000169116; ENSMUST00000169387; ENSMUST00000170160; ENSMUST00000171076; ENSMUST00000172031; ENSMUST00000172167; BC064813; OTTMUST00000091709; OTTMUST00000091710; OTTMUST00000091711; OTTMUST00000091712; OTTMUST00000091713; OTTMUST00000091714; OTTMUST00000091…	Inpp4b		TC0800000074.mm.2	-1.42	0.0296	Tnfsf13b
						TC1700000815.mm.2	1.21	0.0239	NM_001251916; ENSMUST00000177574; uc029thw.1	Esp3		TC1400000440.mm.2	-1.33	0.0296	Gm8126
						TC0400002386.mm.2	-1.21	0.024	NM_001159563; NM_015824; ENSMUST00000048706; ENSMUST00000108142; ENSMUST00000125218; ENSMUST00000132918; ENSMUST00000133107; ENSMUST00000140334; ENSMUST00000141529; ENSMUST00000145619; ENSMUST00000150116; ENSMUST00000154858; ENSMUST00000156987; BC061252; OTTMUST00000014448; OTTMUST00000014449; OTTMUST00000014450; OTTMUST00000014451; OTTMUST00000014452; OTTMUST00000014453; OTTMUST00000014454; OTTM…	Orc3		TC0900002491.mm.2	1.23	0.0297	Map2k1
						TC0X00000053.mm.2	-1.27	0.0242	NM_177914; BC075627; uc029xhu.1	Dgkk		TC1300002474.mm.2	1.31	0.0298	Hmgcr
						TC0100000374.mm.2	1.32	0.0242	NM_011487; ENSMUST00000027277; ENSMUST00000168302; BC098499; uc007axw.1; uc007axx.1; uc011wkn.1	Stat4		TC1900000537.mm.2	1.24	0.0299	Cyp26c1
						TC0900002066.mm.2	-1.29	0.0243	NM_146746; ENSMUST00000080748; uc009oxm.1	Olfr935		TC0400001869.mm.2	1.87	0.0299	Gm13242
						TC1400001424.mm.2	-1.25	0.0243	ENSMUST00000168458; ENSMUST00000178251; XM_001477911.2	LOC102632113; Gm3727		TC1000001636.mm.2	1.37	0.0299	Olfr779
						TC0600001934.mm.2	1.31	0.0245	NM_198251; ENSMUST00000063548; ENSMUST00000115354; BC116423; BC116424; OTTMUST00000055052; OTTMUST00000055053; uc009bbk.1; uc029vtq.1	Rnf133		TC1500001136.mm.2	-1.37	0.03	Ghr
						TC0600002504.mm.2	1.21	0.0246	NM_001039392; NM_001190327; NM_025284; ENSMUST00000114048; ENSMUST00000114049; ENSMUST00000114050; ENSMUST00000144337; BC145877; BC145879; OTTMUST00000054970; OTTMUST00000054971; OTTMUST00000054972; OTTMUST00000054973; uc009cjf.2; uc009cjg.2; uc012enk.1	Tmsb10		TC0800003076.mm.2	1.51	0.0301	Aprt
						TC0800000655.mm.2	-1.25	0.0246	NM_145595; ENSMUST00000034058; ENSMUST00000126575; ENSMUST00000130495; ENSMUST00000150932; ENSMUST00000155442; ENSMUST00000156535; BC009118; OTTMUST00000077815; OTTMUST00000077816; OTTMUST00000077817; OTTMUST00000077818; OTTMUST00000077819; OTTMUST00000077820; uc009lua.2; uc009lub.2; uc009luc.2	Cbr4		TC0600000482.mm.2	1.26	0.0302	Olfr13
						TC1700000077.mm.2	1.24	0.0246	NM_145968; ENSMUST00000036370; BC030886; BC039780; BC150728; OTTMUST00000088332; uc008air.2	Tagap		TC0700001581.mm.2	-1.69	0.0303	Ppfibp2
						TC0700001668.mm.2	1.25	0.0248	NM_145584; ENSMUST00000046687; ENSMUST00000084696; BC020531; OTTMUST00000060305; OTTMUST00000060306; uc009jhu.2; uc009jhv.2	Spon1		TC1900001776.mm.2	1.57	0.0303	Sec31b
						TC1400002711.mm.2	-1.21	0.0248	NM_029578; ENSMUST00000022727; BC021419; uc007uyo.2; uc007uyp.2	Tgds		TC0800002056.mm.2	-1.43	0.0303	Cldn23
						TC0600002250.mm.2	1.22	0.0249	NM_001163645; NM_027881; ENSMUST00000071728; ENSMUST00000090019; ENSMUST00000114466; ENSMUST00000114468; ENSMUST00000133141; ENSMUST00000136926; ENSMUST00000141466; ENSMUST00000146341; ENSMUST00000154333; BC044866; BC086485; OTTMUST00000052895; OTTMUST00000052896; OTTMUST00000052897; OTTMUST00000052898; OTTMUST00000052899; OTTMUST00000052900; OTTMUST00000052901; OTTMUST00000052902; OTTMUST0000005…	Osbpl3		TC0400003073.mm.2	1.26	0.0304	Plaa
						TC1200000422.mm.2	-1.2	0.0249	NM_029760; ENSMUST00000040090; ENSMUST00000159485; ENSMUST00000159567; ENSMUST00000159708; ENSMUST00000162111; BC062175; OTTMUST00000082106; OTTMUST00000082107; OTTMUST00000082136; OTTMUST00000082137; OTTMUST00000082138; uc007nng.2; uc007nnh.2	Nubpl		TC0300000838.mm.2	1.27	0.0304	Lce3f
						TC0X00000557.mm.2	1.22	0.0249	NR_030706; uc009tih.2	C230004F18Rik		TC1700000774.mm.2	-1.47	0.0304	Olfr109
						TC0400002546.mm.2	-1.2	0.0249	NM_019475; ENSMUST00000079234; BC137911; BC137912; OTTMUST00000016468; uc008src.1	Olfr157		TC1200000057.mm.2	1.24	0.0304	Apob
						TC0600003305.mm.2	-1.36	0.0249	NM_026345; ENSMUST00000047443; BC039930; OTTMUST00000059616; uc009ekm.2	Mansc1		TC0400001515.mm.2	1.22	0.0305	Yars
						TC1700001869.mm.2	-1.31	0.0251	NM_207541; ENSMUST00000054072; BC117831; BC117832; OTTMUST00000082577; uc008byi.1	Zfp81		TC1000003069.mm.2	-1.45	0.0305	Usp15
						TC0200003952.mm.2	-1.28	0.0251	NM_146590; ENSMUST00000099879; OTTMUST00000032815; uc008kms.1	Olfr1085		TC1400002833.mm.2	-1.44	0.0305	Rnf31
						TC1700000939.mm.2	-1.26	0.0252	NM_001289490; NM_001289491; NM_207219; ENSMUST00000046651; ENSMUST00000167180; BC022574; BC157987	Oard1		TC0X00003415.mm.2	2.03	0.0305	Ssxb3
						TC0500000843.mm.2	-1.2	0.0253	NM_019932; ENSMUST00000031320; BC061111; uc008ybi.2	Pf4		TC0100002488.mm.2	-1.32	0.0306	Kansl1l
						TC0900000819.mm.2	-1.28	0.0254	NM_025372; ENSMUST00000034964; BC016211; uc009qbr.1; uc009qbs.1; uc009qbt.1	Tipin		TC1100003941.mm.2	1.3	0.0306	Kpna2
						TC0600002656.mm.2	1.38	0.0254	NM_001037727; NM_001286610; NM_175476; NR_104483; ENSMUST00000071024; ENSMUST00000101197; ENSMUST00000113637; ENSMUST00000145128; BC138751; BC138752; OTTMUST00000055535; OTTMUST00000055536; OTTMUST00000055537; OTTMUST00000055538	Arhgap25		TC0900000390.mm.2	-1.4	0.0306	Olfr893
						TC1900000225.mm.2	-1.21	0.0256	NM_027209; ENSMUST00000025580; ENSMUST00000159587; ENSMUST00000161157; ENSMUST00000161283; ENSMUST00000163078; BC027425; OTTMUST00000088410; OTTMUST00000088411; OTTMUST00000088422; OTTMUST00000088423; uc008gsk.1	Ms4a6b		TC0200003347.mm.2	1.25	0.0306	Gapvd1
						TC1100002592.mm.2	1.35	0.0256	NM_028185; ENSMUST00000062458; ENSMUST00000129820; BC094286; OTTMUST00000012202; OTTMUST00000012203; uc007ins.1	Lsm11		TC0400004013.mm.2	1.33	0.0309	Draxin
						TC1900000273.mm.2	-1.27	0.0257	NM_207132; ENSMUST00000096203; uc008gvm.1	Olfr1471		TC1000002645.mm.2	-1.28	0.0309	Chpt1
						TC0Y00000058.mm.2	1.25	0.0258	NM_001160141; ENSMUST00000179095; ENSMUST00000181163; uc029xsn.1	Gm20865		TC1700000836.mm.2	-1.53	0.0309	Cyp39a1
						TC0900000706.mm.2	-1.21	0.0258	NM_001166364; NM_175273; ENSMUST00000093833; ENSMUST00000114200; BC111883; BC112403; uc009pva.2; uc009pvb.2; uc009pvc.1	Fam219b		TC0900001237.mm.2	-1.39	0.031	Prr23a1
						TC0Y00000145.mm.2	1.35	0.0259	ENSMUST00000178556; XM_003689054.1	Gm21209		TC0800001007.mm.2	-1.33	0.031	Gm10638
						TC0X00003032.mm.2	1.22	0.026	NM_177748; ENSMUST00000072125; ENSMUST00000113108; OTTMUST00000044965; uc009uin.1	Kir3dl2		TC1100002066.mm.2	-1.36	0.0311	Tbcd
						TC0900000365.mm.2	1.23	0.026	NM_028783; ENSMUST00000102895; ENSMUST00000115046; ENSMUST00000115048; ENSMUST00000156972; BC071193; OTTMUST00000040716; OTTMUST00000040717; OTTMUST00000040718; OTTMUST00000040719; uc009ous.1; uc009out.1; uc009ouu.1; uc009ouv.1; uc012gqy.1	Robo4		TC1000000484.mm.2	1.26	0.0312	Asf1a
						TC0Y00000160.mm.2	1.27	0.026	XM_003085607.1	LOC100502805		TC1800000344.mm.2	1.7	0.0312	Wdr55
						TC1500000281.mm.2	1.35	0.0261	NM_029113; ENSMUST00000022897; uc029soo.1	4930447A16Rik		TC1600001304.mm.2	-1.23	0.0312	Prodh
						TC0400003573.mm.2	-1.24	0.0262	NM_029137; uc029uzn.1	Csmd2os		TC0900002991.mm.2	1.27	0.0312	Atp2c1
						TC0200004417.mm.2	1.2	0.0262	NM_001081971; ENSMUST00000104937; OTTMUST00000036435; uc008lsh.1	Ankrd63		TC1300002357.mm.2	-1.58	0.0314	Adgrv1
						TC1100000436.mm.2	-1.31	0.0262	ENSMUST00000102796; ENSMUST00000170513; BC103608; BC103609; BC103610; BC103614; OTTMUST00000012171	Il12b		TC0200005347.mm.2	-1.34	0.0314	Gm11009
						TC0400001453.mm.2	1.2	0.0262	NM_001145827; NM_028800; ENSMUST00000094761; ENSMUST00000116286; ENSMUST00000127092; ENSMUST00000134369; ENSMUST00000139188; ENSMUST00000139524; BC046981; OTTMUST00000021082; OTTMUST00000021083; OTTMUST00000021084; OTTMUST00000021085; OTTMUST00000021086; uc008usl.2; uc008usm.2	Stk40		TC0Y00000287.mm.2	-1.4	0.0316	Gm21921
						TC0700000528.mm.2	1.26	0.0264	NM_013874; ENSMUST00000049977; ENSMUST00000065181; ENSMUST00000108230; ENSMUST00000108231; ENSMUST00000126169; ENSMUST00000128145; ENSMUST00000137848; ENSMUST00000138993; ENSMUST00000142958; ENSMUST00000154222; BC052348; OTTMUST00000061547; OTTMUST00000061548; OTTMUST00000061549; OTTMUST00000061550; OTTMUST00000061551; OTTMUST00000061552; OTTMUST00000061553; OTTMUST00000061554; OTTMUST00000061555…	Dpf1		TC0800002011.mm.2	1.24	0.0316	Smim18
						TC0300002156.mm.2	-1.26	0.0264	NM_009738; ENSMUST00000029367; ENSMUST00000133690; ENSMUST00000138216; ENSMUST00000153917; BC099977; OTTMUST00000065820; OTTMUST00000065821; OTTMUST00000065822; OTTMUST00000065823; uc008pmv.1; uc008pmw.1; uc008pmx.1	Bche		TC1100002837.mm.2	-1.32	0.0317	Hist3h2bb-ps
						TC0700003963.mm.2	-1.22	0.0264	NM_146760; ENSMUST00000050599; uc009ixi.1	Olfr672		TC1100000475.mm.2	-1.45	0.0318	Havcr2
						TC1400002849.mm.2	-1.23	0.0264	NM_001024712; ENSMUST00000167923; ENSMUST00000179898; uc011zfs.1	Gm3696		TC1800000538.mm.2	-1.46	0.0319	Prdm6
						TC1100003729.mm.2	-1.21	0.0266	NM_026834; ENSMUST00000100476; OTTMUST00000004399; uc007ljl.1	Krtap4-6		TC0700000883.mm.2	1.64	0.0319	Gm9999
						TC0900001846.mm.2	1.41	0.0268	NM_016919; ENSMUST00000004201; ENSMUST00000145974; BC138417; BC138419; OTTMUST00000053292; OTTMUST00000053293; uc009ojf.1; uc009ojg.1	Col5a3		TC0700004530.mm.2	-1.38	0.032	Irf7
						TC0600001008.mm.2	-1.21	0.027	NM_009756; ENSMUST00000032125; BC145044; BC145983; uc012eol.1	Bmp10		TC0700003872.mm.2	1.53	0.032	Olfr571
						TC0300000951.mm.2	1.27	0.027	NM_001024851; ENSMUST00000058943; BC147489; BC150865; OTTMUST00000089909; uc008qng.1	Ankrd34a		TC0600003090.mm.2	1.3	0.0321	Vmn2r22
						TC0900002053.mm.2	-1.3	0.0271	NM_011449; ENSMUST00000002013; BC059727; uc009ovd.2	Spa17		TC0600002496.mm.2	-1.3	0.0321	Tcf7l1
						TC0800002700.mm.2	1.22	0.0271	NM_001081372; ENSMUST00000109582; uc009muk.1	Ces1b		TC0600002648.mm.2	-1.43	0.0322	Antxr1
						TC1100003814.mm.2	1.22	0.0271	NM_008815; ENSMUST00000017868; ENSMUST00000107176; ENSMUST00000129160; ENSMUST00000129995; ENSMUST00000131117; ENSMUST00000131862; ENSMUST00000132040; ENSMUST00000137179; ENSMUST00000140970; ENSMUST00000149099; ENSMUST00000154512; ENSMUST00000164750; OTTMUST00000004228; OTTMUST00000004229; OTTMUST00000004230; OTTMUST00000004231; OTTMUST00000004232; OTTMUST00000004233; OTTMUST00000004234; OTTMUST0…	Etv4		TC0600000465.mm.2	-1.4	0.0322	Olfr453
						TC0900003317.mm.2	-1.2	0.0273	NM_001243117; NM_001243118; NM_001243119; ENSMUST00000071300; ENSMUST00000177714; uc029xgv.1; uc029xgw.1; uc029xgx.1	2010315B03Rik		TC0X00000893.mm.2	1.45	0.0322	Klhl15; Mir7673
						TC0700002946.mm.2	1.22	0.0275	NM_001164518; ENSMUST00000107974; OTTMUST00000041046; uc009gmv.2	Iglon5		TC1100000727.mm.2	1.5	0.0322	Olfr225
						TC0900002751.mm.2	1.4	0.0275	NM_010482; ENSMUST00000051005; ENSMUST00000183482; BC119129; BC131951; OTTMUST00000117899; uc009qvl.1	Htr1b		TC1500001700.mm.2	-1.43	0.0323	Gpr20
						TC0800000603.mm.2	-1.27	0.0277	XM_001474438.2	Gm2749		TC1500000748.mm.2	1.26	0.0323	Wbp2nl
						TC1500001759.mm.2	1.21	0.0279	NM_001168253; NM_134087; ENSMUST00000060807; ENSMUST00000170153; BC117947; BC117948; uc007wic.2; uc007wid.2	Fam83h		TC1000002406.mm.2	-1.29	0.0323	Col6a1
						TC1900001139.mm.2	-1.23	0.0281	NM_001276328; NM_001276329; NM_001276330; NM_013516; ENSMUST00000025583; ENSMUST00000164792; BC139323; BC139324	Ms4a2		TC0900002737.mm.2	1.58	0.0324	Cox7a2
						TC1600001792.mm.2	-1.39	0.0282	NM_001005524; ENSMUST00000072608; uc007zos.1	Olfr194		TC0700000212.mm.2	1.4	0.0324	Obox5
						TC1700002090.mm.2	-1.2	0.0283	NM_146488; ENSMUST00000057394; BC148231; OTTMUST00000096403; uc008cod.1	Olfr137		TC1200002510.mm.2	1.27	0.0325	Abcb5
						TC0800000215.mm.2	-1.24	0.0283	NM_007849; ENSMUST00000095425; OTTMUST00000047168; uc012gaq.1	Defa25		TC1000000864.mm.2	1.48	0.0326	Adat3; Scamp4
						TC1200002169.mm.2	-1.26	0.0285	NR_103800; BC050791	1700019M22Rik		TC0700002085.mm.2	-1.52	0.0327	Gm6471
						TC1100000822.mm.2	-1.2	0.0285	NM_008885; ENSMUST00000018361; ENSMUST00000108700; ENSMUST00000108701; ENSMUST00000108702; ENSMUST00000140648; BC010765; OTTMUST00000013101; OTTMUST00000013102; OTTMUST00000013103; OTTMUST00000013104; OTTMUST00000013105	Pmp22		TC1700002431.mm.2	1.42	0.0328	Mtcl1
						TC0X00000502.mm.2	-1.25	0.0286	NM_029181; OTTMUST00000042195; uc009tfx.2	Slxl1		TC0200003873.mm.2	1.34	0.0328	Tmx2
						TC1100002043.mm.2	-1.23	0.0287	NM_001164224; NM_026877; NM_198223; ENSMUST00000026135; ENSMUST00000103016; ENSMUST00000106158; ENSMUST00000106159; ENSMUST00000106160; ENSMUST00000127269; ENSMUST00000129644; ENSMUST00000131727; ENSMUST00000135346; ENSMUST00000143844; ENSMUST00000149389; ENSMUST00000151160; ENSMUST00000151531; ENSMUST00000152990; ENSMUST00000153346; ENSMUST00000166838; ENSMUST00000167678; ENSMUST00000168097; ENS…	Aspscr1		TC0700003673.mm.2	1.35	0.0329	Vmn2r70
						TC1100003505.mm.2	-1.36	0.0287	NM_001042541; NM_009648; NR_104310; ENSMUST00000018572; ENSMUST00000107903; ENSMUST00000107904; ENSMUST00000143720; ENSMUST00000153787; ENSMUST00000153961; OTTMUST00000002532; OTTMUST00000002533; OTTMUST00000002534; OTTMUST00000002535; OTTMUST00000002536; OTTMUST00000095970; uc007kvw.1	Akap1		TC1900000924.mm.2	1.25	0.0329	2010003K11Rik
						TC1100000691.mm.2	-1.2	0.0289	NM_001045542; ENSMUST00000108825; uc007jbm.1	Gm12253		TC0700000285.mm.2	-1.44	0.033	Dmpk
						TC1400000254.mm.2	-1.22	0.0289	OTTMUST00000096955; OTTMUST00000096956; OTTMUST00000096957; OTTMUST00000096958; OTTMUST00000096959; OTTMUST00000096960; uc007ssh.2	Duxbl2; Duxbl3		TC0900001786.mm.2	1.2	0.033	Cep295
						TC1400000256.mm.2	-1.22	0.0289	OTTMUST00000096961; OTTMUST00000096962; OTTMUST00000096963; OTTMUST00000096964; OTTMUST00000096965; OTTMUST00000096966; uc011zhr.1	Duxbl3		TC1500002217.mm.2	1.24	0.033	Racgap1
						TC1000001601.mm.2	1.2	0.029	NM_172790; NR_105879; ENSMUST00000014642; ENSMUST00000166577; ENSMUST00000167990; BC117907; BC117908; OTTMUST00000091837; OTTMUST00000091848; OTTMUST00000091849; uc007hml.1; uc007hmm.1	Ankrd52; Mir6914		TC1700000999.mm.2	1.29	0.033	Tnfaip8l1
						TC1100002593.mm.2	-1.23	0.0292	NM_001080969; ENSMUST00000011398; ENSMUST00000109254; ENSMUST00000131182; ENSMUST00000133238; ENSMUST00000133851; BC092541; BC115560; BC115561; OTTMUST00000012204; OTTMUST00000012205; OTTMUST00000012206; OTTMUST00000012207; OTTMUST00000012208; uc007inw.1	Thg1l		TC0200000397.mm.2	1.43	0.0331	Entpd8
						TC1800000364.mm.2	-1.27	0.0293	NM_053134; ENSMUST00000057228; BC055319; BC062640; uc008epu.1	Pcdhb9		TC1400002867.mm.2	-1.38	0.0331	Xpo4
						TC1800001180.mm.2	-1.4	0.0293	NM_001033141; ENSMUST00000097618; ENSMUST00000123973; ENSMUST00000124237; ENSMUST00000133064; ENSMUST00000134656; ENSMUST00000143684; OTTMUST00000082905; OTTMUST00000082906; OTTMUST00000082907; OTTMUST00000082908; OTTMUST00000082909; OTTMUST00000082910; uc008emr.1; uc012bbi.1	Ecscr		TC0300002714.mm.2	1.4	0.0332	Strip1
						TC0400002732.mm.2	1.31	0.0295	NM_026132; ENSMUST00000102897; ENSMUST00000139256; ENSMUST00000154540; BC116763; BC116765; OTTMUST00000017077; OTTMUST00000017078; OTTMUST00000017079; uc008syq.1; uc012deq.1; uc012der.1	Txndc8		TC0900000381.mm.2	1.46	0.0333	Olfr883
						TC1100003340.mm.2	1.34	0.0295	NM_183275; ENSMUST00000050207; ENSMUST00000131601; ENSMUST00000136996; BC094625; OTTMUST00000000635; OTTMUST00000000636; OTTMUST00000083779; uc007kli.1; uc007klj.1	Tefm		TC0400002847.mm.2	1.83	0.0333	Cdk5rap2
						TC0100001871.mm.2	-1.3	0.0297	NM_001277928; NM_008484; ENSMUST00000016315; ENSMUST00000159955; ENSMUST00000161526; ENSMUST00000162180; ENSMUST00000162977; BC008516; OTTMUST00000062678; OTTMUST00000062679; OTTMUST00000062716; OTTMUST00000062717; uc007eee.1; uc007eek.1	Lamb3		TC1100003712.mm.2	1.25	0.0333	Krtap3-3
						TC0500000357.mm.2	-1.26	0.03	NM_001081101; ENSMUST00000087864; BC137803; BC144920; OTTMUST00000070939; OTTMUST00000070940; OTTMUST00000070941; uc008xar.1; uc008xas.2; uc012duq.1; uc012dur.1	Uvssa		TC1100003713.mm.2	1.25	0.0333	Krtap3-2
						TC0700004252.mm.2	-1.21	0.0301	ENSMUST00000073056	Gm21957		TC1100003711.mm.2	-2.18	0.0334	Krt40
						TC0Y00000061.mm.2	1.23	0.0302	NM_001160136; uc029xsr.1	Gm20917		TC0600002237.mm.2	-1.34	0.0334	Igf2bp3
						TC1100002837.mm.2	-1.28	0.0303	NM_206882; BC107301; BC107302; OTTMUST00000012788; uc007jcs.1	Hist3h2bb-ps		TC1700002497.mm.2	1.6	0.0335	Ndc80
						TC1200000846.mm.2	1.22	0.0303	NM_001199843; NM_029601; ENSMUST00000054565; BC038915; uc007oho.2; uc007ohp.2	Ift43		TC0400003407.mm.2	1.44	0.0336	Olfr1328
						TC0X00000028.mm.2	-1.21	0.0305	ENSMUST00000105011; uc009skr.2	Gm3750		TC1600000205.mm.2	-1.23	0.0336	Ypel1
						TC1900001025.mm.2	1.22	0.0306	NM_008874; ENSMUST00000025912; BC035928; uc008gjp.1	Plcb3		TC1000000390.mm.2	-1.52	0.0337	9030612E09Rik
						TC1900000148.mm.2	-1.3	0.031	NM_001164634; NM_001164635; NM_031194; ENSMUST00000010251; ENSMUST00000170817; BC014762; uc008gmc.2; uc008gmd.2; uc012bia.1	Slc22a8		TC0200005472.mm.2	-1.5	0.0339	Eng
						TC0100001254.mm.2	1.22	0.031	NM_013750; ENSMUST00000038945; ENSMUST00000136445; BC023408; OTTMUST00000052474; OTTMUST00000052475; uc007ctq.2	Phlda3		TC1700000431.mm.2	-1.32	0.0339	Itpr3; Mir7677
						TC0700002799.mm.2	1.39	0.0311	XM_001481120.2	Gm4687		TC0700001374.mm.2	1.28	0.0339	Wnt11
						TC0200001268.mm.2	-1.2	0.0312	NM_147013; OTTMUST00000032777; uc008klo.1	Olfr1038-ps		TC0600001375.mm.2	-1.38	0.0339	Gm10319
						TC0200002709.mm.2	1.32	0.0313	NM_001099328; ENSMUST00000059452; OTTMUST00000042397; uc008ofh.1	Zfp831		TC0600003136.mm.2	1.35	0.034	Ncapd2
						TC0700001988.mm.2	-1.22	0.0313	NM_011993; ENSMUST00000026551; ENSMUST00000121184; ENSMUST00000122844; ENSMUST00000139364; ENSMUST00000145499; ENSMUST00000154273; BC138573; BC138574; OTTMUST00000067630; OTTMUST00000067631; OTTMUST00000067632; OTTMUST00000067633; OTTMUST00000067634; OTTMUST00000067635; uc009kfj.2; uc009kfk.2; uc012fvs.1	Dpysl4		TC1100000337.mm.2	-1.44	0.034	Hbq1b
						TC0400003106.mm.2	1.21	0.0314	NR_015513; uc008ttn.2; uc008tto.2; uc008ttp.1; uc012dhf.1	E130114P18Rik		TC1300001828.mm.2	-1.32	0.0341	Cage1
						TC0400003572.mm.2	1.29	0.0314	NM_001134733; ENSMUST00000030614; BC147529; uc012dln.1	CK137956		TC0100001541.mm.2	-1.32	0.0342	Fam78b
						TC0300002349.mm.2	1.22	0.0317	NM_029974; ENSMUST00000070820; ENSMUST00000124766; ENSMUST00000127766; ENSMUST00000128002; ENSMUST00000139467; BC125478; BC125480; OTTMUST00000052427; OTTMUST00000052428; OTTMUST00000052429; OTTMUST00000052430; OTTMUST00000052431; uc008pyy.1; uc008pyz.1; uc012csl.1	Dcst1		TC1800001368.mm.2	1.54	0.0342	2023-03-03
						TC0800000196.mm.2	-1.22	0.0318	NM_001039553; NM_001270553; ENSMUST00000098909; BC150794; uc012gai.1; uc029wqp.1	4930467E23Rik; Gm21119; Gm15319		TC0300002371.mm.2	1.34	0.0342	Npr1
						TC0700002239.mm.2	-1.26	0.0318	NM_001105066; ENSMUST00000173459; OTTMUST00000097620; uc012exv.1	Vmn2r34		TC0X00001541.mm.2	-1.22	0.0343	Kdm5c
						TC1400001394.mm.2	-1.29	0.0318	ENSMUST00000179411; ENSMUST00000180788	Gm8246		TC0200004763.mm.2	-1.42	0.0343	Rbbp9
						TC0800000264.mm.2	1.27	0.0319	NM_139224; ENSMUST00000076786; OTTMUST00000049246; uc009lcf.1	Defb35		TC1000002358.mm.2	-1.4	0.0343	Cisd1
						TC1200002532.mm.2	1.22	0.0319	NM_009246; ENSMUST00000078869; OTTMUST00000068385; uc007owg.1	Serpina1d		TC1100003379.mm.2	1.44	0.0344	Slfn9
						TC0700003399.mm.2	1.22	0.0321	NM_011746; ENSMUST00000094340; BC054771; uc009hfi.1	Mkrn3		TC0200002334.mm.2	-1.34	0.0344	Bpifa3
						TC0900002283.mm.2	1.26	0.0322	NM_001033534; ENSMUST00000098782; BC139816; uc012gtc.1	Layn		TC0600001008.mm.2	1.33	0.0344	Bmp10
						TC0Y00000261.mm.2	1.26	0.0322	ENSMUST00000180130; XM_003689007.1	Gm21310		TC0600002148.mm.2	-1.52	0.0345	Gm4744
						TC0500003112.mm.2	-1.37	0.0323	NM_177759; ENSMUST00000050178; ENSMUST00000086483; BC150892; BC172040; OTTMUST00000034837; OTTMUST00000034838; uc008zey.1; uc012ech.1	Ccdc60		TC0X00000801.mm.2	-1.27	0.0345	Tmem47
						TC1700000814.mm.2	1.2	0.0323	NM_001177583; ENSMUST00000178498; uc012atk.1	Esp4		TC0300000763.mm.2	1.29	0.0345	Shc1
						TC0800001619.mm.2	-1.24	0.0325	NM_133238; ENSMUST00000012847; BC111095; uc009ksq.2; uc009ksr.2; uc012fyt.1	Cd209a		TC0400001309.mm.2	-1.46	0.0345	2610528J11Rik
						TC0100001292.mm.2	-1.29	0.0326	NM_177397; ENSMUST00000027643; BC107267; BC107268; OTTMUST00000066462; uc007cvm.1	Atp6v1g3		TC0200000316.mm.2	1.28	0.0345	Otud1
						TC0200002558.mm.2	1.25	0.0327	NM_008679; ENSMUST00000088095; ENSMUST00000109252; ENSMUST00000139394; ENSMUST00000139658; ENSMUST00000153507; BC086482; BC141177; OTTMUST00000002259; OTTMUST00000038597; OTTMUST00000038598; OTTMUST00000038599; uc008nyi.2; uc008nyj.2	Ncoa3		TC0200002200.mm.2	1.58	0.0347	Cst12
						TC0300001236.mm.2	-1.21	0.0327	NM_010171; ENSMUST00000029771; BC016397; BC024886; uc008ree.2; uc008ref.2	F3		TC0300001701.mm.2	-1.3	0.0347	Hps3
						TC1800001251.mm.2	1.22	0.0329	NM_029942; ENSMUST00000070949; BC119251; BC120711; BC145035; uc008eti.1; uc012bci.1	Prelid2		TC1800000249.mm.2	1.37	0.0348	Lims2
						TC1400000363.mm.2	-1.29	0.033	NM_145741; ENSMUST00000168727; BC058358; uc007tab.1	Gdf10		TC0300000934.mm.2	-1.31	0.0348	Hist2h3b
						TC0900000408.mm.2	1.34	0.0332	NM_146811; ENSMUST00000073214; uc009owr.2	Olfr910		TC0800003237.mm.2	-1.62	0.0349	Galnt2
						TC0X00000879.mm.2	1.22	0.0333	NR_105038; BC061195; BC089468; uc012hlw.1	BC061195; 1700003E24Rik		TC0700000537.mm.2	-1.27	0.0349	Zfp420
						TC0300000168.mm.2	1.21	0.0333	NM_001164056; NM_008875; ENSMUST00000067757; ENSMUST00000120834; ENSMUST00000123539; ENSMUST00000125338; ENSMUST00000126594; ENSMUST00000127139; ENSMUST00000131842; ENSMUST00000148827; ENSMUST00000149017; BC068144; OTTMUST00000069877; OTTMUST00000069878; OTTMUST00000069879; OTTMUST00000069880; OTTMUST00000071968; OTTMUST00000071969; OTTMUST00000071970; OTTMUST00000071971; OTTMUST00000071972; uc00…	Pld1		TC1500001123.mm.2	-1.26	0.035	Hoxc4
						TC0700003714.mm.2	1.32	0.0334	NM_029614; ENSMUST00000041761; BC018517; uc009ifz.1; uc009iga.1	Prss23		TC1300002313.mm.2	1.27	0.035	Exoc3
						TC0X00002156.mm.2	1.46	0.0334	NM_013912; ENSMUST00000039026; BC020015; OTTMUST00000042500; uc009tbu.1	Apln		TC1400000541.mm.2	1.44	0.035	Ap5m1
						TC0400000587.mm.2	1.21	0.0334	NM_139309; ENSMUST00000061771; ENSMUST00000107638; ENSMUST00000128667; BC017538; OTTMUST00000016204; OTTMUST00000016205; uc008sxe.1; uc008sxf.1; uc012dei.1	Fktn		TC1600001213.mm.2	1.33	0.035	Rsl1d1
						TC1400001517.mm.2	-1.32	0.0337	ENSMUST00000112595; ENSMUST00000170694; uc007shz.2	Gm2237		TC0500000074.mm.2	1.52	0.0351	Gm8906
						TC0700002629.mm.2	1.22	0.0337	NM_008776; ENSMUST00000005583; ENSMUST00000108410; ENSMUST00000140093; ENSMUST00000148150; ENSMUST00000148828; ENSMUST00000149634; ENSMUST00000155118; BC067015; OTTMUST00000056245; OTTMUST00000056246; OTTMUST00000056247; OTTMUST00000056248; OTTMUST00000056249; OTTMUST00000056251; OTTMUST00000056252; uc009fsf.1; uc009fsg.1	Pafah1b3		TC0200003138.mm.2	-1.89	0.0352	Rnf224
						TC1000003231.mm.2	-1.28	0.0338	NM_001103365; ENSMUST00000170257; OTTMUST00000098399; uc009vad.1	Vmn2r86		TC1700002184.mm.2	-1.31	0.0352	Rrp36
						TC0400003856.mm.2	1.24	0.0339	NM_198610; ENSMUST00000039331; BC055811; OTTMUST00000023387; uc008vmu.2	Igsf21		TC0X00002641.mm.2	-1.3	0.0352	Zfx
						TC0300001704.mm.2	1.41	0.0344	NM_007753; ENSMUST00000001921; uc008osp.2	Cpa3		TC1400000106.mm.2	-1.42	0.0353	Sntn
						TC0X00003345.mm.2	-1.3	0.0344	NM_177429; ENSMUST00000049501; BC119070; BC120487; OTTMUST00000046686; uc009uwr.2	Ofd1		TC0600002660.mm.2	-1.4	0.0354	Gm19618
						TC0400003290.mm.2	1.32	0.0345	NM_177864; ENSMUST00000058605; OTTMUST00000019379; uc008udv.1	Skint9		TC0200003806.mm.2	-1.9	0.0355	Fkbp7
						TC1600000493.mm.2	1.42	0.0346	NM_013661; ENSMUST00000050625; ENSMUST00000120756; ENSMUST00000128347; ENSMUST00000128966; ENSMUST00000133554; ENSMUST00000139805; ENSMUST00000149097; ENSMUST00000149855; BC052397; OTTMUST00000067429; OTTMUST00000067430; OTTMUST00000067431; OTTMUST00000067432; OTTMUST00000067433; OTTMUST00000067434; OTTMUST00000067435; OTTMUST00000067654; uc007zbm.2; uc007zbn.1; uc012aez.1	Sema5b		TC0900000289.mm.2	1.5	0.0355	Kcnj1
						TC0700003834.mm.2	-1.24	0.0348	NM_001111111; ENSMUST00000120267; ENSMUST00000122116; ENSMUST00000123835; ENSMUST00000123970; ENSMUST00000124617; ENSMUST00000131988; ENSMUST00000134531; ENSMUST00000139609; ENSMUST00000140059; ENSMUST00000140553; ENSMUST00000143630; ENSMUST00000146445; ENSMUST00000151297; ENSMUST00000153327; OTTMUST00000077424; OTTMUST00000077425; OTTMUST00000077426; OTTMUST00000077427; OTTMUST00000077428; OTTMU…	Atg16l2		TC0400002389.mm.2	-1.27	0.0355	Cfap206
						TC0700001489.mm.2	1.21	0.0349	NM_001011845; ENSMUST00000098203; ENSMUST00000168315; BC150974; OTTMUST00000045674; uc009itl.1	Olfr597		TC1100000053.mm.2	1.27	0.0356	Nipsnap1
						TC1000002264.mm.2	1.33	0.0349	NM_019553; ENSMUST00000045866; BC043655; BC059237; uc007fhn.1	Ddx21		TC1700000227.mm.2	1.44	0.0356	Vmn2r97
						TC0100001029.mm.2	1.35	0.035	NM_027548; ENSMUST00000086690; ENSMUST00000154538; BC064004; OTTMUST00000049656; OTTMUST00000049657; uc007chm.2	Serpinb7		TC1700002287.mm.2	1.34	0.0357	Sult1c2
						TC0700002168.mm.2	-1.24	0.035	NM_001142792; NM_177887; ENSMUST00000086363; ENSMUST00000086364; BC022651; OTTMUST00000064971; OTTMUST00000064972; uc009eyg.2; uc009eyh.2	Tmem150b		TC1900000261.mm.2	1.39	0.0357	Olfr1450
						TC0700000351.mm.2	-1.33	0.0351	NM_001039143; NM_011860; ENSMUST00000015866; ENSMUST00000086341; ENSMUST00000108441; ENSMUST00000133237; ENSMUST00000139661; BC053384; OTTMUST00000059837; OTTMUST00000059838; OTTMUST00000059839; OTTMUST00000059840; OTTMUST00000059841	Nlrp5		TC1600000045.mm.2	-1.2	0.0358	Sec14l5
						TC0800001256.mm.2	-1.28	0.0351	NM_173037; ENSMUST00000048359; BC066869; BC069838; uc009ngk.1; uc009ngl.1; uc012gjv.1	Tango6		TC1100003724.mm.2	1.48	0.0359	Krtap4-2
						TC0700002651.mm.2	1.32	0.0352	NM_134231; ENSMUST00000171039; BC150720; OTTMUST00000097893; uc009fuq.1	Vmn1r185		TC0800003024.mm.2	1.36	0.0359	Hsdl1
						TC0700004061.mm.2	-1.38	0.0353	NM_146725; ENSMUST00000071410; uc009jcx.1	Olfr516		TC1500000417.mm.2	1.35	0.0359	D15Ertd621e
						TC1600001679.mm.2	-1.2	0.0355	NM_021495; NM_021496; NM_021497; ENSMUST00000023334; ENSMUST00000023335; ENSMUST00000096052; ENSMUST00000119941; ENSMUST00000121245; ENSMUST00000121803; ENSMUST00000124602; ENSMUST00000132089; ENSMUST00000133935; ENSMUST00000149901; BC125588; BC132187; OTTMUST00000035531; OTTMUST00000035532; OTTMUST00000074472; OTTMUST00000074473; OTTMUST00000074474; OTTMUST00000074475; OTTMUST00000074476; OTTMUS…	Pvrl3		TC0200004087.mm.2	1.34	0.036	Olfr1272
						TC0100002184.mm.2	1.22	0.0355	NM_001013374; ENSMUST00000001171; ENSMUST00000115011; ENSMUST00000123583; ENSMUST00000125304; ENSMUST00000134594; ENSMUST00000152088; BC027226; BC046969; OTTMUST00000051147; OTTMUST00000051148; OTTMUST00000051149; OTTMUST00000051150; OTTMUST00000051151; OTTMUST00000051152; uc007aqc.1; uc007aqd.1; uc007aqe.1; uc007aqf.1	Lman2l		TC0500000072.mm.2	1.35	0.036	Speer1
						TC0900001048.mm.2	-1.26	0.0356	NM_010357; ENSMUST00000034903; BC012639; uc009qty.2	Gsta4		TC0500000077.mm.2	1.35	0.036	Gm8926
						TC1600001281.mm.2	-1.21	0.0356	NM_029779; ENSMUST00000023452; ENSMUST00000115709; ENSMUST00000115711; ENSMUST00000145792; BC050881; BC057359; OTTMUST00000061031; OTTMUST00000061032; OTTMUST00000061058; OTTMUST00000061060; uc007ykd.1; uc007yke.1	Ccdc116		TC0900002268.mm.2	1.34	0.036	Pts
						TC1100001162.mm.2	-1.25	0.0359	NM_011707; ENSMUST00000017488; ENSMUST00000128479; ENSMUST00000146997; ENSMUST00000153628; BC012690; OTTMUST00000000458; OTTMUST00000000459; OTTMUST00000000460; OTTMUST00000000461; uc007kjk.2	Vtn		TC1000001336.mm.2	-1.32	0.036	Ptprb
						TC0900002087.mm.2	-1.41	0.0359	NM_146828; ENSMUST00000054067; uc009oyu.1	Olfr975		TC0600003253.mm.2	1.35	0.036	Klra6; Klra19
						TC0400002980.mm.2	1.22	0.0359	NM_007408; ENSMUST00000000466; ENSMUST00000134094; ENSMUST00000134437; ENSMUST00000138605; ENSMUST00000140382; ENSMUST00000147097; ENSMUST00000149700; ENSMUST00000154999; BC054766; OTTMUST00000017238; OTTMUST00000017239; OTTMUST00000017240; OTTMUST00000017241; OTTMUST00000017242; OTTMUST00000017243; OTTMUST00000017648; OTTMUST00000051107; uc008tlz.1	Plin2		TC0400003992.mm.2	-1.51	0.036	2610305D13Rik
						TC0200000597.mm.2	1.22	0.0361	NM_146119; ENSMUST00000028135; ENSMUST00000125347; ENSMUST00000138781; ENSMUST00000150875; ENSMUST00000151607; ENSMUST00000154514; BC027843; OTTMUST00000029853; OTTMUST00000029854; OTTMUST00000029855; OTTMUST00000029856; OTTMUST00000029857; OTTMUST00000029858; uc008jhc.2	Fam129b		TC1400001105.mm.2	-1.34	0.0361	Elf1
						TC0300000477.mm.2	1.24	0.0361	uc008piw.1	4930449A18Rik		TC0200004945.mm.2	-1.3	0.0361	4930519P11Rik
						TC1400001655.mm.2	1.28	0.0361	NM_019583; ENSMUST00000016110; ENSMUST00000122205; ENSMUST00000135888; ENSMUST00000136726; BC026546; OTTMUST00000068850; OTTMUST00000068851; OTTMUST00000068852; uc007sun.1; uc007suo.1; uc011zhx.1	Il17rb		TC0100002642.mm.2	1.47	0.0361	Ap1s3
						TC1400002496.mm.2	-1.21	0.0365	NM_001042726; NM_021543; ENSMUST00000039568; BC052388; BC053008; uc007uti.3; uc007utj.3; uc029smd.1	Pcdh8		TC1100001017.mm.2	-1.24	0.0361	Tax1bp3
						TC0100001226.mm.2	1.25	0.0369	NM_173771; ENSMUST00000162187; BC116694; BC116697; uc007crt.2	4933406M09Rik		TC0100001749.mm.2	-1.28	0.0361	Capn8
						TC1400002038.mm.2	-1.3	0.037	NM_146431; ENSMUST00000079459; BC112967; BC114920; BC119377; BC148301; uc007tpj.2	Olfr1510		TC1900000287.mm.2	-1.29	0.0362	Olfr1505
						TC0200003912.mm.2	-1.29	0.0373	NM_001011532; ENSMUST00000099911; BC147135; BC147136; OTTMUST00000032760; uc008kln.2	Olfr1037		TC0800000889.mm.2	1.6	0.0363	Gypa
						TC0900003082.mm.2	-1.2	0.0374	NM_001177419; NM_001177420; uc009rsg.2; uc009rsh.2	Fbxw28		TC1400000585.mm.2	-1.25	0.0365	Gm7247
						TC1900001774.mm.2	-1.22	0.0375	NM_001013770; ENSMUST00000112508; ENSMUST00000145807; OTTMUST00000082546; OTTMUST00000084045; uc008hfv.1; uc012bkp.1	Lipo1		TC0700001473.mm.2	-1.62	0.0365	Olfr576
						TC0700001494.mm.2	-1.21	0.0377	NM_147094; ENSMUST00000098200; OTTMUST00000045653; uc009itt.1	Olfr606		TC1100001686.mm.2	1.43	0.0365	Tmub2
						TC0400000317.mm.2	1.24	0.0377	NM_199157; ENSMUST00000058595; BC099376; OTTMUST00000014815; uc008sgu.1	Ifnk		TC0700003930.mm.2	-1.22	0.0365	Olfm5
						TC1700000703.mm.2	1.26	0.0377	NM_133662; ENSMUST00000003635; BC006950; OTTMUST00000096511; uc008cio.1	Ier3		TC1500002317.mm.2	-1.4	0.0365	Zfp385a
						TC0400000484.mm.2	1.23	0.0377	NM_001285800; NM_022811; ENSMUST00000029999; ENSMUST00000054723; ENSMUST00000107814; ENSMUST00000133157; ENSMUST00000149284; ENSMUST00000150663; ENSMUST00000153252; BC034783; OTTMUST00000017087; OTTMUST00000017088; OTTMUST00000017089; OTTMUST00000017090; OTTMUST00000017091; OTTMUST00000017092; OTTMUST00000017244	Polr1e		TC1300001631.mm.2	-1.4	0.0365	Hist1h4f
						TC0500002623.mm.2	1.27	0.0378	NM_010612; ENSMUST00000113516; ENSMUST00000149573; BC020530; OTTMUST00000050493; OTTMUST00000050512; uc008xul.2; uc008xum.1; uc012dxk.2	Kdr		TC0800000722.mm.2	-1.61	0.0366	Zfp964
						TC0200001336.mm.2	1.24	0.0379	NM_146977; ENSMUST00000057369; OTTMUST00000033519; uc008krz.1	Olfr1255		TC0100000702.mm.2	-1.68	0.0367	Gm9747
						TC1000001226.mm.2	-1.31	0.0381	NM_001081246; ENSMUST00000041162; uc007gxz.1	1700017N19Rik		TC1300001779.mm.2	1.26	0.0367	Tubb2a
						TC1800001177.mm.2	1.28	0.0382	NM_001270646; ENSMUST00000097619	Prob1		TC1800000375.mm.2	-1.34	0.0367	Pcdhb18
						TC1100001894.mm.2	1.21	0.0382	NM_001033775; ENSMUST00000093914; BC147608; BC157912; OTTMUST00000007261; uc007mho.1	Trim80		TC0900002007.mm.2	1.36	0.0368	Dcps
						TC1500001849.mm.2	1.43	0.0383	NM_025622; ENSMUST00000044584; BC027504; uc007wrm.2	Lgals2		TC0600002658.mm.2	-1.36	0.037	Aplf
						TC0700000752.mm.2	1.24	0.0387	ENSMUST00000087694	Gm10351		TC0400001541.mm.2	1.4	0.037	Pef1
						TC0900000385.mm.2	1.25	0.0389	NM_146424; ENSMUST00000075228; uc009ovw.1	Olfr888		TC1600000664.mm.2	1.69	0.037	Cd200r4
						TC1500000628.mm.2	-1.3	0.0389	NM_001177533; ENSMUST00000172191; uc011zvh.1	Apol11a		TC1300001589.mm.2	1.34	0.037	Vmn1r193
						TC0200003302.mm.2	1.2	0.039	NM_198001; ENSMUST00000048792; ENSMUST00000146423; BC024615; BC049639; uc008jfk.2	1110008P14Rik		TC1200000682.mm.2	-1.33	0.0371	Plekhg3
						TC0100001980.mm.2	-1.21	0.0393	NM_145381; ENSMUST00000027071; ENSMUST00000156222; BC004045; OTTMUST00000051280; OTTMUST00000051281; uc007aiu.2	Lactb2		TC0900001770.mm.2	1.27	0.0372	Kdm4d
						TC0100003853.mm.2	-1.24	0.0394	NM_010778; ENSMUST00000159563; ENSMUST00000161772; ENSMUST00000162650; ENSMUST00000162951; BC150660; OTTMUST00000088873; OTTMUST00000088874; OTTMUST00000088875; OTTMUST00000088879; uc007eet.1; uc011wzh.1	Cd46		TC1600001028.mm.2	1.47	0.0373	2410124H12Rik
						TC0200003930.mm.2	-1.23	0.0395	NM_147021; ENSMUST00000099894; OTTMUST00000032672; uc008kmd.1	Olfr1055		TC1800000498.mm.2	1.28	0.0374	Eno1b
						TC0400003366.mm.2	1.36	0.0396	NM_134471; ENSMUST00000065896; ENSMUST00000106436; ENSMUST00000132868; ENSMUST00000141675; ENSMUST00000142138; ENSMUST00000142205; ENSMUST00000148918; ENSMUST00000153953; BC006841; OTTMUST00000023036; OTTMUST00000023037; OTTMUST00000023038; OTTMUST00000023039; OTTMUST00000023040; OTTMUST00000023041; OTTMUST00000023042; OTTMUST00000023043; uc008uif.2	Kif2c		TC1800000953.mm.2	-1.32	0.0374	Mkx
						TC0200003806.mm.2	-1.24	0.0396	NM_010222; ENSMUST00000002809; ENSMUST00000147355; ENSMUST00000154097; ENSMUST00000176815; BC032961; OTTMUST00000031693; OTTMUST00000031694; OTTMUST00000031695; OTTMUST00000111156; uc008kfh.2; uc008kfi.2	Fkbp7		TC0900001392.mm.2	1.36	0.0375	Amigo3
						TC0500002311.mm.2	-1.24	0.0398	NR_028417; uc008xhh.2; uc012dvs.1	Gm7854		TC0400003025.mm.2	-1.24	0.0375	4930553M12Rik
						TC0X00001772.mm.2	1.38	0.0399	NM_019461; ENSMUST00000115744; ENSMUST00000178293; OTTMUST00000039768; OTTMUST00000039769; uc012hed.1; uc012hee.1	Usp27x		TC0400000282.mm.2	-1.24	0.0376	Srsf12
						TC0800001361.mm.2	1.26	0.0399	NM_001007223; ENSMUST00000009018; BC147139; BC147140; OTTMUST00000070930; uc009nob.2	Clec3a		TC0400004205.mm.2	1.86	0.0376	Gm13154
						TC1100000200.mm.2	-1.21	0.0402	NM_001038625; NM_021372; ENSMUST00000093292; ENSMUST00000109585; ENSMUST00000109586; ENSMUST00000145328; BC014726; OTTMUST00000011662; OTTMUST00000011663; OTTMUST00000011664; OTTMUST00000011665; uc007idc.1; uc007idd.1; uc007ide.1; uc007idf.1	Sertad2		TC0200004373.mm.2	-1.27	0.0376	Zfp770
						TC1900000216.mm.2	-1.52	0.0405	XM_986941.2	Ms4a4a		TC0200001008.mm.2	1.51	0.0377	Klhl41
						TC0600001577.mm.2	-1.28	0.0406	NM_001185040; uc012euh.1	Gm5885		TC0200001377.mm.2	-1.2	0.0378	Lrp4
						TC1100003727.mm.2	1.23	0.0408	NM_001126320; ENSMUST00000092695; uc011yer.1	Gm11563		TC0700000344.mm.2	-1.44	0.0379	Vmn1r157
						TC1300002449.mm.2	-1.22	0.0408	NR_045619; uc029scr.1	Gm9776		TC0600000250.mm.2	-1.4	0.0379	Strip2
						TC1400002620.mm.2	-1.21	0.0413	NM_029680; ENSMUST00000057718; uc007uvk.1	Prr30		TC1300002102.mm.2	-1.28	0.0379	Slc28a3
						TC0500001851.mm.2	1.32	0.0414	NM_029440; ENSMUST00000110502; OTTMUST00000071406; OTTMUST00000071407; OTTMUST00000071455; OTTMUST00000071456; OTTMUST00000071457; OTTMUST00000071458; OTTMUST00000071459; uc009apv.1; uc009apw.1	Wdr95		TC0100003090.mm.2	-1.24	0.038	Sox13
						TC0600003335.mm.2	-1.31	0.0415	NM_008597; ENSMUST00000032342; BC036991; BC069922; BC079478; uc009eml.1	Mgp		TC1200000567.mm.2	1.97	0.0382	Klhdc2
						TC1100000856.mm.2	1.36	0.0417	NM_177369; ENSMUST00000019625; ENSMUST00000108685; ENSMUST00000108686; ENSMUST00000139052; BC150737; OTTMUST00000013184; OTTMUST00000013185; OTTMUST00000013186; OTTMUST00000013187; uc007jml.1; uc007jmm.1; uc007jmn.1; uc007jmo.1; uc007jmp.1; uc007jmq.1; uc007jmr.1; uc007jms.1	Myh8		TC5_JH584299_random00000006.mm.2	-1.4	0.0382	Gm6367
						TC0500000334.mm.2	1.39	0.0417	NM_008037; ENSMUST00000031017; BC065131; uc008wzi.2; uc008wzj.1	Fosl2		TC0100000450.mm.2	-1.42	0.0383	Fzd7
						TC0X00003408.mm.2	1.21	0.0417	ENSMUST00000177554; ENSMUST00000177606; ENSMUST00000179021; ENSMUST00000179348; OTTMUST00000045596; OTTMUST00000045597; OTTMUST00000045598; uc009uny.1; uc009unz.1	Ott; Gm15093; Gm15085		TC1600000250.mm.2	1.42	0.0384	Ufd1l
						TC0600002056.mm.2	-1.23	0.0421	NM_001013366; ENSMUST00000081214; ENSMUST00000133336; ENSMUST00000134830; ENSMUST00000145765; ENSMUST00000146968; ENSMUST00000149448; ENSMUST00000152488; BC055046; OTTMUST00000054795; OTTMUST00000054796; OTTMUST00000054797; OTTMUST00000054798; OTTMUST00000054799; OTTMUST00000054800; OTTMUST00000054801; uc009bhz.1	Wdr91		TC0500000736.mm.2	1.29	0.0385	Thegl
						TC1000000467.mm.2	-1.29	0.0421	ENSMUST00000180473	Gm26741		TC0500002681.mm.2	1.41	0.0386	Tmprss11a
						TC1000002586.mm.2	-1.24	0.0422	NM_145220; ENSMUST00000020500; ENSMUST00000127788; ENSMUST00000130285; ENSMUST00000133719; ENSMUST00000141048; ENSMUST00000146876; ENSMUST00000147118; ENSMUST00000147582; ENSMUST00000148096; ENSMUST00000150351; ENSMUST00000150685; ENSMUST00000176294; ENSMUST00000176675; ENSMUST00000177187; BC048906; OTTMUST00000068884; OTTMUST00000069007; OTTMUST00000069201; OTTMUST00000069202; OTTMUST00000069203…	Appl2		TC0500000262.mm.2	1.28	0.0387	En2
						TC0300002165.mm.2	1.23	0.0423	NM_172515; ENSMUST00000039269; ENSMUST00000107775; ENSMUST00000107776; ENSMUST00000107778; ENSMUST00000124618; BC050789; OTTMUST00000057157; OTTMUST00000057158; OTTMUST00000057159; OTTMUST00000057160; OTTMUST00000057161; uc008pmy.1; uc008pmz.1	Zbbx		TC0400000309.mm.2	-1.55	0.0387	Rars2
						TC0900002059.mm.2	-1.33	0.0423	NM_146478; ENSMUST00000062535; uc009ovz.1	Olfr891		TC1900001541.mm.2	1.26	0.0388	Got1
						TC1700002502.mm.2	-1.25	0.0424	NM_146082; ENSMUST00000057405; BC046516; BC060373; uc008dmv.1	BC027072		TC0300002399.mm.2	-1.61	0.0389	Lce6a
						TC0400003079.mm.2	1.33	0.0424	NM_010591; ENSMUST00000107094; BC002081; BC021888; BC094032; OTTMUST00000018173; uc008tsq.2	Jun		TC0300000521.mm.2	1.2	0.039	Kcnab1
						TC1600001358.mm.2	1.22	0.0425	NM_025634; BC115655; BC115656; uc007yrf.2	Teddm3		TC1200000882.mm.2	1.44	0.039	Gm21936
						TC0X00002471.mm.2	1.33	0.0427	NM_001033786; ENSMUST00000101433; ENSMUST00000141041; ENSMUST00000165080; OTTMUST00000049298; OTTMUST00000049299; uc009tps.1	Smim9		TC0600000444.mm.2	1.5	0.0391	Ephb6
						TC1300001593.mm.2	1.36	0.0428	NM_134217; ENSMUST00000074324; BC132016; BC138103; OTTMUST00000001092; uc007psv.1	Vmn1r205; Vmn1r200		TC0100003826.mm.2	-1.5	0.0393	Rcor3
						TC0600003206.mm.2	1.23	0.0428	NM_007376; ENSMUST00000112132; ENSMUST00000143664; BC057983; OTTMUST00000052790; OTTMUST00000052791; uc009eef.1	Pzp		TC0600001071.mm.2	-1.73	0.0394	Uroc1
						TC0900001113.mm.2	-1.26	0.0429	NM_001164792; NM_011627; ENSMUST00000006559; ENSMUST00000098500; BC058198; uc009qwz.2; uc009qxa.2	Tpbg		TC1200000943.mm.2	-1.37	0.0395	Tshr
						TC0700003061.mm.2	-1.23	0.043	NM_207540; ENSMUST00000094390; BC150669; uc009hal.1	Mrgprx1		TC1700000340.mm.2	-1.29	0.0396	Bricd5
						TC0X00001633.mm.2	1.24	0.043	NM_001079847; NM_001079848; NM_001079857; NM_178712; ENSMUST00000112398; ENSMUST00000112400; ENSMUST00000112401; ENSMUST00000112402; ENSMUST00000112404; ENSMUST00000112405; ENSMUST00000112408; ENSMUST00000123450; ENSMUST00000146805; BC115874; BC116644	Adgrg2		TC1700000329.mm.2	1.58	0.0396	Sbp
						TC0100002236.mm.2	1.24	0.0431	NM_018775; ENSMUST00000054462; BC065081; uc007atg.3; uc007ath.2	Tbc1d8		TC1300000259.mm.2	1.36	0.0396	Hist1h2bb
						TC0200004019.mm.2	-1.21	0.0432	NM_146918; ENSMUST00000099824; BC120811; BC120813; OTTMUST00000033215; uc008kps.2	Olfr1180		TC0200002399.mm.2	-1.5	0.0396	Myl9
						TC0X00000495.mm.2	-1.27	0.0433	NM_001166646; uc009tfq.1	Gm16405; Gm16430		TC1400001863.mm.2	-1.29	0.0397	Gm8165; Gm8161
						TC1600001745.mm.2	-1.28	0.0435	NR_027965; BC017620	Zbtb11os1		TC0100000426.mm.2	1.36	0.0397	Sgol2a
						TC1200000253.mm.2	1.21	0.0436	NM_181395; ENSMUST00000118321; ENSMUST00000122328; ENSMUST00000126233; ENSMUST00000137316; ENSMUST00000155190; ENSMUST00000155318; BC150789; OTTMUST00000068127; OTTMUST00000068128; OTTMUST00000068129; OTTMUST00000068130; OTTMUST00000068131; OTTMUST00000068132; uc007ngj.1; uc007ngk.1; uc007ngl.2; uc007ngm.2	Pxdn		TC0200001760.mm.2	-1.32	0.0397	Rad51
						TC1600002115.mm.2	-1.2	0.0437	NM_139145; ENSMUST00000099512; ENSMUST00000163193; BC050090; uc008aag.1; uc008aah.1; uc008aai.1	Hlcs		TSUnmapped00000019.mm.2	-1.34	0.0398	Ccdc169
						TC0600001463.mm.2	-1.24	0.0437	NM_153589; ENSMUST00000159111; ENSMUST00000159984; ENSMUST00000160317; ENSMUST00000160496; ENSMUST00000161293; ENSMUST00000161619; BC033409; OTTMUST00000083787; OTTMUST00000083788; OTTMUST00000083789; OTTMUST00000083790; OTTMUST00000083791; OTTMUST00000087132; uc009duv.1; uc009duw.2; uc009dux.1; uc009duy.1	Ano2		TC0X00002084.mm.2	-1.21	0.0398	Tmem255a
						TC0800002428.mm.2	-1.21	0.0437	NM_001164679; ENSMUST00000093450; uc009mdl.2; uc009mdm.2	Ano8		TC0700004287.mm.2	1.35	0.0399	Il27
						TC0200002712.mm.2	-1.21	0.0437	ENSMUST00000109069; ENSMUST00000109070	Gm14444		TC0900001562.mm.2	-1.56	0.0399	Golga4
						TC0200005371.mm.2	-1.21	0.0437	ENSMUST00000108943; ENSMUST00000108945; XM_003085340.2	Gm14406		TC0900001252.mm.2	1.28	0.0399	Dbr1
						TC1200001432.mm.2	1.22	0.0438	NM_008709; ENSMUST00000043396; ENSMUST00000130990; ENSMUST00000151534; BC005453; BC049783; OTTMUST00000081205; OTTMUST00000081206; OTTMUST00000081207; uc007nbg.2	Mycn		TC0800002529.mm.2	-1.45	0.0399	Gab1
						TC0300000500.mm.2	-1.36	0.0441	NM_001289462; NM_001289463; NM_008604; ENSMUST00000029400; BC034092; uc008pjs.1	Mme		TC0300000137.mm.2	-1.38	0.0399	Cp
						TC0600003533.mm.2	1.31	0.0444	NM_001142732; NM_133923; ENSMUST00000032414; ENSMUST00000038889; OTTMUST00000042651; OTTMUST00000042653; OTTMUST00000042655; OTTMUST00000042656; OTTMUST00000042657; OTTMUST00000042658; OTTMUST00000042659; OTTMUST00000086928; uc009dfu.2; uc009dfv.2; uc009dfw.1; uc009dfx.2	Ttll3		TC1000000252.mm.2	1.52	0.04	Themis
						TC1700001791.mm.2	1.21	0.0446	NM_001163741; NM_026782; ENSMUST00000123502; ENSMUST00000128751; ENSMUST00000129091; ENSMUST00000131807; ENSMUST00000137079; ENSMUST00000174437; OTTMUST00000082572; OTTMUST00000082573; OTTMUST00000082574; OTTMUST00000082575; OTTMUST00000082576; OTTMUST00000095077; uc008bti.2; uc008btj.2; uc008btk.2	Ccdc167		TC1600000228.mm.2	1.24	0.04	Tssk2
						TC0100002776.mm.2	-1.25	0.0446	NM_177305; ENSMUST00000051236; ENSMUST00000159814; BC055769; OTTMUST00000071303; OTTMUST00000072344; uc007byt.1; uc011woz.1	Arl4c		TC0100002477.mm.2	1.33	0.0402	Crygd
						TC1500000062.mm.2	-1.28	0.0447	NM_198024; ENSMUST00000053308; ENSMUST00000166524; BC058706	Ranbp3l		TC1700000372.mm.2	-1.39	0.0402	Prss28
						TC0500000584.mm.2	1.2	0.0451	NM_029554; ENSMUST00000081747; BC004797; uc008xmg.1	0610040J01Rik		TC1200000415.mm.2	1.46	0.0402	G2e3
						TC1600002174.mm.2	1.24	0.0451	NM_001177886; NM_001177887; NM_028078; ENSMUST00000000163; ENSMUST00000081093; ENSMUST00000113794; ENSMUST00000136292; ENSMUST00000139595; BC004806; OTTMUST00000048348; OTTMUST00000048349; OTTMUST00000048350; OTTMUST00000048352; OTTMUST00000048353; uc008acx.2; uc008acy.2; uc008acz.2	Igsf5		TC0500002963.mm.2	-1.5	0.0402	Vmn2r12
						TC1100003044.mm.2	-1.22	0.0451	NM_001081330; ENSMUST00000035539; ENSMUST00000108659; ENSMUST00000149991; ENSMUST00000151811; ENSMUST00000154985; OTTMUST00000013386; OTTMUST00000013387; OTTMUST00000013389; OTTMUST00000013390; uc007jqg.1; uc007jqh.1	Dnah2		TC1600002169.mm.2	1.26	0.0403	Dnaja3
						TC0600001521.mm.2	-1.23	0.0452	NM_001289706; NM_001289707; NM_001289708; NM_020257; ENSMUST00000032519; ENSMUST00000159080; ENSMUST00000159866; ENSMUST00000160867; ENSMUST00000162666; BC139192; BC139193; BC145574; OTTMUST00000087739; OTTMUST00000087740; OTTMUST00000087741; OTTMUST00000087742; OTTMUST00000087743	Clec2i		TC0300000299.mm.2	-1.32	0.0403	Fat4
						TC1600001974.mm.2	1.25	0.0455	NM_009621; ENSMUST00000023610; ENSMUST00000125897; ENSMUST00000138474; BC040382; BC050834; OTTMUST00000047513; OTTMUST00000047514; OTTMUST00000047515; uc012aho.1	Adamts1		TC0400002589.mm.2	1.38	0.0403	Tstd2
						TC0100001174.mm.2	1.27	0.0459	NM_177243; ENSMUST00000049027; ENSMUST00000130544; ENSMUST00000147800; OTTMUST00000051188; OTTMUST00000051189; OTTMUST00000051190; uc007cns.1	Slc26a9		TC0700000949.mm.2	-1.26	0.0403	Ube3a
						TC1700002322.mm.2	1.22	0.0463	NM_029799; ENSMUST00000097303; BC100496; uc008dbo.1	Arrdc5		TC0700003974.mm.2	1.53	0.0404	Olfr690
						TC0400004212.mm.2	-1.24	0.0464	NM_001199995; ENSMUST00000117932; OTTMUST00000071591; uc008tay.3	Mup12		TC0400001020.mm.2	-1.55	0.0404	Cachd1
						TC1700001827.mm.2	1.28	0.0464	NM_010831; ENSMUST00000024839; uc008bvr.1	Sik1		TC1000002000.mm.2	1.29	0.0404	Nt5dc1
						TC0700000961.mm.2	1.38	0.0465	NM_010882; ENSMUST00000038775; BC147249; BC147250; uc009hff.1	Ndn		TC1400001052.mm.2	-1.57	0.0404	5031414D18Rik
						TC0200001735.mm.2	-1.24	0.0468	NM_001177806; NM_013719; ENSMUST00000005233; ENSMUST00000102527; ENSMUST00000110869; ENSMUST00000110870; ENSMUST00000110872; ENSMUST00000110874; ENSMUST00000110877; ENSMUST00000125281; BC072637; OTTMUST00000036076; OTTMUST00000036077; OTTMUST00000036078; OTTMUST00000036079; OTTMUST00000036080; OTTMUST00000036081; OTTMUST00000036082; uc008lrv.1; uc008lrw.2; uc008lrx.2; uc008lry.1; uc008lrz.1; uc01…	Eif2ak4		TC0800000509.mm.2	-1.25	0.0404	Fat1
						TC1000002881.mm.2	1.25	0.0471	XM_001480631.1	Glipr1l3		TC4_JH584293_random00000008.mm.2	-1.29	0.0405	Ccl19
						TC1800001632.mm.2	-1.21	0.0471	NM_146089; ENSMUST00000048192; BC024400; uc008frs.1; uc008frt.1	Haus1		TC0400003426.mm.2	1.22	0.0405	Rimkla
						TC0400002434.mm.2	-1.27	0.0471	NM_172689; ENSMUST00000037907; ENSMUST00000127026; ENSMUST00000135966; ENSMUST00000136435; ENSMUST00000137903; ENSMUST00000139110; ENSMUST00000139583; ENSMUST00000140616; ENSMUST00000142055; ENSMUST00000149539; OTTMUST00000014958; OTTMUST00000014959; OTTMUST00000014960; OTTMUST00000014961; OTTMUST00000014962; OTTMUST00000014963; OTTMUST00000014964; OTTMUST00000014965; OTTMUST00000014966; OTTMUST0…	Ddx58		TC0700004258.mm.2	1.29	0.0407	Nsmce1
						TC1000000904.mm.2	1.2	0.0472	NM_001252401; NM_019725; ENSMUST00000124854; ENSMUST00000129798; ENSMUST00000131411; ENSMUST00000131794; ENSMUST00000135211; ENSMUST00000136254; ENSMUST00000136341; ENSMUST00000139135; ENSMUST00000140433; ENSMUST00000141913; ENSMUST00000143285; ENSMUST00000145878; ENSMUST00000146358; ENSMUST00000146916; ENSMUST00000151470; ENSMUST00000153812; OTTMUST00000068901; OTTMUST00000068902; OTTMUST0000006…	Tle2		TC0800000328.mm.2	1.28	0.0408	Plpp5
						TC1400002162.mm.2	-1.22	0.0473	NM_001164327; ENSMUST00000166121; OTTMUST00000114390; uc011zml.1	Phf11b		TC0100000268.mm.2	1.29	0.0408	Mrpl30
						TC1400001745.mm.2	-1.29	0.0473	NM_130878; ENSMUST00000022337; BC042454; BC058270; uc007tbu.1	Cdhr1		TC0800001926.mm.2	1.27	0.0408	Pomk
						TC0700000886.mm.2	-1.22	0.0474	NM_026436; ENSMUST00000010451; BC056619; uc009gzy.1	Tmem86a		TC0700003797.mm.2	-1.26	0.0409	Serpinh1
						TC0Y00000176.mm.2	1.44	0.0475	uc029yes.1	Gm20736		TC0400002527.mm.2	1.39	0.0409	Arhgef39
						TC0700000239.mm.2	1.22	0.0477	NM_001252458; NM_178900; ENSMUST00000086104; ENSMUST00000168093; BC095949; BC096444; uc009fig.2; uc009fih.1; uc009fii.1	Prkd2		TCX_GL456233_random00000002.mm.2	-1.51	0.0413	Tmlhe
						TC0200003903.mm.2	1.26	0.0479	NM_146570; ENSMUST00000099917; ENSMUST00000099919; OTTMUST00000032645; uc008kkp.1	Olfr1006		TC0700002518.mm.2	1.54	0.0414	Vmn1r-ps79
						TC1400000251.mm.2	-1.21	0.0481	NM_001177538; NM_001177539; NM_183389; BC055782; OTTMUST00000096949; OTTMUST00000096950; OTTMUST00000096951; OTTMUST00000096952; OTTMUST00000096953; OTTMUST00000096954; uc007ssa.2	Duxbl2; Duxbl3; Duxbl1		TC0600003291.mm.2	1.62	0.0414	Tas2r103
						TC1600001443.mm.2	1.34	0.0481	NM_001164612; NM_001164613; NM_172613; ENSMUST00000039090; ENSMUST00000057018; ENSMUST00000182013; ENSMUST00000182094; ENSMUST00000182168; ENSMUST00000182357; ENSMUST00000182573; ENSMUST00000182627; ENSMUST00000182676; ENSMUST00000182694; ENSMUST00000182824; BC048410; OTTMUST00000114409; OTTMUST00000114410; OTTMUST00000114419; OTTMUST00000114420; OTTMUST00000114421; OTTMUST00000114422; OTTMUST000…	Atp13a4		TC0X00001587.mm.2	-1.31	0.0414	Gm15155
						TC0800001457.mm.2	-1.22	0.0483	NM_013519; ENSMUST00000054691; BC139208; OTTMUST00000112934; uc012glx.1	Foxc2		TC0700003954.mm.2	-1.58	0.0414	Usp17le
						TC1000003176.mm.2	1.25	0.0486	NM_146863; ENSMUST00000062314; uc007hpl.1	Olfr770		TC0300002257.mm.2	-1.55	0.0414	Fam160a1
						TC0X00001208.mm.2	-1.23	0.0487	ENSMUST00000178457; XM_621081.4	Cldn34c2; Gm6604		TC0700004241.mm.2	-1.34	0.0415	Zkscan2
						TC0200001330.mm.2	-1.24	0.0488	NM_146895; ENSMUST00000073458; OTTMUST00000033296; uc008kqh.1	Olfr1201		TC1300000660.mm.2	-1.62	0.0415	Grk6
						TC0900001895.mm.2	-1.32	0.049	NM_177318; ENSMUST00000043922; ENSMUST00000179605; BC038037; uc009onp.1; uc009onq.1; uc012gpl.1	Zfp653		TC1300002152.mm.2	1.39	0.0415	Ctsm
						TC1300001860.mm.2	-1.21	0.0491	ENSMUST00000163881	Gm17364		TC0700002271.mm.2	1.63	0.0417	Vmn2r-ps44
						TC0300001488.mm.2	1.24	0.0493	NM_134160; ENSMUST00000039450; ENSMUST00000140214; ENSMUST00000146689; BC106856; BC106857; OTTMUST00000065733; OTTMUST00000065735; OTTMUST00000065736; uc008rqx.1	Mcoln3		TC0100000822.mm.2	1.39	0.0417	Inpp5d
						TC0700004253.mm.2	1.33	0.0499	NR_045803; NR_045804; uc009jpy.2; uc029wos.1	4933440M02Rik		TC1000002036.mm.2	-1.63	0.0417	Slc16a10
												TC1400000072.mm.2	1.34	0.0419	Abhd6
												TC0900001513.mm.2	-1.34	0.0419	Tmppe; Glb1
												TC0500002595.mm.2	-1.53	0.0419	Lrrc66
												TC1500001833.mm.2	1.68	0.0419	Il2rb
												TC1100002695.mm.2	1.27	0.042	Rmnd5b
												TC0500002965.mm.2	-1.37	0.042	Vmn2r14
												TC0200004446.mm.2	-1.29	0.042	Ltk
												TC1500000871.mm.2	1.43	0.042	Ncaph2
												TC0200000272.mm.2	1.34	0.0421	Malrd1
												TC0800000291.mm.2	-1.31	0.0421	Ank1
												TC1300000405.mm.2	-1.35	0.0422	Cdyl
												TC0500000810.mm.2	-1.37	0.0422	Amtn
												TC1700002719.mm.2	-1.67	0.0423	Lhcgr
												TC0700002632.mm.2	-1.77	0.0423	Lipe
												TC0800002402.mm.2	-1.42	0.0424	Mpv17l2
												TC1200002169.mm.2	-1.51	0.0425	1700019M22Rik
												TC0700000773.mm.2	-1.23	0.0425	Klk10
												TC1100003297.mm.2	-1.43	0.0426	Sarm1
												TSUnmapped00000057.mm.2	-1.28	0.0428	Defa1
												TC1100001036.mm.2	1.52	0.0428	Olfr402
												TC1300000045.mm.2	1.32	0.0429	Idi1
												TC0700000910.mm.2	-1.43	0.0429	4933405O20Rik
												TC0800001320.mm.2	-1.32	0.0429	Mtss1l
												TC1300001353.mm.2	1.23	0.0429	Hmgcs1
												TC0800000330.mm.2	1.26	0.0429	Lsm1
												TC1100003170.mm.2	1.21	0.0431	Olfr381
												TC0900001293.mm.2	-1.43	0.0431	Amotl2
												TC0100001356.mm.2	-1.3	0.0431	Fam129a
												TC1200000819.mm.2	1.47	0.0432	Isca2
												TC0300000869.mm.2	1.28	0.0432	Mrpl9
												TC0800003248.mm.2	-1.37	0.0433	1190005I06Rik
												TC0400002769.mm.2	1.43	0.0434	Mup13; Mup18; Mup16; Mup14; Mup17; Mup2; Mup15
												TC0800001253.mm.2	1.28	0.0435	Cdh3
												TC1900001570.mm.2	1.25	0.0436	Pdzd7
												TC0700002561.mm.2	1.32	0.0436	Vmn1r-ps70; Vmn1r-ps79
												TC1700002171.mm.2	-1.39	0.0436	Tjap1
												TC1700002583.mm.2	1.53	0.0437	Srsf7
												TC1900000171.mm.2	-1.43	0.0438	Ahnak; Mir6367
												TC0400004012.mm.2	-1.56	0.0438	Agtrap
												TC1500000301.mm.2	1.41	0.0439	Dcaf13
												TC1100001646.mm.2	-1.5	0.0439	Wnk4
												TC0900000410.mm.2	1.31	0.044	Olfr913
												TC1300002098.mm.2	1.39	0.044	2210016F16Rik
												TC0300000992.mm.2	1.75	0.044	Spag17
												TC0X00002677.mm.2	-1.34	0.044	Hsf3
												TC1000000140.mm.2	1.53	0.0441	Olig3
												TC0100000433.mm.2	1.22	0.0441	Bzw1
												TC1100000855.mm.2	1.35	0.0442	Myh4
												TC1400000818.mm.2	1.29	0.0442	Il17d
												TC1900000226.mm.2	1.41	0.0443	Ms4a4d
												TC0400001430.mm.2	1.24	0.0443	Yrdc
												TC0900001158.mm.2	1.22	0.0443	Adamts7
												TC0600000876.mm.2	1.55	0.0443	Reg3a
												TC0300000268.mm.2	-1.37	0.0444	1810062G17Rik
												TC0900000050.mm.2	1.32	0.0444	Mmp8
												TC0200005087.mm.2	1.32	0.0445	Gtsf1l
												TC0Y00000066.mm.2	-1.55	0.0446	Gm21768
												TC0700000234.mm.2	1.3	0.0446	Ap2s1
												TC0400002662.mm.2	-1.59	0.0446	Olfr273
												TC1400000946.mm.2	1.44	0.0447	Stmn4
												TC1700000949.mm.2	2.01	0.0447	Kif6
												TC0700003100.mm.2	1.25	0.0448	Nipa2
												TC1700000278.mm.2	-1.22	0.0448	Zfp760
												TC1100001070.mm.2	-1.34	0.0449	Rilp
												TC0500001756.mm.2	1.42	0.0449	Nptx2
												TC0700000878.mm.2	-1.68	0.0449	Saa2
												TC0600003460.mm.2	-1.27	0.045	Tmtc1
												TC1000003209.mm.2	-1.29	0.0451	Vmn2r87
												TC0200003891.mm.2	-1.33	0.0451	Olfr988
												TC1300000942.mm.2	-1.58	0.0451	Pou5f2
												TC0X00003431.mm.2	1.62	0.0451	Naa10
												TC0200005003.mm.2	1.41	0.0452	Sla2
												TC0400003869.mm.2	-1.39	0.0452	Gm13031
												TC1100000751.mm.2	-1.41	0.0452	Lrrc48
												TC0200003283.mm.2	-1.28	0.0453	Fnbp1
												TC0200001455.mm.2	-1.45	0.0453	Alx4
												TC0600002518.mm.2	-1.3	0.0454	Rnf26
												TC1400000041.mm.2	-1.5	0.0454	Gm8271
												TC0600002172.mm.2	1.6	0.0454	Olfr456
												TC0900002890.mm.2	-1.5	0.0455	Spsb4
												TC0300001268.mm.2	1.66	0.0455	Arsj
												TC1700002045.mm.2	-1.66	0.0456	2410137M14Rik
												TC1800001445.mm.2	1.36	0.0456	2700046A07Rik
												TC1900000680.mm.2	1.41	0.0456	Hps6
												TC0500000904.mm.2	1.24	0.0456	Gm7682
												TC0700002774.mm.2	-1.43	0.0457	Pmis2
												TC0100000103.mm.2	-1.58	0.0459	Ly96
												TC0X00003040.mm.2	-1.31	0.046	Glra4
												TC1900001289.mm.2	1.53	0.046	Cbwd1
												TC0400003867.mm.2	-1.21	0.046	Padi1
												TC0200000680.mm.2	-1.46	0.046	Olfr365
												TC1000002639.mm.2	1.56	0.046	Parpbp
												TC0800001569.mm.2	1.36	0.0461	BC021891
												TC0100001642.mm.2	1.61	0.0461	Olfr421-ps1
												TC1100004286.mm.2	1.22	0.0463	Drg1
												TC1400002784.mm.2	-1.34	0.0463	Gm3020; Gm10409
												TC0600001391.mm.2	1.27	0.0463	Nanog
												TC0100001863.mm.2	-1.22	0.0463	Kcnh1
												TC1300001087.mm.2	1.49	0.0464	Poc5
												TC1800001579.mm.2	1.33	0.0464	Elac1
												TC0300001022.mm.2	1.63	0.0464	Nhlh2
												TC0600001601.mm.2	1.3	0.0464	Ddx47
												TC0300000675.mm.2	-1.47	0.0465	Sh3d19
												TC0X00000281.mm.2	1.38	0.0466	Gm21637; Gm5926; 4930408F14Rik
												TC0700002646.mm.2	1.27	0.0466	Cyp2s1
												TC1400000796.mm.2	-1.28	0.0466	Nynrin
												TC1400002257.mm.2	-1.23	0.0467	Pnoc
												TC1400000007.mm.2	-1.84	0.0469	Gm10408
												TC0600002963.mm.2	1.26	0.047	Mbd4
												TC1700000563.mm.2	-1.42	0.047	Cyp4f17
												TC0200004165.mm.2	1.44	0.047	Accsl
												TC1400001410.mm.2	-1.3	0.047	Gm16440
												TC1700001383.mm.2	-1.71	0.0471	Sytl3
												TC0200001291.mm.2	-1.46	0.0471	Olfr1123
												TC0X00003232.mm.2	-1.41	0.0471	Magea5
												TC0200001743.mm.2	-1.35	0.0474	Pak6
												TC0X00001335.mm.2	1.3	0.0474	Tceal1
												TC0500000110.mm.2	-1.39	0.0474	Speer4d
												TC0200004030.mm.2	1.43	0.0475	Olfr1209
												TC0100003381.mm.2	1.34	0.0475	4930558K02Rik
												TC0800002357.mm.2	1.49	0.0475	Slc18a1
												TC1700000637.mm.2	-1.29	0.0475	Ager
												TC1800000512.mm.2	-1.27	0.0476	Fam170a
												TC1800001375.mm.2	1.27	0.048	C330018D20Rik
												TC0X00000784.mm.2	-1.25	0.048	4930480E11Rik
												TC1000002499.mm.2	-1.26	0.0482	Mbd3
												TC1700000802.mm.2	-1.63	0.0482	Esp31
												TC0400002532.mm.2	1.28	0.0483	Msmp
												TC1100003717.mm.2	1.23	0.0483	Krtap1-4
												TC1400002487.mm.2	1.34	0.0484	Rgcc
												TC0Y00000558.mm.2	-1.77	0.0484	Gm20871
												TSUnmapped00000062.mm.2	-1.57	0.0485	LOC100045026
												TC1100002026.mm.2	-1.31	0.0485	Tspan10
												TC0600000871.mm.2	1.21	0.0485	Lrrtm1
												TC1400001415.mm.2	-2.26	0.0486	Gm8050
												TC0200004878.mm.2	-1.35	0.0487	Snph
												TC0400003481.mm.2	-1.33	0.0487	Bmp8a
												TC0400000416.mm.2	-1.22	0.0488	Gm21955
												TC0800000479.mm.2	-1.26	0.049	Adam25
												TC0800001226.mm.2	1.65	0.0491	Rltpr
												TC0800002523.mm.2	1.24	0.0491	Abce1
												TC0500002132.mm.2	1.25	0.0492	Paxip1
												TC1000002693.mm.2	-1.52	0.0494	Elk3
												TC1000002920.mm.2	1.32	0.0494	Cct2
												TC0X00002853.mm.2	-1.48	0.0495	Hmgn5
												TC0900001398.mm.2	1.24	0.0495	Nicn1
												TC1100004104.mm.2	1.37	0.0495	Mrpl38
												TC0400003653.mm.2	-1.3	0.0496	Epb41
												TC1400001875.mm.2	1.31	0.0497	Ang6
												TC0100003710.mm.2	1.32	0.0497	Fbxo28
												TC0200004036.mm.2	-2.06	0.0498	Olfr1216
												TC0700004607.mm.2	-1.52	0.0499	Fadd
												TC1000001645.mm.2	1.47	0.0499	Olfr791
												TC1300002767.mm.2	-1.32	0.05	Zfp935
												TC0400004163.mm.2	1.38	0.05	B3galt6

## Sheet: Female PFC microarray data
Female PFC differentially expressed genes
Female PFC Main Effect of Ethanol						Female PFC Main Effect of Housing						Female PFC Interaction of Ethanol and Housing
ID	Fold Change	P-val	Public Gene IDs	Gene Symbol		ID	Fold Change	P-val	Public Gene IDs	Gene Symbol		ID	Delta Fold Change	P-val	Gene Symbol
TC0X00003405.mm.2	-1.41	1.43e-05	NM_001081648; NM_001082966; NM_001099920; NM_001122734; ENSMUST00000112788; ENSMUST00000112796; uc009unp.1; uc009unr.1; uc009unu.1; uc009unv.1; uc009unw.1; uc029xni.1	Gm15107; Gm15114; Gm15093; Gm15085		TC0500000885.mm.2	1.48	4.4e-06	ENSMUST00000180541	9330159N05Rik		TC1700000216.mm.2	2.76	4.67e-07	Vmn2r124
TC1700000353.mm.2	-1.65	2.04e-05	NM_029197; ENSMUST00000024972; BC119085; BC119087; uc008ayk.1; uc012ams.1	Meiob		TC0X00001969.mm.2	1.48	4.47e-05	NM_001099919; NM_001102678; BC087930; BC099540; BC099541	Gm10147; Gm10096; Gm10486; Gm10488		TC0200004011.mm.2	2.67	3.71e-06	Olfr1170
TC1100001658.mm.2	-1.36	5.42e-05	NM_009708; ENSMUST00000001347; ENSMUST00000134980; ENSMUST00000153185; BC139330; BC139331; OTTMUST00000005892; OTTMUST00000005893; OTTMUST00000005894; uc007lpa.1; uc007lpb.1	Rnd2		TC0800000734.mm.2	1.36	9.37e-05	NM_181540; ENSMUST00000049197; ENSMUST00000110160; ENSMUST00000124742; ENSMUST00000148015; ENSMUST00000149928; BC024498; OTTMUST00000067499; OTTMUST00000067500; OTTMUST00000067501; OTTMUST00000067555; OTTMUST00000067556	Tm6sf2		TC0800003242.mm.2	1.81	2.17e-05	Trim61; Trim60
TC0700002519.mm.2	-1.36	6.6e-05	ENSMUST00000105209; OTTMUST00000098328; uc012fbw.1	Gm5728; Gm8660		TC0100001433.mm.2	-1.35	0.0001	NM_001033284; ENSMUST00000046743; ENSMUST00000119891; BC045198; uc007ddj.1; uc007ddk.1	BC026585		TC1700002095.mm.2	3.64	2.32e-05	Gm21903
TC0700002562.mm.2	-1.36	6.6e-05	NM_001166713; NM_001166751; ENSMUST00000105187; OTTMUST00000098008; uc012fdy.1	Gm5728; Gm8660		TC1200001638.mm.2	1.29	0.0002	NM_013464; ENSMUST00000110811; ENSMUST00000116436; ENSMUST00000173414; OTTMUST00000095140; OTTMUST00000095141; OTTMUST00000095142; uc007nji.1; uc011yll.1	Ahr		TC0500000091.mm.2	1.64	2.98e-05	Speer3
TC0700002794.mm.2	-1.5	6.74e-05	NM_001270541; ENSMUST00000108090	Scgb2b3		TC0100003796.mm.2	1.31	0.0002	NM_144879; NR_027352; ENSMUST00000047409; ENSMUST00000166139; BC024141; uc007ebr.2; uc007ebs.2	Vash2		TC0600001463.mm.2	2.46	3.21e-05	Ano2
TC0400002863.mm.2	1.48	6.89e-05	NM_001177578; ENSMUST00000107326; ENSMUST00000107327; uc008tiz.2	Gm13871; Gm11758		TC1600001421.mm.2	1.34	0.0003	NM_001101640; ENSMUST00000165687; uc012adv.1	Tmem207		TC0100000304.mm.2	1.91	3.98e-05	Tmem182
TC0400002865.mm.2	1.48	6.89e-05	NM_001097978; ENSMUST00000107318; ENSMUST00000107319; uc008tjd.2	Gm11758; Gm13871		TC0700004013.mm.2	1.35	0.0003	NM_146453; ENSMUST00000057817; BC130248; uc009izw.2	Olfr693		TC0100001173.mm.2	2.06	6.06e-05	Rab7b
TC1600000434.mm.2	-1.69	8.73e-05	NM_001185162; NM_026898; ENSMUST00000023474; ENSMUST00000135289; ENSMUST00000141820; ENSMUST00000178573; BC028850; OTTMUST00000063467; OTTMUST00000063468; OTTMUST00000063469; uc007yym.2; uc012aej.1	Wdr53		TC1200002443.mm.2	-1.29	0.0004	NM_010588; ENSMUST00000075827; uc007pfl.1	Jag2		TC1500001700.mm.2	1.76	0.0001	Gpr20
TC0100003141.mm.2	-1.38	0.0001	OTTMUST00000094206; OTTMUST00000094305; OTTMUST00000094306; OTTMUST00000094307; uc007cun.1	Mroh3		TC0700001711.mm.2	1.26	0.0004	NM_054094; ENSMUST00000047929; ENSMUST00000126367; ENSMUST00000135683; BC016414; BC022149; OTTMUST00000057790; OTTMUST00000057791; OTTMUST00000057792; uc009jlm.1; uc012fsv.1	Acsm1		TC1300002601.mm.2	1.64	0.0001	Cwc27
TC0300000990.mm.2	1.4	0.0002	NM_009323; ENSMUST00000029462; ENSMUST00000150756; ENSMUST00000151606; OTTMUST00000015869; OTTMUST00000015915; OTTMUST00000015916; uc008qql.1	Tbx15		TC0500001496.mm.2	-1.23	0.0005	NM_021311; ENSMUST00000086056; BC129857; BC129858; uc008zsi.1; uc008zsj.1	Piwil1		TC1200000818.mm.2	1.98	0.0001	Vrtn
TC0800001694.mm.2	1.31	0.0002	NM_001081212; ENSMUST00000040514; BC147580; uc009kuz.1	Irs2		TC1500002194.mm.2	-1.39	0.0005	NM_026967; ENSMUST00000024518; ENSMUST00000147015; ENSMUST00000155699; BC016521; OTTMUST00000058972; OTTMUST00000058973; OTTMUST00000058974; uc011zzb.1	Rhebl1		TC0300002451.mm.2	1.65	0.0002	BC021767
TC1400000462.mm.2	1.4	0.0002	ENSMUST00000166350; XM_985174.2	Gm8212		TC0700001814.mm.2	-1.27	0.0006	NM_011952; ENSMUST00000050201; ENSMUST00000057669; ENSMUST00000091328; ENSMUST00000135649; ENSMUST00000145965; BC029712; OTTMUST00000039746; OTTMUST00000039747; OTTMUST00000039748; OTTMUST00000039749; OTTMUST00000039750; uc009jsm.1; uc009jsn.1	Mapk3		TC0200002181.mm.2	1.7	0.0002	6430503K07Rik
TC0400001431.mm.2	1.29	0.0002	NM_001256432; NM_177671; ENSMUST00000059343; ENSMUST00000149146; ENSMUST00000151791; BC116991; BC119084; OTTMUST00000020821; OTTMUST00000020822; OTTMUST00000020846; uc008urh.2; uc008uri.2	Epha10		TC0200003936.mm.2	1.45	0.0006	NM_207134; ENSMUST00000099889; OTTMUST00000032701; uc008kmh.1	Olfr1061		TC1100001719.mm.2	-1.67	0.0002	Rprml
TC0300002382.mm.2	1.32	0.0003	NM_008508; ENSMUST00000058150; BC058223; uc008qdk.1	Lor		TC1600000850.mm.2	-1.29	0.0007	NM_198302; ENSMUST00000046378; ENSMUST00000114249; ENSMUST00000114253; BC050779; OTTMUST00000047378; uc007zro.1	Rbm11		TC0700000762.mm.2	1.86	0.0002	Etfb; Mir7051
TC0200004038.mm.2	1.41	0.0003	NM_146818; ENSMUST00000099798; OTTMUST00000033306; uc008kqv.1	Olfr1218		TC0800001077.mm.2	-1.31	0.0008	NM_008610; ENSMUST00000034187; BC070430; uc009mue.1	Mmp2		TC0400002531.mm.2	-1.78	0.0002	Gba2
TC1500001831.mm.2	-1.42	0.0004	NM_009437; ENSMUST00000058659; BC005644; uc007wpd.1	Tst		TC1900001479.mm.2	-1.3	0.0008	NM_010004; ENSMUST00000160476; ENSMUST00000162434; ENSMUST00000162507; ENSMUST00000162630; ENSMUST00000163090; BC139471; BC139472; OTTMUST00000070108; OTTMUST00000088799; OTTMUST00000088800; OTTMUST00000088801; OTTMUST00000088802; uc008hke.2	Cyp2c40		TC0100002711.mm.2	2.18	0.0002	Csprs
TC1500002335.mm.2	1.2	0.0005	NM_177391; ENSMUST00000050349; ENSMUST00000159942; ENSMUST00000161178; ENSMUST00000162983; BC116256; BC116257; OTTMUST00000086683; OTTMUST00000086684; OTTMUST00000086685; OTTMUST00000086686; uc007wyy.1; uc007wyz.2	Fam109b		TC1300002463.mm.2	1.32	0.0008	NM_027711; ENSMUST00000068603; BC150958; uc007rmo.1; uc007rmp.1	Iqgap2		TC1300000365.mm.2	1.92	0.0002	Serpinb9b
TC0X00000990.mm.2	-1.26	0.0005	NM_027181; BC119355; BC119357; OTTMUST00000044236; OTTMUST00000044237; uc009tyj.1	Pin4		TC1100000939.mm.2	1.24	0.0008	NM_009714; ENSMUST00000018699; ENSMUST00000092959; ENSMUST00000108585; ENSMUST00000123369; ENSMUST00000146411; BC022106; OTTMUST00000013486; OTTMUST00000013487; OTTMUST00000013488; OTTMUST00000013489; OTTMUST00000013490	Asgr1		TC1300002102.mm.2	1.77	0.0002	Slc28a3
TC0X00001985.mm.2	1.45	0.0005	NM_001162364; ENSMUST00000119649	Gm14525		TC0700004506.mm.2	-1.38	0.0008	NM_001001180; ENSMUST00000080651; ENSMUST00000106052; ENSMUST00000150053; BC066028; BC068250; OTTMUST00000053890; OTTMUST00000053891; OTTMUST00000053892; uc009kie.1	Zfp941		TC1700000655.mm.2	1.86	0.0002	Gm20481
TC0200003231.mm.2	-1.46	0.0006	NM_027040; ENSMUST00000086370; ENSMUST00000126242; ENSMUST00000127683; BC099566; uc008iyf.1	1700007K13Rik		TC0100003300.mm.2	1.47	0.0009	NM_010500; ENSMUST00000055322; BC051986; uc007dax.2	Ier5		TC0200003115.mm.2	-1.59	0.0002	Ehmt1
TC0300000308.mm.2	-1.34	0.0007	NM_011495; NM_173169; NR_045576; ENSMUST00000026858; ENSMUST00000167556; BC026785; BC057940; OTTMUST00000092020; OTTMUST00000092021; OTTMUST00000092022; OTTMUST00000092023; OTTMUST00000092024; OTTMUST00000092025; OTTMUST00000092026; OTTMUST00000092027; uc008pbm.1; uc008pbn.1; uc008pbo.1; uc012cpb.1; uc012cpc.1	Plk4		TC1800000526.mm.2	1.2	0.0009	NM_030097; ENSMUST00000091904; ENSMUST00000118724; BC048563; uc008exj.1; uc008exk.1	1700034E13Rik		TC1300001349.mm.2	4.82	0.0002	Gm7120
TC0200004482.mm.2	1.27	0.0008	NM_013735; ENSMUST00000110647; ENSMUST00000110648; ENSMUST00000124031; ENSMUST00000124060; ENSMUST00000124411; ENSMUST00000124554; ENSMUST00000129752; ENSMUST00000131245; ENSMUST00000131426; ENSMUST00000132812; ENSMUST00000135890; ENSMUST00000136617; ENSMUST00000140285; ENSMUST00000140582; ENSMUST00000142400; ENSMUST00000147540; ENSMUST00000147554; ENSMUST00000154426; ENSMUST00000156493; BC035206…	Trp53bp1		TC0800002918.mm.2	1.35	0.001	NM_011998; ENSMUST00000109222; BC057886; uc009njt.2	Chst4		TC0200002833.mm.2	-1.66	0.0002	Tcea2
TC1200002128.mm.2	-1.21	0.0008	NM_001166062; uc011ypo.2	Gm16381		TC0400001217.mm.2	-1.62	0.001	NM_001164557; NM_001164558; NM_026018; ENSMUST00000030488; ENSMUST00000106548; ENSMUST00000124491; ENSMUST00000139710; ENSMUST00000146578; ENSMUST00000149245; ENSMUST00000171877; ENSMUST00000177647; BC013542; OTTMUST00000019474; OTTMUST00000019475; OTTMUST00000019476; OTTMUST00000019477; OTTMUST00000019478; OTTMUST00000019509; uc008uen.2; uc008ueo.2; uc012djc.1	Pdzk1ip1		TC1800000100.mm.2	1.99	0.0002	3110002H16Rik
TC1200002131.mm.2	-1.21	0.0008	uc011ypp.2	Gm16381		TC1000000531.mm.2	1.44	0.0011	NM_011030; ENSMUST00000009789; ENSMUST00000092512; ENSMUST00000105466; BC009654; OTTMUST00000086403; OTTMUST00000086404; OTTMUST00000086405; uc007fdo.2; uc007fdp.2; uc011xee.1	P4ha1		TC1600001796.mm.2	2.5	0.0002	Olfr199
TC0300000802.mm.2	-1.43	0.0009	NM_026416; ENSMUST00000098910; ENSMUST00000098911; ENSMUST00000107331; ENSMUST00000107333; ENSMUST00000107334; ENSMUST00000107335; ENSMUST00000127008; ENSMUST00000150833; BC020031; OTTMUST00000052231; OTTMUST00000052232; OTTMUST00000052233; OTTMUST00000052234; OTTMUST00000052235; OTTMUST00000052236; OTTMUST00000052237; OTTMUST00000052238; uc008qcw.1; uc008qcx.1	S100a16		TC0300003247.mm.2	-1.3	0.0011	NM_001110505; NM_007446; ENSMUST00000067980; ENSMUST00000106540; ENSMUST00000142505; ENSMUST00000172885; BC009121; OTTMUST00000053503; OTTMUST00000053504; OTTMUST00000053505; OTTMUST00000094851; uc008rba.2; uc008rbb.2	Amy1		TC1100002865.mm.2	-2.42	0.0002	Rasd1
TC1600000466.mm.2	-1.28	0.0009	NM_080557; ENSMUST00000023502; BC016599; uc007yzz.1	Snx4		TC1400001293.mm.2	1.28	0.0012	NM_015820; ENSMUST00000065904; BC117529; BC118035; uc007uzn.2	Hs6st3		TC1300000192.mm.2	-1.75	0.0003	Hist1h2bj
TC1000003229.mm.2	-1.24	0.0009	NM_001081448; ENSMUST00000094502; OTTMUST00000098397; uc007hrn.1	Vmn2r84		TC0200002965.mm.2	1.23	0.0012	ENSMUST00000166779	Gm17490		TC0X00000933.mm.2	-1.61	0.0003	Stard8
TC1900001435.mm.2	-1.45	0.0009	NM_008315; ENSMUST00000099505; ENSMUST00000164639; ENSMUST00000164781; ENSMUST00000165215; ENSMUST00000166074; ENSMUST00000170360; BC116986; OTTMUST00000092080; OTTMUST00000092081; OTTMUST00000092082; OTTMUST00000092083; OTTMUST00000092093; OTTMUST00000092099; uc008hhd.1; uc008hhe.1; uc008hhf.1; uc012bkx.1; uc012bky.1	Htr7		TC0400003334.mm.2	1.37	0.0012	NM_133681; ENSMUST00000030465; ENSMUST00000143426; ENSMUST00000154534; BC003448; OTTMUST00000021139; OTTMUST00000021140; OTTMUST00000062780; uc008ugk.1	Tspan1		TC1400000016.mm.2	2.28	0.0003	Gm3029
TC1700000781.mm.2	1.34	0.001	NM_146629; ENSMUST00000074555; BC090631; OTTMUST00000096626; uc008cnm.1	Olfr121		TC0300001087.mm.2	-1.36	0.0012	NM_029228; ENSMUST00000070584; uc029uoa.1	4930564D02Rik		TC1800000429.mm.2	1.72	0.0003	Sh3rf2
TC0700003956.mm.2	1.41	0.0011	NM_201409; ENSMUST00000076501; ENSMUST00000106814; BC137942; BC145058; uc009iwy.1; uc012frj.1	Usp17lb		TC0X00000466.mm.2	-1.26	0.0013	NM_001034059; ENSMUST00000101588; BC138946; BC138947; OTTMUST00000042132; uc009tem.1	Ccdc160		TC0100000399.mm.2	-1.59	0.0003	Mars2
TC1400000355.mm.2	1.27	0.0011	NM_001146021; NM_026253; ENSMUST00000038956; ENSMUST00000120588; ENSMUST00000120866; ENSMUST00000120951; ENSMUST00000123822; ENSMUST00000123910; BC061072; OTTMUST00000069134; OTTMUST00000069135; OTTMUST00000069136; OTTMUST00000069137; OTTMUST00000069138; OTTMUST00000069139; uc007szl.2; uc011zir.1	Lrrc18		TC1100001040.mm.2	1.27	0.0013	NM_011002; ENSMUST00000119717; ENSMUST00000143976; BC139159; BC139161; OTTMUST00000013904; OTTMUST00000067041; uc007kbr.2	Olfr59		TC0X00000443.mm.2	1.49	0.0003	Arhgap36
TC1000000508.mm.2	-1.47	0.0011	NM_021272; ENSMUST00000020024; ENSMUST00000165013; BC055280; BC057090; OTTMUST00000090488; OTTMUST00000090489; uc007fct.1	Fabp7		TSUnmapped00000038.mm.2	-1.24	0.0013	NM_001290011	Pemt		TC1100003696.mm.2	1.99	0.0003	Ccr7
TC1900000427.mm.2	1.27	0.0012	NM_028922; ENSMUST00000045674; BC052412; OTTMUST00000085489	Plpp6		TC0900002078.mm.2	1.23	0.0013	NM_146830; ENSMUST00000077757; uc009oya.1	Olfr44		TC1500002180.mm.2	-1.69	0.0003	Ccnt1
TC1300000247.mm.2	-1.29	0.0012	NM_013548; ENSMUST00000075558; BC101954; BC101955; BC101956; BC103549; OTTMUST00000001159	Hist1h3f		TC0100001675.mm.2	-1.46	0.0014	NM_027077; ENSMUST00000016106; uc007dur.1	1700016C15Rik		TC1000003127.mm.2	1.78	0.0003	Hsd17b6
TC0200004854.mm.2	1.24	0.0012	uc008muw.1	Gm14151		TC0200004277.mm.2	1.25	0.0014	NM_026992; NR_033993; ENSMUST00000102555; ENSMUST00000124163; ENSMUST00000133569; ENSMUST00000151581; ENSMUST00000155811; BC030072; BC091774; OTTMUST00000035972; OTTMUST00000035973; OTTMUST00000036133; OTTMUST00000036134; OTTMUST00000036135; uc008llf.2; uc008llg.2	Dnajc24		TC0900002075.mm.2	2.15	0.0003	Olfr948
TC1300002244.mm.2	-1.37	0.0012	NM_001003666; ENSMUST00000049705; uc007ran.1	Zfp457		TC1500001684.mm.2	-1.21	0.0015	NM_001164641; NM_001164642; NM_001164643; NM_029640; NM_180662; ENSMUST00000023276; ENSMUST00000089770; ENSMUST00000168191; ENSMUST00000170633; BC034590; BC070463; uc007wbl.2; uc007wbm.1; uc007wbn.1; uc007wbp.1; uc011zts.1; uc011ztt.1	Trappc9		TC0800001798.mm.2	1.75	0.0003	Defb12; Defb37
TC0300000844.mm.2	1.24	0.0013	OTTMUST00000058168; uc008qff.1	Flg		TC0800002920.mm.2	-1.29	0.0015	NM_007586; ENSMUST00000003754; BC017646; uc009nkn.1; uc009nko.1	Calb2		TC1200001660.mm.2	1.83	0.0004	Scin
TC0200004943.mm.2	-1.38	0.0014	NM_021534; ENSMUST00000000896; ENSMUST00000109703; BC025796; OTTMUST00000037821; OTTMUST00000037822; uc008njm.1	Pxmp4		TC0Y00000255.mm.2	-1.37	0.0015	NM_001017394; ENSMUST00000115496; uc012hti.1	Gm20815		TC1300000162.mm.2	1.56	0.0004	Gpx6
TC0200004031.mm.2	1.29	0.0015	NM_001011804; ENSMUST00000099808; OTTMUST00000033289; uc008kqo.1	Olfr1211		TC1200002263.mm.2	-1.33	0.0015	NM_023049; ENSMUST00000021617; ENSMUST00000127447; ENSMUST00000135694; ENSMUST00000149431; BC031161; OTTMUST00000055738; OTTMUST00000055778; OTTMUST00000055779; OTTMUST00000055780; uc007ovc.1; uc007ovd.1; uc007ove.1	Asb2		TC0400003418.mm.2	2.03	0.0004	Ermap
TC1600000553.mm.2	-1.29	0.0015	NM_009855; ENSMUST00000099816; BC131959; BC145843; uc007zfa.1; uc012afo.1	Cd80		TC1600000756.mm.2	-1.3	0.0015	NM_001040397; NM_001177871; ENSMUST00000099667; ENSMUST00000159414; ENSMUST00000159816; OTTMUST00000086857; OTTMUST00000086858; OTTMUST00000086859; uc007znj.2; uc012agu.1	Filip1l		TC1200002272.mm.2	1.75	0.0004	Serpina6
TC0900003220.mm.2	-1.24	0.0015	NM_026442; ENSMUST00000044220; BC056653; uc009rzl.2; uc009rzm.2	Cmc1		TC0100001978.mm.2	-1.23	0.0015	NM_028173; ENSMUST00000027068; BC012401	Tram1		TC0200005145.mm.2	-1.92	0.0004	Slc35c2
TC1100002328.mm.2	1.34	0.0016	NR_028259; BC109353; BC116680; uc011xsa.1	4932414J04Rik		TC1500000380.mm.2	-1.31	0.0016	NM_027212; ENSMUST00000037115; BC020113; uc007vrg.1	Med30		TC1500001098.mm.2	1.47	0.0004	Sp1
TC1400001779.mm.2	1.24	0.0016	NM_177816; ENSMUST00000070328; ENSMUST00000096000; BC138964; OTTMUST00000055296; OTTMUST00000055297; uc007tcd.1; uc007tce.1; uc007tcf.1	Sh2d4b		TC1700000578.mm.2	1.34	0.0017	NM_207175; ENSMUST00000112165; BC127988; BC134364; uc008bye.1	Olfr239		TC1400002168.mm.2	-1.75	0.0004	Atp8a2
TC0X00002805.mm.2	-1.24	0.0016	NM_053206; ENSMUST00000033575; BC094361; BC132640; BC138210; OTTMUST00000043689; uc009uak.1	Magee2		TSUnmapped00000020.mm.2	-1.25	0.0017	NM_001290148	Snx29		TC1600001054.mm.2	1.67	0.0004	Ripply3
TC1400001988.mm.2	-1.31	0.0016	NM_009351; ENSMUST00000006444; BC082996; uc007tlt.1; uc007tlu.1; uc011zjy.1	Tep1		TC0200002602.mm.2	1.24	0.0018	NM_011201; ENSMUST00000029053; ENSMUST00000124039; ENSMUST00000126839; ENSMUST00000142717; ENSMUST00000144249; ENSMUST00000147210; ENSMUST00000151705; BC010191; OTTMUST00000037925; OTTMUST00000038316; OTTMUST00000038317; OTTMUST00000038318; OTTMUST00000038319; OTTMUST00000038320; OTTMUST00000038321; uc008oaj.1; uc008oak.1; uc012cjq.1	Ptpn1		TC0800000117.mm.2	1.86	0.0005	Proz
TC1700001952.mm.2	-1.37	0.0016	NM_019467; ENSMUST00000025257; ENSMUST00000172679; ENSMUST00000172693; ENSMUST00000173106; ENSMUST00000173281; ENSMUST00000173324; ENSMUST00000174044; BC021539; OTTMUST00000095830; OTTMUST00000095831; OTTMUST00000095832; OTTMUST00000095833; OTTMUST00000095834; OTTMUST00000095835; OTTMUST00000095836; uc008cgl.1; uc008cgm.1	Aif1		TC0600001051.mm.2	-1.33	0.0018	NM_001178058; NM_001178059; NM_001178060; NM_153162; ENSMUST00000000828; ENSMUST00000101171; BC076605; OTTMUST00000050185; OTTMUST00000050186; uc009cwj.1; uc012eou.1	Txnrd3		TC0400002808.mm.2	1.63	0.0005	Tnfsf15
TC0600003236.mm.2	1.32	0.0017	NM_020008; ENSMUST00000112076; ENSMUST00000184581; ENSMUST00000184861; BC027742; OTTMUST00000112324; OTTMUST00000112325	Clec7a		TC0200003302.mm.2	1.21	0.0018	NM_198001; ENSMUST00000048792; ENSMUST00000146423; BC024615; BC049639; uc008jfk.2	1110008P14Rik		TC0700002160.mm.2	1.46	0.0005	Tnnt1
TC1100003141.mm.2	-1.29	0.0017	NM_001004148; ENSMUST00000021161; ENSMUST00000137701; ENSMUST00000140167; OTTMUST00000013794; OTTMUST00000013795; OTTMUST00000013796; uc007jym.2; uc007jyn.1	Slc13a5		TC1700001626.mm.2	1.33	0.0018	NM_025718; ENSMUST00000088506; ENSMUST00000119932; ENSMUST00000129401; ENSMUST00000148820; ENSMUST00000153858; ENSMUST00000154675; BC106188; OTTMUST00000074180; OTTMUST00000074181; OTTMUST00000084096; OTTMUST00000084097; OTTMUST00000084098; OTTMUST00000084099; uc008avw.1; uc008avx.1	Dnase1l2		TC1000000673.mm.2	1.87	0.0005	2310015B20Rik; Mrln
TC0700000118.mm.2	-1.62	0.0018	NM_134203; ENSMUST00000055070; OTTMUST00000098504; uc009fdq.1	Vmn1r73		TC0800001421.mm.2	-1.31	0.0018	NM_054095; ENSMUST00000098363; ENSMUST00000131074; ENSMUST00000148328; BC115857; BC115963; OTTMUST00000056921; OTTMUST00000056922; OTTMUST00000056923; uc009npq.1	Necab2		TC0900000412.mm.2	-1.51	0.0005	Vwa5a
TC1100003300.mm.2	-1.29	0.0018	NM_133706; ENSMUST00000103242; BC018156; BC093511; OTTMUST00000000455; uc007kjv.1	Tmem97		TC0X00001934.mm.2	1.39	0.002	NM_008823; ENSMUST00000001156; ENSMUST00000122862; BC132369; BC138306; OTTMUST00000041609; OTTMUST00000051734; uc009sub.1	Cfp		TC1100000612.mm.2	2.1	0.0005	Il5
TC1400002014.mm.2	-1.29	0.0019	NM_001034102; ENSMUST00000095916; BC100479; uc007tnc.1	Gm5800		TC0600003039.mm.2	-1.23	0.002	NM_026028; NR_045558; ENSMUST00000032283; ENSMUST00000112703; ENSMUST00000123114; ENSMUST00000127146; ENSMUST00000136829; ENSMUST00000137271; ENSMUST00000144131; ENSMUST00000146667; ENSMUST00000153435; ENSMUST00000163827; BC018387; OTTMUST00000058427; OTTMUST00000058428; OTTMUST00000058429; OTTMUST00000058430; OTTMUST00000058431; OTTMUST00000058432; OTTMUST00000058433; OTTMUST00000058434; OTTMUST…	Ccdc77		TC0200002675.mm.2	2.37	0.0005	Spo11
TC1000003221.mm.2	1.25	0.0019	NM_009040; ENSMUST00000071646; ENSMUST00000155739; BC089612; OTTMUST00000068442; OTTMUST00000068443; uc007hkq.2; uc007hkr.2	Rdh16		TC0400002216.mm.2	1.22	0.002	NM_001033453; NM_001098230; NM_001098231; ENSMUST00000056050; ENSMUST00000095144; ENSMUST00000108297; ENSMUST00000108299; ENSMUST00000108301; ENSMUST00000108302; BC048372; BC138989; BC138990; OTTMUST00000010345; OTTMUST00000010346; OTTMUST00000010347; OTTMUST00000010348; OTTMUST00000062930	Pdp1		TC0800000754.mm.2	-1.6	0.0005	Ell
TC0200004906.mm.2	-1.21	0.0019	NM_145157; ENSMUST00000053180; BC049701; OTTMUST00000037637; uc008nfs.1	Defb19		TC0400001199.mm.2	-1.22	0.0021	NM_001285963; NM_001285965; ENSMUST00000058791; ENSMUST00000106559; ENSMUST00000106560; BC042786; OTTMUST00000019367; OTTMUST00000019368; uc012dit.1; uc029uys.1	Skint2		TC0700000435.mm.2	1.83	0.0006	Cyp2b9
TC0100003320.mm.2	-1.25	0.0019	NM_023141; ENSMUST00000079625; ENSMUST00000122242; ENSMUST00000150557; ENSMUST00000152604; ENSMUST00000154353; ENSMUST00000156861; BC071216; OTTMUST00000051191; OTTMUST00000051192; OTTMUST00000051193; OTTMUST00000051194; OTTMUST00000051195; OTTMUST00000078065; uc007dcn.2; uc007dco.2	Tor3a		TC0800001194.mm.2	1.25	0.0022	NM_145603; ENSMUST00000055052; ENSMUST00000159332; ENSMUST00000160034; ENSMUST00000162970; BC015290; BC024552; BC031170; BC034178; BC034180; BC034191; OTTMUST00000067978; OTTMUST00000067979; OTTMUST00000067980; OTTMUST00000067981; uc009nbe.2	Ces2c		TC1700002492.mm.2	-1.52	0.0006	Smchd1
TC1500000886.mm.2	1.28	0.0019	NM_001033441; NR_106106; ENSMUST00000100309; uc007xhj.1; uc007xhk.1	Alg10b; Mir7648		TC0900001370.mm.2	-1.38	0.0022	NM_019704; ENSMUST00000010189; BC019473; uc009rlk.1	Tmem115		TC1400000029.mm.2	1.75	0.0006	Gm8159
TC1300001666.mm.2	-1.29	0.0022	NM_020567; ENSMUST00000006898; ENSMUST00000110382; ENSMUST00000175689; ENSMUST00000176890; ENSMUST00000177253; BC020061; OTTMUST00000001212; OTTMUST00000001213; OTTMUST00000111191; OTTMUST00000111192; OTTMUST00000111193; uc007pwg.1; uc007pwh.1	Gmnn		TC1400000104.mm.2	-1.22	0.0025	NM_001163032; NM_028052; ENSMUST00000070323; ENSMUST00000112656; ENSMUST00000145700; ENSMUST00000147677; ENSMUST00000153954; BC026512; OTTMUST00000068728; OTTMUST00000068729; OTTMUST00000068730; OTTMUST00000068731; OTTMUST00000068732; uc007sfy.2; uc007sfz.2; uc007sga.2; uc007sgb.2	Synpr		TC0700002193.mm.2	2.12	0.0006	Vmn1r59
TC1100003733.mm.2	1.32	0.0022	ENSMUST00000105066	Gm14180		TC0900000793.mm.2	-1.31	0.0025	NM_001033175; ENSMUST00000034776; ENSMUST00000124984; ENSMUST00000138276; ENSMUST00000141821; OTTMUST00000083630; OTTMUST00000083631; OTTMUST00000083632; OTTMUST00000083633; uc009qan.1; uc012gut.1	Cln6		TC0700004300.mm.2	1.88	0.0006	4930451I11Rik
TC1100000029.mm.2	-1.32	0.0022	NM_001177691; NM_001177703; NM_016922; ENSMUST00000063004; ENSMUST00000078757; ENSMUST00000109981; BC026806; OTTMUST00000011236; OTTMUST00000011237; OTTMUST00000011238; uc007hub.2; uc007huc.2; uc007hud.2	Gal3st1		TC1300000192.mm.2	1.38	0.0025	NM_178198; ENSMUST00000110452; OTTMUST00000001060	Hist1h2bj		TC0600003324.mm.2	1.73	0.0006	E330021D16Rik
TC0800002418.mm.2	-1.42	0.0022	ENSMUST00000170101	Gm17576		TC1400002297.mm.2	1.24	0.0026	NM_008691; ENSMUST00000022638; ENSMUST00000111089; OTTMUST00000039418; OTTMUST00000047907; uc007ulo.1	Nefm		TC0400002389.mm.2	1.39	0.0006	Cfap206
TC1100004075.mm.2	-1.25	0.0023	NM_015807; ENSMUST00000021082; ENSMUST00000106530; ENSMUST00000124778; ENSMUST00000125940; ENSMUST00000130668; BC024368; OTTMUST00000007263; OTTMUST00000007264; OTTMUST00000007265; OTTMUST00000007266; OTTMUST00000007267; uc007mhu.1	Nt5c		TC0Y00000047.mm.2	1.38	0.0026	uc009vfw.1	Gm20831		TC0200003879.mm.2	2.23	0.0006	Gm19426
TC0100001196.mm.2	-1.22	0.0023	NM_029025; ENSMUST00000058167; BC095954; BC120863; BC132045; uc007coz.2	Tmem81		TC1800000301.mm.2	1.32	0.0028	NM_007913; ENSMUST00000064795; ENSMUST00000165033; BC138613; BC138615; OTTMUST00000049827; uc008elt.1	Egr1		TC1300002722.mm.2	1.76	0.0006	Isl1
TC0200005091.mm.2	1.24	0.0025	NM_173397; ENSMUST00000109418; BC090994; BC138522; BC138532; OTTMUST00000002123; uc008nsv.1	Fitm2		TC0400001193.mm.2	-1.25	0.0028	NM_001142775; NM_177818; OTTMUST00000019322; OTTMUST00000021620; OTTMUST00000064318; uc008udo.1; uc012dio.1; uc029uyq.1	Skint7		TC0400001130.mm.2	1.47	0.0006	Glis1
TC0900001941.mm.2	1.25	0.0025	NM_001281475; ENSMUST00000115261; uc009opx.1	Gm1110		TC0Y00000043.mm.2	1.3	0.0028	ENSMUST00000100105; uc029xsc.1	Gm20877		TC1100002748.mm.2	-1.43	0.0006	Slc22a5
TC0100002184.mm.2	1.24	0.0026	NM_001013374; ENSMUST00000001171; ENSMUST00000115011; ENSMUST00000123583; ENSMUST00000125304; ENSMUST00000134594; ENSMUST00000152088; BC027226; BC046969; OTTMUST00000051147; OTTMUST00000051148; OTTMUST00000051149; OTTMUST00000051150; OTTMUST00000051151; OTTMUST00000051152; uc007aqc.1; uc007aqd.1; uc007aqe.1; uc007aqf.1	Lman2l		TC0900003064.mm.2	-1.34	0.0028	NM_031392; ENSMUST00000068700; BC050894; BC054367; uc009rqj.1	Wdr6		TC0500003080.mm.2	1.87	0.0006	Gm9936
TC0100001711.mm.2	1.22	0.0026	NM_007415; NR_105869; ENSMUST00000027777; BC012041; uc007dwi.1	Parp1; Mir6904		TC0700000961.mm.2	-1.87	0.0029	NM_010882; ENSMUST00000038775; BC147249; BC147250; uc009hff.1	Ndn		TC0100001570.mm.2	-1.51	0.0006	Olfml2b
TC1100003273.mm.2	1.3	0.0027	NM_009965; ENSMUST00000078623; ENSMUST00000124178; BC107342; OTTMUST00000018594; OTTMUST00000018595; uc007khe.1	Cryba1		TC1000001601.mm.2	1.23	0.0029	NM_172790; NR_105879; ENSMUST00000014642; ENSMUST00000166577; ENSMUST00000167990; BC117907; BC117908; OTTMUST00000091837; OTTMUST00000091848; OTTMUST00000091849; uc007hml.1; uc007hmm.1	Ankrd52; Mir6914		TC0400002107.mm.2	1.55	0.0007	Rnf223
TC0200004037.mm.2	1.32	0.0027	NM_146901; ENSMUST00000099799; BC132097; BC138391; OTTMUST00000033311; uc008kqu.2	Olfr1217		TC1600000110.mm.2	-1.43	0.003	NM_029253; NM_153123; ENSMUST00000044005; ENSMUST00000100191; ENSMUST00000117220; ENSMUST00000119023; ENSMUST00000133674; OTTMUST00000068367; OTTMUST00000068368; OTTMUST00000068369; OTTMUST00000068370; OTTMUST00000068371; uc007ydf.2; uc007ydg.2; uc007ydh.2; uc007ydi.2	Atf7ip2		TC1800001397.mm.2	-2.39	0.0007	Smim3
TC0800000803.mm.2	-1.28	0.0027	NM_145624; ENSMUST00000034259; BC021921; uc009mex.2	Zfp709		TC1000002210.mm.2	-1.34	0.003	NM_001024910; NM_001024911; ENSMUST00000165971; BC053752; uc007fdm.1; uc007fdn.2	2023-09-10		TC0Y00000550.mm.2	1.68	0.0007	LOC100504460
TC1100002438.mm.2	-1.36	0.0028	NM_029344; ENSMUST00000074613; BC027642; OTTMUST00000011928; uc007ihw.1	Acyp2		TC1200001072.mm.2	1.21	0.003	NM_011112; ENSMUST00000021535; ENSMUST00000109901; ENSMUST00000163473; ENSMUST00000163805; ENSMUST00000164326; ENSMUST00000164798; ENSMUST00000165584; ENSMUST00000166329; ENSMUST00000166471; ENSMUST00000166498; ENSMUST00000166735; ENSMUST00000168186; ENSMUST00000169524; ENSMUST00000169938; ENSMUST00000170002; ENSMUST00000170189; ENSMUST00000170540; ENSMUST00000170831; ENSMUST00000172040; ENSMUST0…	Papola		TC0400003609.mm.2	-1.6	0.0007	Txlna
TC1100003092.mm.2	1.29	0.0029	NM_145684; ENSMUST00000019051; ENSMUST00000123752; ENSMUST00000139899; ENSMUST00000149060; BC013751; BC051047; OTTMUST00000013598; OTTMUST00000013599; OTTMUST00000013600; OTTMUST00000013601; uc007jun.1	Alox12e		TC1400002054.mm.2	1.22	0.0032	NM_001253679; NM_001253680; NM_011405; ENSMUST00000000984; BC014709; uc007tvv.2; uc007tvw.2; uc007tvx.2	Slc7a7		TC1500001944.mm.2	-1.47	0.0007	Cyp2d22
TC1100003236.mm.2	-1.26	0.003	NM_029658; ENSMUST00000021207; OTTMUST00000014048; uc007kez.2	Fam101b		TC1500000932.mm.2	-1.27	0.0032	NM_029926; ENSMUST00000074936; ENSMUST00000109248; ENSMUST00000138306; BC051676; OTTMUST00000040437; OTTMUST00000040438; OTTMUST00000040439; uc007xjj.2; uc007xjk.2	Irak4		TC0100002840.mm.2	1.98	0.0007	Pdcd1
TC0900001430.mm.2	-1.26	0.003	NM_173019; ENSMUST00000051873; BC057594; OTTMUST00000067929; OTTMUST00000067930; OTTMUST00000067931; OTTMUST00000067932; OTTMUST00000067933; OTTMUST00000067934; OTTMUST00000067935; OTTMUST00000067942; uc009rri.1; uc009rrj.1; uc009rrk.1; uc012hay.1; uc012haz.1; uc012hba.1	Pfkfb4		TC1100000956.mm.2	-1.22	0.0032	NM_008876; ENSMUST00000018429; ENSMUST00000108556; ENSMUST00000108557; ENSMUST00000130678; ENSMUST00000146248; ENSMUST00000157075; ENSMUST00000179806; BC068317; OTTMUST00000013631; OTTMUST00000013632; OTTMUST00000013633; OTTMUST00000013634; OTTMUST00000013635; OTTMUST00000046904; OTTMUST00000111316	Pld2		TC0200002312.mm.2	-1.61	0.0007	Pofut1
TC1700001674.mm.2	-1.2	0.003	NM_133719; ENSMUST00000002344; ENSMUST00000165838; BC132177; uc008bbz.1; uc008bcb.1	Metrn		TC1100001880.mm.2	-1.23	0.0032	NM_001110337; NM_001110338; NM_147217; ENSMUST00000021071; ENSMUST00000053361; ENSMUST00000122967; ENSMUST00000133245; ENSMUST00000136785; ENSMUST00000142262; ENSMUST00000152314; ENSMUST00000177952; BC031439; OTTMUST00000007342; OTTMUST00000007343; OTTMUST00000007344; OTTMUST00000007345; OTTMUST00000007346; OTTMUST00000007347; OTTMUST00000007526; uc007mfw.2; uc007mfx.2; uc011yhg.1	Gprc5c		TC0600001974.mm.2	-2.13	0.0007	Impdh1
TC0500002719.mm.2	-1.33	0.0031	NM_001081401; NM_177872; ENSMUST00000061427; ENSMUST00000163159; BC158091; BC158105; uc008yaq.2; uc012dyf.1	Adamts3		TC0600002171.mm.2	1.24	0.0032	NM_146987; ENSMUST00000170504; BC119371; BC119373; uc009brj.1	Olfr457		TC0900002396.mm.2	1.56	0.0007	Cd276
TC1100003260.mm.2	1.22	0.0033	NM_176965; ENSMUST00000108400; ENSMUST00000130901; ENSMUST00000148985; ENSMUST00000151731; ENSMUST00000155085; OTTMUST00000014109; OTTMUST00000014110; OTTMUST00000076280; OTTMUST00000076281; OTTMUST00000076282; uc007kgi.1; uc007kgj.1; uc007kgk.1; uc011xzt.1	Efcab5		TC0200001339.mm.2	1.27	0.0033	NM_146981; ENSMUST00000061830; ENSMUST00000111512; ENSMUST00000141685; ENSMUST00000144613; ENSMUST00000144710; OTTMUST00000033521; OTTMUST00000033522; OTTMUST00000033523; OTTMUST00000033524; uc008ksf.1	Olfr1260		TC1600001071.mm.2	-1.76	0.0008	Ets2
TC1800001368.mm.2	-1.3	0.0034	NM_177115; ENSMUST00000035278; ENSMUST00000102912; ENSMUST00000153044; BC107232; BC107233; OTTMUST00000040252; OTTMUST00000040253; OTTMUST00000040254; uc008eyv.1; uc008eyw.1	2023-03-03		TC0800000479.mm.2	1.31	0.0033	NM_011781; ENSMUST00000096663; uc009lnc.1	Adam25		TC1500001676.mm.2	1.89	0.0008	Col22a1
TC0800000088.mm.2	1.27	0.0034	NM_009932; ENSMUST00000033899; ENSMUST00000145295; ENSMUST00000146219; BC138040; OTTMUST00000050538; OTTMUST00000050539; OTTMUST00000050540; uc009kvc.2	Col4a2		TC0700004043.mm.2	1.23	0.0033	NM_146734; ENSMUST00000049719; uc009jbt.1	Olfr478		TC0400003605.mm.2	1.89	0.0008	Dcdc2b
TC1200002273.mm.2	-1.27	0.0035	ENSMUST00000095451; ENSMUST00000164148	Serpina16		TC0X00002827.mm.2	-1.21	0.0034	NM_001033424; ENSMUST00000091282; OTTMUST00000044130; uc009ubr.1	Fnd3c2		TC0700003437.mm.2	1.87	0.0008	Aldh1a3
TC1000000077.mm.2	1.83	0.0036	ENSMUST00000105564	Gm10944		TC1500001201.mm.2	1.33	0.0034	NM_030046; ENSMUST00000136591; ENSMUST00000145719; ENSMUST00000146323; ENSMUST00000147224; ENSMUST00000150878; OTTMUST00000084070; OTTMUST00000084071; OTTMUST00000084072; OTTMUST00000084073; OTTMUST00000084074; uc007vgc.2; uc007vgd.1	Dnajc21		TC0500000981.mm.2	-1.66	0.0008	Cops4
TC0200000048.mm.2	1.38	0.0036	NM_028804; ENSMUST00000027988; BC058616; OTTMUST00000025427; uc008ifo.1	Ccdc3		TC0900002193.mm.2	1.26	0.0035	NR_033547; uc009pff.1; uc012gsb.1	Gm10684		TC0400002812.mm.2	1.55	0.0008	Tnc
TC0X00002938.mm.2	-1.27	0.0036	XM_003688976.1	LOC100862223		TC0X00002920.mm.2	-1.28	0.0035	ENSMUST00000165345	Gm17521		TC1200002080.mm.2	1.88	0.0008	Syndig1l
TC1600001379.mm.2	1.33	0.0036	NM_023794; ENSMUST00000079601; ENSMUST00000165506; ENSMUST00000168774; ENSMUST00000170393; ENSMUST00000170803; BC034680; OTTMUST00000094062; OTTMUST00000094063; OTTMUST00000094064; OTTMUST00000094065; OTTMUST00000094066; uc007yse.1; uc012adn.1	Etv5		TC0400003522.mm.2	1.33	0.0036	NM_153159; ENSMUST00000036188; ENSMUST00000131685; BC036563; OTTMUST00000020934; OTTMUST00000020935; uc008urw.2; uc008urx.2; uc008ury.2	Zc3h12a		TC0400001544.mm.2	-1.5	0.0008	Snrnp40
TC1100003523.mm.2	-1.22	0.0037	NM_008796; ENSMUST00000020864; OTTMUST00000002557; uc007kwl.1; uc011ycp.1	Pctp		TC1100004075.mm.2	-1.24	0.0036	NM_015807; ENSMUST00000021082; ENSMUST00000106530; ENSMUST00000124778; ENSMUST00000125940; ENSMUST00000130668; BC024368; OTTMUST00000007263; OTTMUST00000007264; OTTMUST00000007265; OTTMUST00000007266; OTTMUST00000007267; uc007mhu.1	Nt5c		TC0200001195.mm.2	1.7	0.0008	Fsip2
TC0700003899.mm.2	-1.49	0.0037	NM_147083; ENSMUST00000058744; BC132174; BC132176; OTTMUST00000045681; uc009iuf.1	Olfr622		TC1800001417.mm.2	1.24	0.0037	NM_133249; ENSMUST00000063307; ENSMUST00000075299; ENSMUST00000142134; BC150699; OTTMUST00000058693; OTTMUST00000058872; OTTMUST00000059063; uc008fbx.1; uc012bdq.1	Ppargc1b		TC0600002663.mm.2	-1.46	0.0009	Rab43
TC0900000160.mm.2	1.3	0.0037	NM_146559; ENSMUST00000050227; uc009oib.2	Olfr868		TC1500001712.mm.2	1.76	0.0038	NM_001276684; NM_018790; ENSMUST00000023268; ENSMUST00000110009; BC023127; OTTMUST00000039452; OTTMUST00000047955	Arc		TC0800001185.mm.2	-1.54	0.0009	Car7
TC1100004002.mm.2	-1.26	0.0038	NM_001166556; NM_001166557; NM_147218; ENSMUST00000044003; ENSMUST00000150988; BC132417; BC132419; OTTMUST00000006992; OTTMUST00000006993; uc007mdj.3; uc007mdk.2; uc007mdl.2	Abca6		TC0900000791.mm.2	-1.2	0.0038	NM_176922; ENSMUST00000034774; ENSMUST00000159012; BC058716; OTTMUST00000064915; OTTMUST00000064916; uc009qal.2	Itga11		TC0900000431.mm.2	1.87	0.0009	Olfr960
TC1700000691.mm.2	-1.41	0.0039	NM_001252452; NM_013633; ENSMUST00000025271; ENSMUST00000172651; ENSMUST00000173256; ENSMUST00000173805; ENSMUST00000173934; ENSMUST00000174782; BC068268; OTTMUST00000096009; OTTMUST00000096010; OTTMUST00000096011; OTTMUST00000096012; OTTMUST00000096013; OTTMUST00000096014; uc008chu.2; uc012arj.2; uc012ark.1; uc012arl.1	Pou5f1		TC1100000170.mm.2	-1.21	0.0038	NM_020558; ENSMUST00000000594; ENSMUST00000130330; ENSMUST00000131227; ENSMUST00000135568; ENSMUST00000156784; BC005436; OTTMUST00000011613; OTTMUST00000011614; OTTMUST00000011615; OTTMUST00000011616; OTTMUST00000011617; uc007ice.1	C1d		TC1200000260.mm.2	1.54	0.0009	Fam110c
TC0X00002513.mm.2	-1.41	0.004	NM_001164275; NM_001289683; NM_027322; ENSMUST00000114024; ENSMUST00000114025; ENSMUST00000126209; ENSMUST00000126994; ENSMUST00000132852; ENSMUST00000134602; ENSMUST00000137011; ENSMUST00000148345; ENSMUST00000156427; ENSMUST00000177904; BC032926; OTTMUST00000043239; OTTMUST00000043240; OTTMUST00000043241; OTTMUST00000043242; OTTMUST00000043243; OTTMUST00000043244; OTTMUST00000043245; OTTMUST000…	Prrg1		TC1100002825.mm.2	1.22	0.0039	NM_001011531; ENSMUST00000134055; BC147083; BC147084; OTTMUST00000012756; uc007jbs.2	Olfr329-ps; Olfr330		TC1500001878.mm.2	1.62	0.0009	Dmc1
TC1400002228.mm.2	1.25	0.0041	NM_001081063; ENSMUST00000089338; ENSMUST00000169113; ENSMUST00000171503; BC115562; OTTMUST00000093186; OTTMUST00000093187; OTTMUST00000093188; uc007uib.1	Prss55		TC1300002175.mm.2	-1.24	0.0039	NM_007994; ENSMUST00000021907; BC012720; uc007qxf.1	Fbp2		TC1100002683.mm.2	-1.44	0.0009	Zfp2
TC1900001694.mm.2	-1.34	0.0041	NM_001033573; NM_025883; ENSMUST00000076891; BC033317; uc008hxq.1; uc008hxr.1; uc008hxs.2; uc008hxt.2; uc008hxu.1	Zdhhc6		TC1900000520.mm.2	1.26	0.0039	NM_001163471; NM_172637; ENSMUST00000047247; ENSMUST00000139215; ENSMUST00000141503; ENSMUST00000142404; ENSMUST00000149629; ENSMUST00000155447; ENSMUST00000155594; ENSMUST00000169036; ENSMUST00000177381; BC137671; BC144815; OTTMUST00000070538; OTTMUST00000070539; OTTMUST00000070540; OTTMUST00000070541; OTTMUST00000070542; OTTMUST00000070862; OTTMUST00000070863; OTTMUST00000111200; OTTMUST0000011…	Hectd2		TC1600002150.mm.2	1.58	0.0009	Fam3b
TC1400002080.mm.2	1.28	0.0042	NM_007455; ENSMUST00000036041; ENSMUST00000127870; ENSMUST00000131323; ENSMUST00000133004; ENSMUST00000137481; ENSMUST00000137548; ENSMUST00000139536; ENSMUST00000144197; ENSMUST00000151314; ENSMUST00000153326; ENSMUST00000153702; ENSMUST00000170285; BC108374; OTTMUST00000069237; OTTMUST00000069238; OTTMUST00000069239; OTTMUST00000069240; OTTMUST00000069241; OTTMUST00000069242; OTTMUST00000069243…	Ap1g2		TC1500000389.mm.2	-1.23	0.004	NM_010930; ENSMUST00000050027; BC003774; OTTMUST00000083385; uc007vrn.1	Nov		TC1900000700.mm.2	-1.52	0.0009	Sufu
TC1000001598.mm.2	-1.32	0.0042	NM_019953; ENSMUST00000026446; BC008261; uc007hmi.1	Cnpy2		TC1100002455.mm.2	1.78	0.004	ENSMUST00000165626	Gm17332		TC0800002617.mm.2	-1.85	0.0009	Dnaja2
TC0400001157.mm.2	-1.21	0.0043	NM_025334; ENSMUST00000030296; ENSMUST00000147581; ENSMUST00000154017; BC006857; OTTMUST00000018770; OTTMUST00000018771; OTTMUST00000018772; uc008ubs.1	Txndc12		TC0300001359.mm.2	1.28	0.004	NM_001004367; ENSMUST00000166288; ENSMUST00000181597; ENSMUST00000181904; BC067052; BC082332; OTTMUST00000112194; OTTMUST00000112195; uc008rkw.2	Cxxc4		TC0900002274.mm.2	-1.7	0.001	Dixdc1
TC0400003293.mm.2	-1.27	0.0043	NM_001103199; ENSMUST00000138966; ENSMUST00000171224; OTTMUST00000019337; uc009vcx.1	Skint6		TC1000001767.mm.2	1.22	0.0041	NM_181470; ENSMUST00000019950; BC067062; BC069962; uc007ekp.1	Ltv1		TC1400001862.mm.2	1.89	0.001	Gm10375
TC1300002715.mm.2	-1.25	0.0043	NM_008396; ENSMUST00000056117; BC065139; uc007rxw.1	Itga2		TC1500001878.mm.2	1.3	0.0041	NM_001278226; NM_010059; NR_103477; ENSMUST00000023065; BC116767; BC119081	Dmc1		TC0300001080.mm.2	1.58	0.001	Ppm1j
TC0100002151.mm.2	-1.26	0.0043	NM_027159; ENSMUST00000042493; BC019430; uc011wja.1	Ccdc115		TC0200004055.mm.2	-1.26	0.0041	NM_146973; ENSMUST00000099783; ENSMUST00000111543; ENSMUST00000137692; BC127132; BC127133; OTTMUST00000033421; OTTMUST00000033422; uc008krj.1	Olfr1234		TC0400001199.mm.2	-1.5	0.001	Skint2
TC0500000690.mm.2	1.23	0.0044	NM_178387; ENSMUST00000041422; ENSMUST00000071077; ENSMUST00000113548; ENSMUST00000178631; uc008xtc.2; uc008xtd.2; uc008xte.2; uc012dxe.1	Spata18		TC0600003367.mm.2	-1.24	0.0042	NM_001081318; ENSMUST00000111832; ENSMUST00000181628; ENSMUST00000181791; uc009eou.1	Gm6614		TC0700000629.mm.2	2.33	0.001	Scgb1b30
TC0500000310.mm.2	-1.23	0.0044	NM_027855; NM_212470; ENSMUST00000013766; BC049637; BC057097; OTTMUST00000053482; OTTMUST00000053483; OTTMUST00000053484; OTTMUST00000053485; OTTMUST00000053486; OTTMUST00000053487; OTTMUST00000053488; OTTMUST00000096789	Atraid		TC0100003124.mm.2	1.26	0.0042	NM_001159624; NM_145417; ENSMUST00000074357; ENSMUST00000077340; ENSMUST00000130069; ENSMUST00000141092; ENSMUST00000141234; ENSMUST00000152169; BC019200; OTTMUST00000051810; OTTMUST00000051811; OTTMUST00000051812; OTTMUST00000051813; OTTMUST00000051814; OTTMUST00000051815; uc007csy.2; uc011wsi.1	Rnpep		TC1400000965.mm.2	-1.56	0.001	Nefl
TC1600002039.mm.2	1.32	0.0044	NM_001145886; NM_001145887; NM_009384; ENSMUST00000002588; ENSMUST00000089084; ENSMUST00000114122; ENSMUST00000114124; ENSMUST00000124433; ENSMUST00000130951; ENSMUST00000134021; ENSMUST00000136760; ENSMUST00000139544; ENSMUST00000144691; ENSMUST00000151655; ENSMUST00000155915; ENSMUST00000163370; ENSMUST00000164263; ENSMUST00000178095; BC065126; OTTMUST00000059479; OTTMUST00000059480; OTTMUST000…	Tiam1		TC1800000595.mm.2	-1.25	0.0042	NM_001167925; NM_173759; NR_033764; NR_033765; ENSMUST00000058633; ENSMUST00000117064; ENSMUST00000118510; ENSMUST00000154125; ENSMUST00000165666; ENSMUST00000175830; ENSMUST00000175897; BC075669; uc008ezt.2; uc008ezu.2; uc012bdg.1; uc012bdh.1	A730017C20Rik		TC1900000021.mm.2	1.57	0.001	Aldh3b2
TC0800000234.mm.2	1.21	0.0044	NM_001195634; ENSMUST00000170275	Defa2		TC0400000810.mm.2	1.25	0.0043	NM_001282014; NM_001282015; NM_031202; ENSMUST00000006151; ENSMUST00000102831; ENSMUST00000133655; ENSMUST00000133932; BC076598; OTTMUST00000000938; OTTMUST00000001596; OTTMUST00000001597; uc008tjt.1; uc008tju.1	Tyrp1		TC1400000767.mm.2	2.78	0.001	Gm17428
TC0800000235.mm.2	1.21	0.0044	NM_001270555; ENSMUST00000120874	Gm21002		TC1700001003.mm.2	-1.36	0.0044	NM_001111078; NM_001111079; NM_001111080; NM_010931; ENSMUST00000001258; ENSMUST00000113035; ENSMUST00000113038; ENSMUST00000113039; ENSMUST00000137876; ENSMUST00000139654; ENSMUST00000142387; BC022167; OTTMUST00000049736; OTTMUST00000049737; OTTMUST00000049738; OTTMUST00000049739; OTTMUST00000049740; OTTMUST00000049741; OTTMUST00000049742; uc008dbp.2; uc008dbq.2; uc008dbr.1; uc008dbs.1	Uhrf1		TC1100001998.mm.2	1.93	0.0011	Ccdc40
TC1000002385.mm.2	-1.47	0.0045	NM_010361; ENSMUST00000038257; BC012707; uc007frg.2; uc011xgs.1	Gstt2		TC1000000843.mm.2	-1.58	0.0044	NM_007705; ENSMUST00000054666; ENSMUST00000105365; ENSMUST00000139935; ENSMUST00000140774; ENSMUST00000147190; ENSMUST00000151321; ENSMUST00000154726; BC075699; OTTMUST00000045723; OTTMUST00000045724; OTTMUST00000045725; OTTMUST00000045726; OTTMUST00000045727; OTTMUST00000045728; OTTMUST00000045847; uc007gce.1	Cirbp		TC1500001937.mm.2	-1.34	0.0011	Nhp2l1
TC0Y00000341.mm.2	1.29	0.0045	uc029xyh.1	Gm21739		TC0100003412.mm.2	-1.21	0.0045	NM_178883; ENSMUST00000045138; BC119132; BC119134; uc007dhl.1; uc007dhm.1; uc007dhn.1	Gorab		TC1700002804.mm.2	-1.63	0.0011	Pigq
TC0900002071.mm.2	-1.33	0.0046	NM_146438; ENSMUST00000056499; BC125399; BC125401; uc009oxp.1	Olfr938		TC0200001712.mm.2	-1.39	0.0046	NM_026104; ENSMUST00000028834; ENSMUST00000123598; ENSMUST00000146144; ENSMUST00000155470; BC049568; OTTMUST00000036129; OTTMUST00000036130; OTTMUST00000036131; OTTMUST00000036132; uc008lre.2; uc008lrf.2	Tmco5		TC0800000228.mm.2	1.7	0.0011	Defa3
TC0900001290.mm.2	-1.28	0.0046	NM_181394; ENSMUST00000038673; BC028526; uc009rft.2	Anapc13		TC0200003900.mm.2	1.21	0.0047	NM_146573; ENSMUST00000099920; OTTMUST00000032627; uc008kkn.1	Olfr1002		TC0800000251.mm.2	1.7	0.0011	Defa17
TC0600003397.mm.2	1.23	0.0046	NM_001113559; NM_001243163; NM_011444; ENSMUST00000038815; ENSMUST00000077160; ENSMUST00000111746; ENSMUST00000111748; ENSMUST00000111749; ENSMUST00000124233; ENSMUST00000129050; ENSMUST00000139478; ENSMUST00000141102; ENSMUST00000142294; ENSMUST00000144289; ENSMUST00000149451; ENSMUST00000150087; ENSMUST00000170367; BC110478; OTTMUST00000062143; OTTMUST00000062144; OTTMUST00000062145; OTTMUST000…	Sox5		TC0900000373.mm.2	1.2	0.0047	NM_146882; ENSMUST00000115004; uc009ovl.1	Olfr874		TC1600001270.mm.2	1.65	0.0011	Igll1
TC0300001252.mm.2	-1.21	0.0047	NM_024461; BC002135; BC086913; uc008rey.1	1810037I17Rik		TC0X00000269.mm.2	1.26	0.0049	ENSMUST00000101654; ENSMUST00000177917; uc009swn.2; uc009swo.2	Gm14632; Gm10486		TC0200005425.mm.2	-1.39	0.0011	Ythdf1
TC1400001983.mm.2	-1.44	0.0047	NM_207156; ENSMUST00000078075; uc007tlj.1	Olfr747		TC0300001117.mm.2	-1.29	0.0049	NM_146136; ENSMUST00000029502; ENSMUST00000106723; ENSMUST00000153322; BC025441; BC026596; OTTMUST00000059086; OTTMUST00000059087; OTTMUST00000059088; uc008qwx.1; uc008qwy.2	Slc16a4		TC1400000435.mm.2	1.82	0.0012	LOC101056159
TC1700002144.mm.2	1.26	0.0048	NM_029257	4930564C03Rik		TC1000001620.mm.2	-1.33	0.005	NM_001170869; NM_001253704; NM_001253705; NM_030100; ENSMUST00000065210; ENSMUST00000163377; BC049647	Pym1		TC1200000493.mm.2	-1.51	0.0012	Sstr1
TC0500001607.mm.2	-1.22	0.0048	NM_001085387; NM_021611; ENSMUST00000005611; uc009aau.1; uc009aaw.1; uc012eet.1	Myl10		TC0600003232.mm.2	-1.48	0.005	NM_001204223; NM_027709; ENSMUST00000032261; ENSMUST00000112082; BC117712; uc009efm.2; uc009efn.2	Clec12b		TC0900002421.mm.2	1.76	0.0012	Senp8
TC1100001354.mm.2	-1.32	0.0049	NM_001039684; ENSMUST00000038196; ENSMUST00000130135; ENSMUST00000135369; ENSMUST00000149256; ENSMUST00000153729; BC150995; BC158122; OTTMUST00000002797; OTTMUST00000002798; OTTMUST00000002799; OTTMUST00000067894; OTTMUST00000080742; uc007kut.1; uc007kuu.1; uc007kuv.1	Mks1		TC0X00002074.mm.2	1.21	0.005	OTTMUST00000041471	Rhox7b		TC1400000462.mm.2	1.97	0.0012	Gm8212
TC1400000777.mm.2	-1.23	0.0049	NM_001037938; NM_030686; ENSMUST00000022821; BC003484; BC054361; uc007tyl.2; uc007tym.2; uc007tyn.1	Dhrs4		TC0200005105.mm.2	1.21	0.0052	NM_145369; ENSMUST00000045127; ENSMUST00000131974; BC019734; OTTMUST00000002129; OTTMUST00000038729; uc008ntw.2; uc012ciy.1	Wfdc5		TC1500000585.mm.2	-1.95	0.0012	Gpaa1
TC1700001626.mm.2	1.28	0.0049	NM_025718; ENSMUST00000088506; ENSMUST00000119932; ENSMUST00000129401; ENSMUST00000148820; ENSMUST00000153858; ENSMUST00000154675; BC106188; OTTMUST00000074180; OTTMUST00000074181; OTTMUST00000084096; OTTMUST00000084097; OTTMUST00000084098; OTTMUST00000084099; uc008avw.1; uc008avx.1	Dnase1l2		TC0900002380.mm.2	1.2	0.0052	NM_007713; ENSMUST00000065330; BC085084; uc009pvr.1; uc009pvs.1	Clk3		TC0100003395.mm.2	1.46	0.0012	7420461P10Rik
TC0X00002376.mm.2	-1.31	0.0049	NM_001098842; ENSMUST00000074894; uc009tja.2	Gm6812		TC0900003220.mm.2	1.2	0.0053	NM_026442; ENSMUST00000044220; BC056653; uc009rzl.2; uc009rzm.2	Cmc1		TC1800000783.mm.2	-1.75	0.0012	Mro
TC1500002285.mm.2	1.23	0.005	NM_144942; ENSMUST00000023805; uc007xuu.1; uc007xuv.1	Csad		TC0X00002365.mm.2	1.24	0.0054	uc012hja.1	Gm1140		TC0700000917.mm.2	1.59	0.0012	Gas2
TC1000000817.mm.2	1.28	0.005	NM_031380; ENSMUST00000020575; ENSMUST00000168798; ENSMUST00000170380; BC061052; OTTMUST00000089489; OTTMUST00000089490; OTTMUST00000089491; uc007fzs.2; uc007fzt.2	Fstl3		TC1700000496.mm.2	1.4	0.0055	NM_001111099; NM_007669; ENSMUST00000023829; ENSMUST00000119901; ENSMUST00000122348; BC002043; OTTMUST00000078425; OTTMUST00000078426; OTTMUST00000078427; uc008bsg.2; uc008bsh.1; uc012aom.1	Cdkn1a		TC0400003383.mm.2	-1.46	0.0013	St3gal3
TC0200001281.mm.2	1.35	0.0051	NM_001011734; ENSMUST00000121296; OTTMUST00000032980; uc008kns.1	Olfr1116		TC0600001136.mm.2	1.26	0.0056	NM_001113198; NM_001178049; NM_008601; ENSMUST00000043628; ENSMUST00000043637; ENSMUST00000101123; ENSMUST00000113339; ENSMUST00000139462; ENSMUST00000148233; BC108976; BC108977; OTTMUST00000056376; OTTMUST00000056377; OTTMUST00000056378; OTTMUST00000056380; OTTMUST00000056381; OTTMUST00000056382; uc009day.1; uc009daz.2; uc009dba.2; uc009dbb.1; uc009dbd.2; uc009dbe.2	Mitf		TC0X00000356.mm.2	1.87	0.0013	Rhox7a
TC1100001386.mm.2	-1.22	0.0052	NM_009546; ENSMUST00000000284; ENSMUST00000100627; ENSMUST00000107896; BC006908; BC034276; OTTMUST00000002622; OTTMUST00000002623; OTTMUST00000002624; uc007kwb.1; uc007kwc.1; uc011ycl.1; uc011ycm.1	Trim25		TC0100001058.mm.2	-1.25	0.0056	NM_026472; ENSMUST00000027626; ENSMUST00000112688; ENSMUST00000161495; BC058559; OTTMUST00000088395; OTTMUST00000088396; OTTMUST00000088397; uc007cic.2; uc011wql.1	Nifk		TC0X00000495.mm.2	1.61	0.0013	Gm16405; Gm16430
TC0900000605.mm.2	-1.28	0.0052	NM_001289782; NM_001289784; NM_001289785; NM_009964; ENSMUST00000034562; BC010768; BC094033	Cryab		TC0200004044.mm.2	1.31	0.0057	NM_146892; ENSMUST00000099793; OTTMUST00000033263; uc008kra.1	Olfr1223		TC1900001276.mm.2	1.98	0.0013	Fxn
TC0300001689.mm.2	-1.23	0.0052	NM_007825; ENSMUST00000035625; BC038810; uc008orm.2	Cyp7b1		TC0200003682.mm.2	-1.23	0.0058	NM_009135; ENSMUST00000042792; OTTMUST00000031614; uc008jxf.2; uc008jxg.1	Scn7a		TC1400001409.mm.2	1.42	0.0013	Gm3618
TC1000001022.mm.2	1.22	0.0053	NM_027423; ENSMUST00000077175; BC068143; uc007gkt.1; uc007gku.1	Polr3b		TC0300003234.mm.2	-1.29	0.0058	NM_001032413; NM_001032414; NM_001289600; NM_001289601; NM_028460; NM_152799; ENSMUST00000029714; ENSMUST00000079083; ENSMUST00000090981; ENSMUST00000172590; ENSMUST00000172621; ENSMUST00000172631; ENSMUST00000172669; ENSMUST00000173184; ENSMUST00000173225; ENSMUST00000173468; ENSMUST00000173490; ENSMUST00000173747; ENSMUST00000174219; ENSMUST00000174713; ENSMUST00000174759; ENSMUST00000174776; B…	Pear1		TC0700001655.mm.2	2.09	0.0013	Rassf10
TC1100001037.mm.2	1.23	0.0053	NM_207622; ENSMUST00000076675; BC104289; BC104290; OTTMUST00000013912; uc007kbo.1	Olfr403		TC0500002936.mm.2	-1.28	0.0058	NM_026062; ENSMUST00000031198; ENSMUST00000145239; ENSMUST00000153172; BC116683; OTTMUST00000071617; OTTMUST00000071618; OTTMUST00000071619; uc008yni.2	Fam69a		TC0100003124.mm.2	-1.66	0.0013	Rnpep
TC0500003416.mm.2	-1.23	0.0053	NM_025774; ENSMUST00000040980; ENSMUST00000123921; ENSMUST00000149151; ENSMUST00000151786; BC027503; OTTMUST00000062662; OTTMUST00000062663; OTTMUST00000062664; OTTMUST00000062665; uc009aaf.1	Prkrip1		TC1400000594.mm.2	1.22	0.0059	NM_017385; NM_053111; BC147690; BC147697; OTTMUST00000093340; OTTMUST00000093341; uc007tnf.1; uc011zkd.1	Ear7; Ear6		TC0400000918.mm.2	1.67	0.0013	Dmrta1
TC1200002421.mm.2	-1.2	0.0054	NM_027360; ENSMUST00000021719; BC055712; BC059719; uc007pef.1	2010107E04Rik		TC1200000583.mm.2	-1.4	0.0059	NM_001195033; ENSMUST00000161541; ENSMUST00000162570; ENSMUST00000169156; ENSMUST00000182512; ENSMUST00000182782; ENSMUST00000182927; OTTMUST00000088881; OTTMUST00000088882; OTTMUST00000088895; OTTMUST00000113680; OTTMUST00000113681; OTTMUST00000113682; uc011yni.1	Abhd12b		TC1400002345.mm.2	-1.64	0.0013	Fam160b2
TC1200001763.mm.2	-1.2	0.0054	NM_021529; ENSMUST00000021410; BC024754; BC138295; BC138296; uc007nom.1; uc007non.1	Ppp2r3c		TC1600001107.mm.2	1.24	0.006	NM_001033159; ENSMUST00000090522; ENSMUST00000119599; ENSMUST00000130254; ENSMUST00000138857; ENSMUST00000175990; OTTMUST00000065843; OTTMUST00000065845; OTTMUST00000065846; OTTMUST00000065848; OTTMUST00000111147; uc007xyu.1	Zfp597		TC1300002505.mm.2	1.49	0.0014	Tmem174
TC0100001481.mm.2	-1.23	0.0055	NM_010865; ENSMUST00000028020; BC125329; BC137606; uc007dgm.2	Myoc		TC1200000319.mm.2	-1.31	0.006	NM_146033; ENSMUST00000041640; BC012275; BC024959; uc007njs.2; uc007njt.2; uc007nju.1	Ankmy2		TC1700001679.mm.2	-1.82	0.0014	Rab40c
TC1100002755.mm.2	-1.25	0.0055	NM_019417; ENSMUST00000018755; ENSMUST00000093109; ENSMUST00000127271; ENSMUST00000144477; ENSMUST00000151948; BC030068; OTTMUST00000012586; OTTMUST00000012587; OTTMUST00000012588; OTTMUST00000012589; OTTMUST00000071558; uc007ixf.2; uc007ixg.2	Pdlim4		TC1600000768.mm.2	-1.23	0.0062	NM_146998; ENSMUST00000075381; BC119110; uc007zot.1	Olfr195		TC1100001385.mm.2	1.66	0.0014	Coil; 2210409E12Rik
TC1000000671.mm.2	1.22	0.0058	NM_001111121; ENSMUST00000135607; ENSMUST00000145990; ENSMUST00000147545; ENSMUST00000156001; OTTMUST00000081576; OTTMUST00000081577; OTTMUST00000081578; OTTMUST00000081579; uc011xfv.1	Ccdc6		TC1300001630.mm.2	1.2	0.0064	NM_178197; ENSMUST00000078156; BC092138; BC132584; BC132586; OTTMUST00000001158	Hist1h2bh		TC1200000837.mm.2	-1.8	0.0015	Jdp2
TC0500000871.mm.2	-1.36	0.0058	NM_181728; ENSMUST00000113083; ENSMUST00000117108; ENSMUST00000118106; ENSMUST00000119587; ENSMUST00000120193; ENSMUST00000120416; ENSMUST00000120781; ENSMUST00000121096; ENSMUST00000124509; ENSMUST00000125462; ENSMUST00000126281; ENSMUST00000128246; ENSMUST00000129222; ENSMUST00000135528; ENSMUST00000138003; ENSMUST00000138687; ENSMUST00000145072; ENSMUST00000152041; ENSMUST00000154245; BC141069…	Art3		TC0400002449.mm.2	-1.32	0.0064	NM_022305; ENSMUST00000030121; ENSMUST00000108096; BC053006; OTTMUST00000015075; OTTMUST00000015076	B4galt1		TC0700002586.mm.2	1.61	0.0015	Vmn1r176
TC0900002169.mm.2	-1.25	0.0059	XR_140939.1	Gm10023		TC0800001694.mm.2	1.23	0.0065	NM_001081212; ENSMUST00000040514; BC147580; uc009kuz.1	Irs2		TC1000002249.mm.2	1.98	0.0015	Col13a1
TC0100003457.mm.2	1.33	0.006	NM_011137; NM_198932; NM_198933; NM_198934; ENSMUST00000027850; ENSMUST00000069609; ENSMUST00000082225; ENSMUST00000111426; ENSMUST00000111427; ENSMUST00000111429; ENSMUST00000159212; ENSMUST00000160260; ENSMUST00000160908; ENSMUST00000176004; ENSMUST00000176101; ENSMUST00000176800; ENSMUST00000176942; ENSMUST00000177358; ENSMUST00000177472; ENSMUST00000184643; ENSMUST00000184799; OTTMUST00000088…	Pou2f1		TC0200001170.mm.2	1.31	0.0065	NM_177256; ENSMUST00000057072; BC087895; OTTMUST00000032248; uc008khh.3	Prdx6b		TC1900000045.mm.2	-1.71	0.0015	Ccdc87
TC0600000995.mm.2	-1.2	0.006	NM_026414; ENSMUST00000043400; uc009csf.1	Asprv1		TC0900000164.mm.2	1.32	0.0066	NM_146560; ENSMUST00000086474; BC120630; BC120632; OTTMUST00000103314; uc009oif.2	Olfr872		TC1100002127.mm.2	2.12	0.0016	Emid1
TC1600002013.mm.2	-1.22	0.006	NM_027170; ENSMUST00000054223; BC104341; uc007zve.1	2310057N15Rik		TC0700002704.mm.2	1.25	0.0068	NM_011885; ENSMUST00000056078; ENSMUST00000165004; ENSMUST00000165246; ENSMUST00000171183; BC012679; BC027522; OTTMUST00000090288; OTTMUST00000090291; OTTMUST00000090292; OTTMUST00000090294; uc009fzo.1	Mrps12		TC0700003095.mm.2	2.14	0.0016	Gm19549
TC0100001577.mm.2	-1.31	0.0061	NM_001081275; ENSMUST00000027959; ENSMUST00000124157; ENSMUST00000127394; ENSMUST00000129651; ENSMUST00000143623; ENSMUST00000148200; ENSMUST00000151340; ENSMUST00000156789; BC061017; OTTMUST00000051410; OTTMUST00000051411; OTTMUST00000051412; OTTMUST00000051413; OTTMUST00000051414; OTTMUST00000051415; OTTMUST00000051416; OTTMUST00000051417; uc007dna.1	Cfap126		TC1900000262.mm.2	-1.28	0.0068	NM_146705; ENSMUST00000063144; uc008gva.1	Olfr1451		TC1000001592.mm.2	1.66	0.0016	Mip
TC1000002093.mm.2	-1.22	0.0061	NM_172393; ENSMUST00000020017; uc007ezq.2	Aim1		TC1600001331.mm.2	1.35	0.0068	NM_001011855; ENSMUST00000090062; uc007yoy.1	Olfr169		TC0100001616.mm.2	2.19	0.0016	Igsf9
TC0200003926.mm.2	1.24	0.0064	NM_207562; ENSMUST00000099898; OTTMUST00000032667; uc008kma.1	Olfr1051		TC0200002534.mm.2	1.27	0.0068	NM_178375; ENSMUST00000052107; BC023287; OTTMUST00000002170; uc008nwh.1	Zswim3		TC1000000847.mm.2	-1.82	0.0017	Ndufs7
TC0400003814.mm.2	-1.24	0.0064	NM_001287172; NM_007431; ENSMUST00000030551; ENSMUST00000133473; ENSMUST00000133566; ENSMUST00000138463; ENSMUST00000139951; ENSMUST00000141451; ENSMUST00000143757; ENSMUST00000153588; BC065175; OTTMUST00000022726; OTTMUST00000022727; OTTMUST00000022731; OTTMUST00000022733; OTTMUST00000022734; OTTMUST00000022735; OTTMUST00000022736; OTTMUST00000022737	Alpl		TC0100000585.mm.2	-1.32	0.007	NM_001271533; NM_025728; NM_029160; ENSMUST00000065425; ENSMUST00000113940; ENSMUST00000161131; ENSMUST00000161310; BC120668; BC145006; OTTMUST00000086830; OTTMUST00000086831; OTTMUST00000086832; OTTMUST00000086833	Spag16		TC1400001995.mm.2	2.22	0.0017	Rnase9
TC0200005493.mm.2	-1.29	0.0065	NM_001081199; ENSMUST00000095117; ENSMUST00000114223; ENSMUST00000135288; ENSMUST00000152124; ENSMUST00000152237; OTTMUST00000029003; OTTMUST00000029004; OTTMUST00000029006; OTTMUST00000029007; uc008iso.1	Mamdc4		TC1000001301.mm.2	1.32	0.007	NM_009344; ENSMUST00000164773; BC010295; OTTMUST00000089761; uc007haf.2	Phlda1		TC1100000866.mm.2	-1.55	0.0017	Stx8
TC0600003122.mm.2	-1.31	0.0066	NM_013534; ENSMUST00000023958; ENSMUST00000126987; ENSMUST00000129225; ENSMUST00000135127; ENSMUST00000135546; ENSMUST00000147296; ENSMUST00000149870; BC003726; BC016431; OTTMUST00000071888; OTTMUST00000071889; OTTMUST00000071890; OTTMUST00000071891; OTTMUST00000071892; OTTMUST00000071983; OTTMUST00000071984; uc009dsf.1	P3h3		TC1000000558.mm.2	-1.27	0.0071	NM_025273; ENSMUST00000020298; BC024354	Pcbd1		TC0200000525.mm.2	-1.7	0.0017	Tbc1d13
TC1700001716.mm.2	-1.22	0.0066	NM_026063; ENSMUST00000025045; ENSMUST00000118613; ENSMUST00000119227; ENSMUST00000145148; BC030629; OTTMUST00000077688; OTTMUST00000077689; OTTMUST00000077690; OTTMUST00000077691; uc008bfk.1	Uqcc2		TC0700000444.mm.2	-1.37	0.0072	NM_013809; ENSMUST00000040944; BC058222; uc009fuu.1	Cyp2g1		TC0700000049.mm.2	-1.5	0.0017	Nat14
TC0600001557.mm.2	1.26	0.0067	NM_011174; ENSMUST00000074042; ENSMUST00000111972; ENSMUST00000177523; OTTMUST00000103499; uc029wcc.1	Prh1		TC0600002684.mm.2	1.26	0.0073	NM_001278671; ENSMUST00000038804; ENSMUST00000120933; ENSMUST00000184591; ENSMUST00000184664; ENSMUST00000184743; ENSMUST00000184878; BC139158; BC139160; OTTMUST00000068970; OTTMUST00000117986; OTTMUST00000117987; OTTMUST00000117988; OTTMUST00000117989; OTTMUST00000117990	Kbtbd12		TC0600003117.mm.2	1.66	0.0017	Lrrc23
TC0200004907.mm.2	1.35	0.0068	NM_001037752; ENSMUST00000109834; ENSMUST00000131096; BC132226; BC132228; OTTMUST00000037685; OTTMUST00000037686; uc008nft.1	Defb45		TC1200002195.mm.2	1.2	0.0073	NM_001081191; ENSMUST00000065716; BC158137; uc007orm.1; uc007orn.1; uc011ypy.1	Eml5		TC0600000664.mm.2	1.92	0.0017	Aqp1
TC0900002345.mm.2	-1.49	0.0068	NM_183111; ENSMUST00000060468	4930563M21Rik		TC1500001041.mm.2	1.25	0.0074	NM_001081471; ENSMUST00000075420; uc007xqx.1	Mettl7a3		TC1700002434.mm.2	-1.86	0.0017	Rab12
TC0100003262.mm.2	-1.23	0.0068	NM_025677; ENSMUST00000015124; ENSMUST00000159270; ENSMUST00000159717; ENSMUST00000161717; ENSMUST00000162371; ENSMUST00000163027; BC024342; BC145701; OTTMUST00000088597; OTTMUST00000088600; OTTMUST00000088601; OTTMUST00000088602; OTTMUST00000088603; OTTMUST00000088604; uc007czf.2	Tsen15		TC0900002396.mm.2	-1.21	0.0075	NM_133983; ENSMUST00000039788; ENSMUST00000165365; BC019436; BC056608; uc009pxb.1; uc009pxc.1	Cd276		TC1700002154.mm.2	1.71	0.0018	Capn11
TC0700001861.mm.2	1.25	0.0068	NM_172748; ENSMUST00000033081; BC059812; uc009jwo.1; uc009jwp.1; uc009jwq.1	Fbxl19		TC1600000195.mm.2	-1.41	0.0076	XM_484529.6	Gm5481		TC1100000696.mm.2	1.9	0.0018	Olfr322
TC1400000176.mm.2	-1.26	0.0069	NM_008873; ENSMUST00000022368; BC120709; BC120713; uc007skx.2; uc011zgu.1	Plau		TC0900000259.mm.2	1.23	0.0076	NM_001033323; NM_001129787; ENSMUST00000115247; ENSMUST00000133213; OTTMUST00000040860; OTTMUST00000040861; uc009oql.1; uc009oqm.2	Igsf9b		TC0200005110.mm.2	1.64	0.0018	Svs3b
TC1600000756.mm.2	1.24	0.0069	NM_001040397; NM_001177871; ENSMUST00000099667; ENSMUST00000159414; ENSMUST00000159816; OTTMUST00000086857; OTTMUST00000086858; OTTMUST00000086859; uc007znj.2; uc012agu.1	Filip1l		TC1700002766.mm.2	1.22	0.0077	NM_009341; ENSMUST00000086787; ENSMUST00000116666; ENSMUST00000163227; BC050771; BC141264; OTTMUST00000095170; OTTMUST00000095171; OTTMUST00000095173; uc008aly.1; uc008amb.1	Tcp10b; Tcp10a		TC0700003042.mm.2	1.76	0.0018	Hps5
TC1500000237.mm.2	1.27	0.0069	NM_016762; ENSMUST00000022947; ENSMUST00000163455; BC005429; BC092298; uc007vll.1; uc007vlm.1; uc007vln.1; uc007vlo.1	Matn2		TC0400003629.mm.2	1.42	0.0078	NM_001253386; NM_172702; ENSMUST00000105996; ENSMUST00000120126; ENSMUST00000122374; ENSMUST00000146478; ENSMUST00000154846; BC031720; OTTMUST00000021893; OTTMUST00000021894; OTTMUST00000021895; OTTMUST00000021896; OTTMUST00000021897; uc008uzc.1; uc029uzq.1	Serinc2		TC1700001449.mm.2	1.82	0.0018	Slc22a3
TC0300003235.mm.2	1.23	0.007	NM_031368; ENSMUST00000075523; ENSMUST00000107542; ENSMUST00000107543; ENSMUST00000140259; ENSMUST00000152477; BC031815; BC055868; BC100687; BC101948; BC141238; BC145565; OTTMUST00000052371; OTTMUST00000052372; OTTMUST00000052373; OTTMUST00000052374; OTTMUST00000052380	Bglap3		TC0700003668.mm.2	-1.21	0.0078	NM_001105181; ENSMUST00000061074; OTTMUST00000097664; uc012foi.1	Vmn2r68		TC1700000096.mm.2	1.73	0.0018	1700010I14Rik
TC0700002788.mm.2	-1.3	0.007	NM_019503; NM_052991; NM_052992; NM_194321; ENSMUST00000039909; ENSMUST00000071697; ENSMUST00000108110; BC024671; uc009ght.2; uc009ghu.2; uc009ghv.2; uc009ghw.2; uc009ghx.2; uc009ghy.2	Fxyd1		TC0200003865.mm.2	-1.35	0.0079	NM_018782; ENSMUST00000074262; ENSMUST00000099944; ENSMUST00000151295; BC138537; BC138540; OTTMUST00000032380; OTTMUST00000032381; uc008kii.3	Calcrl		TC0800001757.mm.2	1.46	0.0019	C030037F17Rik
TC0X00001987.mm.2	1.38	0.0071	NM_001114754; ENSMUST00000119231; ENSMUST00000167438; uc012hfn.1	Gm6121		TC0400003694.mm.2	1.21	0.0082	NM_031393; ENSMUST00000030674; ENSMUST00000105908; ENSMUST00000142039; ENSMUST00000154911; BC005623; OTTMUST00000024399; OTTMUST00000024400; OTTMUST00000024401; OTTMUST00000047459; uc008vcm.2; uc008vco.2; uc012dmk.1	Sytl1		TC0400002590.mm.2	-1.39	0.0019	Xpa
TC1000001625.mm.2	-1.28	0.0071	NM_001042580; NM_001282966; NM_007653; ENSMUST00000026407; ENSMUST00000105229; BC008108; BC012212; BC083161; uc007hou.1; uc007hov.1	Cd63		TC0200004907.mm.2	1.24	0.0083	NM_001037752; ENSMUST00000109834; ENSMUST00000131096; BC132226; BC132228; OTTMUST00000037685; OTTMUST00000037686; uc008nft.1	Defb45		TC0800000105.mm.2	1.43	0.0019	Sox1
TC1600001380.mm.2	1.24	0.0071	NM_138650; ENSMUST00000023578; ENSMUST00000089925; ENSMUST00000137311; ENSMUST00000150553; BC015278; OTTMUST00000061251; OTTMUST00000061252; OTTMUST00000061253; OTTMUST00000061254; uc007ysg.2; uc007ysh.2	Dgkg		TC1100003345.mm.2	-1.35	0.0084	NM_177390; ENSMUST00000041065; ENSMUST00000070997; ENSMUST00000125944; BC150765; OTTMUST00000000637; OTTMUST00000000638; OTTMUST00000000639; uc007kmh.1; uc007kmi.1; uc011yau.1	Myo1d		TC0500003308.mm.2	1.49	0.0019	Psph
TC0200001972.mm.2	-1.2	0.0072	NM_024193; NR_028528; ENSMUST00000028890; ENSMUST00000103198; ENSMUST00000133351; ENSMUST00000136621; ENSMUST00000138163; ENSMUST00000141872; ENSMUST00000143547; ENSMUST00000145335; ENSMUST00000146454; ENSMUST00000149955; ENSMUST00000150401; ENSMUST00000150745; ENSMUST00000153353; ENSMUST00000159373; ENSMUST00000160183; ENSMUST00000160976; ENSMUST00000161025; ENSMUST00000161543; ENSMUST0000016206…	Nop56; Snord57		TC1600001800.mm.2	-1.25	0.0084	NM_001011736; ENSMUST00000074125; BC150839; uc007zpc.1	Olfr205		TC1400000207.mm.2	1.68	0.0019	1700112E06Rik
TC0Y00000062.mm.2	1.29	0.0072	ENSMUST00000179975; XM_003689046.1	Gm21661		TC1500001744.mm.2	1.25	0.0084	NM_172121; ENSMUST00000100538; BC060682; uc007whf.1; uc007whg.1	Zc3h3		TC0900002982.mm.2	1.43	0.002	Ackr4
TC0Y00000064.mm.2	1.29	0.0072	ENSMUST00000178648; XM_001477767.2	Gm20925		TC1400001978.mm.2	1.3	0.0085	NM_146363; ENSMUST00000059565; uc007tku.1	Olfr731		TC1100003298.mm.2	-1.5	0.002	Tmem199
TC0700004049.mm.2	1.23	0.0072	NM_001011810; uc009jca.1	Olfr485		TC0200002199.mm.2	1.25	0.0085	NM_030135; ENSMUST00000028933; BC132218; BC132222; uc008mtm.1; uc012cfo.1	8030411F24Rik		TC1400000413.mm.2	1.58	0.002	Mbl1
TC1000001955.mm.2	-1.27	0.0072	NM_009413; ENSMUST00000000305; BC141068; BC145321; uc007ets.1; uc007ett.1; uc011xci.1; uc011xcj.1	Tpd52l1		TC1900001670.mm.2	1.59	0.0086	ENSMUST00000086887	Gm10197		TC0800002674.mm.2	-1.54	0.002	Tox3
TC1900001503.mm.2	-1.48	0.0072	NM_153520; ENSMUST00000087176; BC060980; uc008hlq.1	Opalin		TSUnmapped00000046.mm.2	1.27	0.0087	NM_001289925	Egr3		TC0400001670.mm.2	1.6	0.002	Hmgcl
TC0800001528.mm.2	-1.27	0.0073	NM_018855; ENSMUST00000093043; BC003779; uc009nwj.1; uc009nwk.1	Gas8		TC1700000571.mm.2	-1.41	0.0088	NM_153063; ENSMUST00000039132; BC027407; OTTMUST00000078054; uc008bxv.2	Zfp472		TC0800000803.mm.2	-1.76	0.002	Zfp709
TC0800001194.mm.2	1.27	0.0073	NM_145603; ENSMUST00000055052; ENSMUST00000159332; ENSMUST00000160034; ENSMUST00000162970; BC015290; BC024552; BC031170; BC034178; BC034180; BC034191; OTTMUST00000067978; OTTMUST00000067979; OTTMUST00000067980; OTTMUST00000067981; uc009nbe.2	Ces2c		TC0800000588.mm.2	-1.28	0.0089	NM_029569; ENSMUST00000033918; BC108405; BC120851; BC132007; uc009lse.1	Asb5		TC1000002983.mm.2	2.24	0.002	Iltifb
TC1300001593.mm.2	1.35	0.0074	NM_134217; ENSMUST00000074324; BC132016; BC138103; OTTMUST00000001092; uc007psv.1	Vmn1r205; Vmn1r200		TC1100001026.mm.2	1.32	0.009	NM_001126489; ENSMUST00000080407; ENSMUST00000145996; ENSMUST00000149560; BC137974; OTTMUST00000013878; OTTMUST00000013879; OTTMUST00000013880; uc007kaz.2	Zfp735		TSUnmapped00000038.mm.2	1.58	0.002	Pemt
TC0500002020.mm.2	-1.36	0.0074	XM_001001111.3	Gm8539		TC0700001821.mm.2	-1.3	0.0092	NM_010069; ENSMUST00000064110; ENSMUST00000137873; ENSMUST00000139174; ENSMUST00000141805; ENSMUST00000147257; ENSMUST00000152051; ENSMUST00000152406; ENSMUST00000176771; BC055768; OTTMUST00000056651; OTTMUST00000056652; OTTMUST00000056653; OTTMUST00000056654; OTTMUST00000056655; OTTMUST00000056656; OTTMUST00000056657; OTTMUST00000104117; uc009jtb.1	Doc2a		TC1700002162.mm.2	1.46	0.002	Vegfa
TC0100000071.mm.2	1.36	0.0074	NM_001011873; ENSMUST00000088542; BC147699; BC158121; OTTMUST00000052552; uc007aiv.1	Xkr9		TC1900000022.mm.2	-1.33	0.0092	ENSMUST00000054030; BC010795; uc008fxz.1	Acy3		TC0Y00000262.mm.2	1.7	0.002	Gm20834
TC1500000180.mm.2	-1.29	0.0074	NM_133365; ENSMUST00000067048; OTTMUST00000064272; uc007vjy.1	Dnah5		TC1000002017.mm.2	-1.25	0.0093	NM_183254; ENSMUST00000063204; ENSMUST00000124941; ENSMUST00000125042; ENSMUST00000134279; ENSMUST00000135785; ENSMUST00000136546; ENSMUST00000137132; ENSMUST00000139743; ENSMUST00000149949; ENSMUST00000154981; BC147171; BC147172; BC172004; OTTMUST00000081599; OTTMUST00000081600; OTTMUST00000081601; OTTMUST00000081602; OTTMUST00000081603; OTTMUST00000081604; OTTMUST00000081605; OTTMUST00000081606…	Fam229b		TC0X00001321.mm.2	1.78	0.002	Tceal7
TC1000000673.mm.2	-1.23	0.0074	NR_038041; ENSMUST00000020090; NR_038041.1	2310015B20Rik; Mrln		TC0100001572.mm.2	-1.21	0.0093	ENSMUST00000180542	Gm26620		TC1100000608.mm.2	-1.45	0.0021	2023-09-08
TC1300000425.mm.2	-1.25	0.0075	NM_010745; ENSMUST00000021860; BC096414; uc007qcr.2	Ly86		TC1700002102.mm.2	1.33	0.0093	NM_009639; ENSMUST00000026499; BC022573; BC132536; BC132538; OTTMUST00000070008; uc008cog.1	Crisp3		TC0400004127.mm.2	-1.63	0.0021	Fam213b
TC1000002605.mm.2	-1.25	0.0075	NM_007771; ENSMUST00000020227; BC022174; BC085499; uc007gle.1	Cry1		TC0700000501.mm.2	-1.42	0.0094	NM_001039192; NM_022024; ENSMUST00000078845; ENSMUST00000108289; ENSMUST00000108292; ENSMUST00000135686; ENSMUST00000138741; BC011488; OTTMUST00000055289; OTTMUST00000055290; OTTMUST00000055291; OTTMUST00000055292; OTTMUST00000055293; uc009fyx.1; uc009fyy.1; uc009fyz.1	Gmfg		TC0600000463.mm.2	1.62	0.0021	Tas2r126
TC1900001509.mm.2	1.24	0.0075	NM_015748; ENSMUST00000025993; ENSMUST00000166496; ENSMUST00000169141; ENSMUST00000169416; ENSMUST00000171586; BC057131; BC062091; OTTMUST00000093267; OTTMUST00000093268; OTTMUST00000093269; OTTMUST00000093270; OTTMUST00000093277; uc008hmf.2	Slit1		TC1000001652.mm.2	1.28	0.0096	NM_001011821; ENSMUST00000077312; uc007hql.1	Olfr804		TC0200000778.mm.2	1.87	0.0021	Gm19922
TC1000001639.mm.2	1.32	0.0075	NM_001011797; ENSMUST00000077024; uc007hpv.1	Olfr782		TC0800002950.mm.2	1.22	0.0097	NM_027570; ENSMUST00000070004; ENSMUST00000173521; ENSMUST00000173909; BC039155; BC055443; OTTMUST00000098281; OTTMUST00000098282; OTTMUST00000098283; uc009nmm.1; uc009nmn.1	Ldhd		TC0700000168.mm.2	2.35	0.0022	Sult2a5
TC0400003675.mm.2	-1.23	0.0076	NM_007512; ENSMUST00000067496; ENSMUST00000145795; ENSMUST00000152993; BC012680; OTTMUST00000022663; OTTMUST00000022664; OTTMUST00000022665	Atpif1		TC1100001668.mm.2	1.2	0.0098	NM_025404; ENSMUST00000039388; BC016113; OTTMUST00000034028; uc007lpq.2	Arl4d		TC1700002144.mm.2	1.49	0.0022	4930564C03Rik
TC1100000506.mm.2	-1.22	0.0076	NM_147065; ENSMUST00000062719; OTTMUST00000012334; uc007iqj.1	Olfr1390		TC0900001713.mm.2	1.25	0.0098	NM_027942; ENSMUST00000051706; uc009oca.1	Ddi1		TC0700000660.mm.2	-1.58	0.0022	Cep89
TC1500000592.mm.2	1.21	0.0076	NM_198885; ENSMUST00000043089; BC062161; uc007wkg.2	Scx		TC0400000587.mm.2	1.22	0.0099	NM_139309; ENSMUST00000061771; ENSMUST00000107638; ENSMUST00000128667; BC017538; OTTMUST00000016204; OTTMUST00000016205; uc008sxe.1; uc008sxf.1; uc012dei.1	Fktn		TC0100002806.mm.2	-1.64	0.0022	Hdac4
TC1500000087.mm.2	-1.27	0.0076	NM_008537; ENSMUST00000070877; BC015825; uc007vgw.1	Amacr		TC0800000968.mm.2	-1.36	0.0099	NM_001168244; NM_001168246; NM_027954; NR_031759; ENSMUST00000003922; ENSMUST00000136026; ENSMUST00000144466; ENSMUST00000170296; BC094628; BC132534; OTTMUST00000053070; OTTMUST00000053071; OTTMUST00000053072; uc009mnv.2; uc009mnw.2; uc012ghl.1; uc012ghm.1	Syce2		TC1000000795.mm.2	1.84	0.0022	Olfr1355
TC1000000736.mm.2	-1.23	0.0076	NM_009115; ENSMUST00000036387; BC061178; OTTMUST00000048129; uc007fuc.2	S100b		TC0400002244.mm.2	-1.27	0.0099	NM_026172; ENSMUST00000029877; ENSMUST00000150464; ENSMUST00000154639; BC046972; OTTMUST00000010471; OTTMUST00000010472; OTTMUST00000010473; uc008sbm.1	Decr1		TC0900000051.mm.2	1.59	0.0022	Mmp27
TC0700004567.mm.2	1.34	0.0078	NR_033261; OTTMUST00000040867; OTTMUST00000040868; uc009kni.1	Prr33		TC0400003418.mm.2	1.21	0.01	NM_013848; ENSMUST00000030396; ENSMUST00000124626; ENSMUST00000127574; ENSMUST00000133956; ENSMUST00000137080; ENSMUST00000138395; ENSMUST00000141227; ENSMUST00000150864; ENSMUST00000156746; BC063257; OTTMUST00000020154; OTTMUST00000020155; OTTMUST00000020156; OTTMUST00000020246; OTTMUST00000020247; OTTMUST00000020248; OTTMUST00000020249; OTTMUST00000020250; OTTMUST00000020251; uc008ulh.2; uc008u…	Ermap		TC0600003375.mm.2	-1.51	0.0022	Ldhb
TC1500001542.mm.2	-1.23	0.0078	NM_026759; ENSMUST00000107207; ENSMUST00000164542; ENSMUST00000165356; ENSMUST00000170135; ENSMUST00000172387; BC060968; OTTMUST00000091161; OTTMUST00000091162; OTTMUST00000091163; OTTMUST00000091164; OTTMUST00000091165; uc007vsf.1; uc007vsg.1; uc007vsh.1	Mrpl13		TC0X00002507.mm.2	-1.28	0.01	NM_017471; ENSMUST00000000003; ENSMUST00000114041; OTTMUST00000043268; OTTMUST00000043269; uc009tqr.1	Pbsn		TC0400002494.mm.2	1.86	0.0023	Gm2002; Il11ra2
TC0700000597.mm.2	1.2	0.0078	NM_001256066; ENSMUST00000108094; OTTMUST00000095287; uc012fic.2	Scgb1b29		TC0600002644.mm.2	-1.32	0.01	NM_013471; ENSMUST00000001187; ENSMUST00000113675; ENSMUST00000123732; ENSMUST00000127152; ENSMUST00000129772; ENSMUST00000135921; ENSMUST00000155456; BC055871; OTTMUST00000052636; OTTMUST00000052654; OTTMUST00000052655; OTTMUST00000052656; OTTMUST00000053350; OTTMUST00000053351; uc009csm.2; uc009csn.2; uc009cso.2; uc009csp.1	Anxa4		TC1800000094.mm.2	-2.1	0.0023	Cables1
TC1500000980.mm.2	1.23	0.0079	NM_001201322; ENSMUST00000023728; BC048564; uc007xmy.2	4930415O20Rik		TC1300002417.mm.2	1.26	0.0101	NM_198415; ENSMUST00000022122; BC061221; OTTMUST00000073334; uc007rkc.1	Ckmt2		TC1600000353.mm.2	-1.88	0.0023	Lpp
TC0500001974.mm.2	1.28	0.0079	NM_001281514; ENSMUST00000096953	Gm10354		TC0500002557.mm.2	-1.28	0.0102	NM_010252; ENSMUST00000031119; BC099939; uc008xqr.1; uc008xqs.1; uc008xqt.1	Gabrg1		TC0900000191.mm.2	-1.64	0.0023	Atg4d
TC1900001587.mm.2	-1.31	0.008	NM_008723; ENSMUST00000070215; ENSMUST00000144165; BC048491; OTTMUST00000054481; OTTMUST00000054504; uc008hrk.1	Npm3		TC0400002755.mm.2	-1.32	0.0102	NM_001163288; ENSMUST00000040166; ENSMUST00000107544; ENSMUST00000136077; ENSMUST00000136562; ENSMUST00000136942; BC157977; BC158124; OTTMUST00000016968; OTTMUST00000017541; OTTMUST00000017542; OTTMUST00000017543; uc008szu.1; uc012dew.1; uc012dex.2	Susd1		TC0600001071.mm.2	1.73	0.0024	Uroc1
TC0X00001508.mm.2	1.26	0.008	NM_008001; ENSMUST00000026296; ENSMUST00000112685; ENSMUST00000124882; ENSMUST00000125620; BC011462; OTTMUST00000046115; OTTMUST00000046116; OTTMUST00000046117; OTTMUST00000046118	Fgd1		TC0500002805.mm.2	1.26	0.0106	NM_133738; ENSMUST00000031281; BC076595; uc008yga.1	Antxr2		TC0300000843.mm.2	1.5	0.0024	Flg2
TC0200001965.mm.2	1.22	0.008	NM_009374; ENSMUST00000110299; BC129890; BC129891; OTTMUST00000036811	Tgm3		TC0700000736.mm.2	-1.24	0.0106	NM_001105057; ENSMUST00000166447; OTTMUST00000097815; uc012fiw.1	Vmn2r60		TSUnmapped00000015.mm.2	1.83	0.0024	Nudt7
TC0500000657.mm.2	1.33	0.0084	NM_001018019; ENSMUST00000094715; BC147268; BC147269; OTTMUST00000087762; uc008xqi.1	Grxcr1		TC0X00002177.mm.2	-1.22	0.0107	NM_177591; NM_177915; NM_183335; NM_183336; ENSMUST00000033442; ENSMUST00000072037; ENSMUST00000114891; ENSMUST00000114893; ENSMUST00000135492; BC119264; BC119266; OTTMUST00000043083; OTTMUST00000043084; OTTMUST00000043085; OTTMUST00000043086; OTTMUST00000043087; uc009tdg.2; uc009tdh.2; uc009tdi.1; uc009tdj.2; uc012hgu.1	Igsf1		TC0900000845.mm.2	-1.68	0.0024	Spg21
TC0200003920.mm.2	-1.22	0.0085	NM_147017; ENSMUST00000099904; OTTMUST00000032800; uc008klv.1	Olfr1045		TC1800001180.mm.2	-1.36	0.0107	NM_001033141; ENSMUST00000097618; ENSMUST00000123973; ENSMUST00000124237; ENSMUST00000133064; ENSMUST00000134656; ENSMUST00000143684; OTTMUST00000082905; OTTMUST00000082906; OTTMUST00000082907; OTTMUST00000082908; OTTMUST00000082909; OTTMUST00000082910; uc008emr.1; uc012bbi.1	Ecscr		TC0Y00000032.mm.2	2.15	0.0025	LOC100039595
TC0600003208.mm.2	-1.23	0.0085	NM_001001179; ENSMUST00000060574; uc009eeg.2; uc009eeh.2	BC048546		TC0500000609.mm.2	-1.27	0.0107	NM_031180; ENSMUST00000031096; BC138008; BC138010; OTTMUST00000070328; uc008xnn.1	Klb		TC0Y00000046.mm.2	2.15	0.0025	LOC100040262
TC1100003224.mm.2	1.29	0.0085	NM_008878; ENSMUST00000043696; ENSMUST00000108437; ENSMUST00000128330; ENSMUST00000142094; BC026756; OTTMUST00000013993; OTTMUST00000013994; OTTMUST00000013995; uc007kdr.2	Serpinf2		TC1300000624.mm.2	1.22	0.0108	NM_001010973; NM_008286; ENSMUST00000038101; OTTMUST00000086702; uc007qob.1	Hrh2		TC0700002534.mm.2	2.1	0.0025	Vmn1r120
TC1600000186.mm.2	-1.21	0.0085	NM_025769; ENSMUST00000090277; BC085167; uc007yhn.1; uc007yho.1; uc012abl.1	Efcab1		TC0800001298.mm.2	-1.22	0.0109	NM_001039700; NM_001286454; NM_181544; ENSMUST00000057344; ENSMUST00000109242; uc009nis.1; uc009nit.1; uc009niu.1; uc009niv.1; uc009niw.1; uc009nix.1	Pkd1l3		TC1900000040.mm.2	-1.64	0.0025	Pcx
TC0900000113.mm.2	-1.25	0.0086	NM_010287; ENSMUST00000034408; ENSMUST00000115624; ENSMUST00000133278; OTTMUST00000067740; OTTMUST00000067741; OTTMUST00000067742; uc009off.1; uc012goj.1	Gpr83		TC0800000725.mm.2	1.31	0.011	NM_198101; ENSMUST00000036074; ENSMUST00000123453; ENSMUST00000127114; ENSMUST00000138269; ENSMUST00000142659; ENSMUST00000143744; ENSMUST00000144540; ENSMUST00000154903; ENSMUST00000156620; BC057037; BC060628; OTTMUST00000067392; OTTMUST00000067393; OTTMUST00000067492; OTTMUST00000067493; OTTMUST00000067494; OTTMUST00000067495; OTTMUST00000067496; OTTMUST00000067497; OTTMUST00000067498; uc009lxs…	Gmip		TC1100001171.mm.2	-1.6	0.0025	Nos2
TC1200001729.mm.2	1.29	0.0086	NM_008159; ENSMUST00000040161; BC064084; OTTMUST00000084866; uc007nnf.1	Gpr33		TC0700001655.mm.2	1.2	0.011	NM_175279; ENSMUST00000182858; BC125291; BC125293; OTTMUST00000114228; uc009jhb.1	Rassf10		TC1600000205.mm.2	1.38	0.0025	Ypel1
TC0200000397.mm.2	1.23	0.0087	NM_028093; ENSMUST00000044078; ENSMUST00000114376; ENSMUST00000114380; ENSMUST00000127384; ENSMUST00000135004; ENSMUST00000149470; ENSMUST00000150625; ENSMUST00000152326; BC031143; OTTMUST00000027631; OTTMUST00000027632; OTTMUST00000027633; OTTMUST00000027634; OTTMUST00000027635; OTTMUST00000027636; OTTMUST00000027637; OTTMUST00000027638; uc008iqf.1; uc008iqg.1; uc009vca.1	Entpd8		TC1100001875.mm.2	1.26	0.0111	NM_053273; ENSMUST00000045779; ENSMUST00000141111; BC060740; OTTMUST00000007222; OTTMUST00000007223; uc007mfm.1; uc011yhf.1	Ttyh2		TC1100002834.mm.2	1.76	0.0025	Fam183b
TC1600000772.mm.2	-1.22	0.0088	NM_025910; ENSMUST00000023407; ENSMUST00000120667; ENSMUST00000120674; ENSMUST00000131272; ENSMUST00000138324; ENSMUST00000160571; BC023462; BC025109; BC058242; OTTMUST00000066921; OTTMUST00000066922; OTTMUST00000066923; OTTMUST00000066924; OTTMUST00000066925; OTTMUST00000086870; uc007zpg.2; uc007zph.2	Mina		TC1900000094.mm.2	1.22	0.0111	NM_001164709; NM_028769; ENSMUST00000025723; ENSMUST00000129081; ENSMUST00000134667; ENSMUST00000138532; ENSMUST00000142101; ENSMUST00000144328; ENSMUST00000156550; BC042199; BC046829; BC057917; BC080722; OTTMUST00000082235; OTTMUST00000082236; OTTMUST00000082237; OTTMUST00000082238; OTTMUST00000082239; OTTMUST00000082240; OTTMUST00000082241; uc008ggm.2; uc008ggn.2; uc008ggo.1; uc008ggp.1	Syvn1		TC1200002536.mm.2	1.46	0.0025	Serpina9
TC0200004329.mm.2	-1.27	0.0089	NM_146886; ENSMUST00000090322; BC126868; BC127217; BC127218; OTTMUST00000035788; uc008lnu.1	Olfr1298		TC0400003361.mm.2	1.23	0.0112	NM_013807; ENSMUST00000076859; ENSMUST00000126135; ENSMUST00000147730; BC031180; BC063051; OTTMUST00000023046; OTTMUST00000023047; OTTMUST00000023048; uc008uib.1; uc012djq.1	Plk3		TC1800000851.mm.2	-1.74	0.0025	Txnl4a
TC1100003856.mm.2	-1.21	0.0089	NM_001131020; NM_010277; ENSMUST00000067444; ENSMUST00000077902; ENSMUST00000127909; BC139357; BC139358; OTTMUST00000006346; OTTMUST00000006347; uc007lsw.2; uc007lsx.2	Gfap		TC1200002119.mm.2	1.39	0.0113	NM_027744; ENSMUST00000021423; BC125331; BC125333; uc007oio.1	Noxred1		TC0500003051.mm.2	-1.64	0.0025	Coro1c
TC1500002325.mm.2	1.22	0.0089	NM_009267; NM_009268; ENSMUST00000037685; BC012233; BC024641; BC059095; BC091766; BC093507; BC106151	Mucl2; Mucl1		TC0X00002032.mm.2	1.42	0.0113	ENSMUST00000179973	Gm21870		TC0100000893.mm.2	1.65	0.0025	Espnl
TC1700001620.mm.2	1.22	0.0089	NM_001163847; NM_001163848; NM_001163849; NM_001163850; NM_001163851; NM_001163852; NM_001163853; NM_010947; NM_173186; BC080845; BC094362; BC094417; uc008auq.2; uc008aur.2; uc008aus.2; uc008aut.2; uc008auu.2; uc008auv.2; uc008auw.2; uc008aux.2; uc008auy.2; uc012amd.1	Tbc1d24; Ntn3		TC1600001679.mm.2	-1.3	0.0114	NM_021495; NM_021496; NM_021497; ENSMUST00000023334; ENSMUST00000023335; ENSMUST00000096052; ENSMUST00000119941; ENSMUST00000121245; ENSMUST00000121803; ENSMUST00000124602; ENSMUST00000132089; ENSMUST00000133935; ENSMUST00000149901; BC125588; BC132187; OTTMUST00000035531; OTTMUST00000035532; OTTMUST00000074472; OTTMUST00000074473; OTTMUST00000074474; OTTMUST00000074475; OTTMUST00000074476; OTTMUS…	Pvrl3		TC0200003332.mm.2	-2.07	0.0026	Mvb12b
TC1900000008.mm.2	-1.27	0.0092	NM_013495; ENSMUST00000025835; BC038395; BC046383; BC054791; uc008fwf.2	Cpt1a		TC0400004218.mm.2	1.21	0.0114	NM_001034876; ENSMUST00000106422; ENSMUST00000130758; ENSMUST00000131938; ENSMUST00000154439; ENSMUST00000163974; ENSMUST00000164853; ENSMUST00000166325; ENSMUST00000167287; ENSMUST00000171052; OTTMUST00000019590; OTTMUST00000019591; OTTMUST00000019592; OTTMUST00000019593; OTTMUST00000090050; OTTMUST00000090060; OTTMUST00000090061; OTTMUST00000090133; OTTMUST00000090153; uc008uiz.2; uc008uja.2	Ccdc24		TC1700001683.mm.2	1.82	0.0026	A930017K11Rik
TC0X00000088.mm.2	-1.3	0.0092	NM_172479; ENSMUST00000033512; ENSMUST00000115590; ENSMUST00000115591; ENSMUST00000127103; BC152401; OTTMUST00000043799; OTTMUST00000043800; OTTMUST00000043801; OTTMUST00000043802; uc009sot.1	Slc38a5		TC0700001463.mm.2	1.23	0.0115	NM_147103; ENSMUST00000098220; BC106981; BC106982; uc009isd.1	Olfr555		TC0700003503.mm.2	2.08	0.0026	Gm10619
TC0500002274.mm.2	1.26	0.0093	NM_022416; ENSMUST00000094836; BC052404; BC056396; BC058412; uc008xft.2	Stk32b		TC0800000140.mm.2	-1.26	0.0116	ENSMUST00000098916	Gm10699		TC0700000666.mm.2	1.92	0.0026	E130304I02Rik
TC1100003146.mm.2	1.35	0.0093	NM_001276383; NM_153060; ENSMUST00000045303; ENSMUST00000126452; ENSMUST00000129274; ENSMUST00000144940; ENSMUST00000147418; ENSMUST00000150491; OTTMUST00000018365; OTTMUST00000018366; OTTMUST00000018367; OTTMUST00000018368; OTTMUST00000018369; OTTMUST00000018370; uc007jza.1	Spns2		TC0800000416.mm.2	1.22	0.0116	NM_176933; ENSMUST00000033930; BC118941; BC118942; OTTMUST00000041196; uc009lks.1	Dusp4		TC1000001270.mm.2	1.41	0.0027	Pawr
TSUnmapped00000046.mm.2	1.27	0.0093	NM_001289925	Egr3		TC0900003010.mm.2	-1.23	0.0118	NM_001159652; ENSMUST00000164834; uc012gzw.1	Gpr62		TC1900001113.mm.2	1.82	0.0027	Cd5
TC0200005143.mm.2	1.28	0.0094	NM_174988; ENSMUST00000065438; ENSMUST00000138643; BC112407; OTTMUST00000002249; OTTMUST00000075977; uc008nxc.2; uc012cjh.1	Cdh22		TC1000001919.mm.2	-1.27	0.0122	NM_008481; ENSMUST00000092639; uc007esf.2; uc007esg.2; uc007esh.1; uc007esi.1	Lama2		TC0300000360.mm.2	-1.46	0.0028	Rab33b
TC1300001375.mm.2	1.24	0.0095	NM_031250; ENSMUST00000058610; BC119433; uc007pjh.2	Ucn3		TC0800000541.mm.2	-1.22	0.0123	NM_001284409; NM_009810; ENSMUST00000093517; BC038825	Casp3		TC0400003351.mm.2	1.39	0.0028	Toe1
TC0500003604.mm.2	1.42	0.0097	ENSMUST00000174320	Gm6309		TC0100000927.mm.2	-1.32	0.0124	NM_172463; NR_105866; ENSMUST00000062202; ENSMUST00000163688; ENSMUST00000165843; ENSMUST00000165883; ENSMUST00000168122; ENSMUST00000172289; BC145886; OTTMUST00000093349; OTTMUST00000093350; OTTMUST00000093351; OTTMUST00000093352; OTTMUST00000093353; OTTMUST00000093354; uc007cdm.1	Sned1; Mir6901		TC1400001857.mm.2	1.54	0.0028	Gm8138
TC0500001546.mm.2	1.26	0.0097	NM_030719; ENSMUST00000016088; ENSMUST00000140240; BC094613; OTTMUST00000060287; OTTMUST00000060288; uc008zva.1	Gatsl2		TC0400002309.mm.2	1.23	0.0124	NM_001033531; NM_001163020; ENSMUST00000084781; ENSMUST00000108213; ENSMUST00000108214; ENSMUST00000108218; ENSMUST00000140652; ENSMUST00000144062; ENSMUST00000150920; BC141239; OTTMUST00000010791; OTTMUST00000010792; OTTMUST00000010793; OTTMUST00000010794; OTTMUST00000010795; OTTMUST00000010796; uc008sdz.2; uc008sea.1; uc008seb.1; uc012daz.1; uc012dba.1	Klhl32		TC0300002223.mm.2	1.47	0.0028	Npy2r
TC1700000233.mm.2	1.25	0.0097	NM_001104551; ENSMUST00000176107; OTTMUST00000103379; uc012ali.1	Vmn2r99		TC0400003224.mm.2	-1.26	0.0124	NM_019872; ENSMUST00000069271; ENSMUST00000131508; ENSMUST00000131776; OTTMUST00000020344; OTTMUST00000020345; OTTMUST00000020346; uc008tzx.2; uc008tzy.2	Dmrtb1		TC0900003310.mm.2	-1.34	0.0029	Lztfl1
TC0800003160.mm.2	1.28	0.0097	NM_028536; ENSMUST00000034452; ENSMUST00000122421; BC024705; BC036300; OTTMUST00000076972; OTTMUST00000076973; uc009nwp.1; uc009nwq.1	Ccsap		TC1300000174.mm.2	1.22	0.0126	NM_178206; OTTMUST00000001008; uc007prc.1	Hist1h3h		TC0200002602.mm.2	-1.41	0.0029	Ptpn1
TC1300001526.mm.2	-1.35	0.0098	NM_181754; ENSMUST00000065335; BC125585; BC125587; uc007ppl.1	Gpr141		TC1000001644.mm.2	1.26	0.0126	NM_146933; BC125495; BC132182; uc007hqa.1	Olfr790		TC1800000451.mm.2	1.96	0.0029	Spink12
TC0600002146.mm.2	-1.21	0.0098	NM_175020; ENSMUST00000063523; BC048599; uc009bnk.1	Prss58		TC1800001603.mm.2	1.23	0.0128	NM_201354; ENSMUST00000165559; BC058104; uc008fqf.2; uc008fqg.2	Ctif		TC1600000698.mm.2	1.63	0.0029	Retnla
TC1400000968.mm.2	-1.27	0.0098	NM_009285; ENSMUST00000014957; BC021425; uc007ulz.1	Stc1		TC0700002216.mm.2	1.39	0.013	NM_011769; ENSMUST00000002336; ENSMUST00000122432; BC066196; OTTMUST00000067069; OTTMUST00000067070; uc009fbv.1; uc012exl.1	Zim1		TC0200002666.mm.2	-1.62	0.0029	Fam210b
TC1100000041.mm.2	-1.2	0.0098	NM_001039537; NM_008501; ENSMUST00000040750; ENSMUST00000066283; ENSMUST00000154927; OTTMUST00000011278; OTTMUST00000077315; uc007hut.1	Lif		TC0500002788.mm.2	1.21	0.013	ENSMUST00000178552; uc008yez.1	Gm7978; BC061212		TC1700000585.mm.2	1.43	0.0029	Myo1f
TC1300001606.mm.2	1.45	0.0099	NM_134243; ENSMUST00000073728; BC138182; BC138183; OTTMUST00000001101; uc007ptb.1	Vmn1r211		TC0X00001394.mm.2	1.24	0.0131	NM_001163155; NM_007736; ENSMUST00000112930; ENSMUST00000112931; ENSMUST00000128669; ENSMUST00000130732; BC082788; OTTMUST00000045528; OTTMUST00000047112; OTTMUST00000047232; OTTMUST00000047233; uc009uln.2; uc009ulo.2	Col4a5		TC1600001794.mm.2	1.53	0.003	Olfr197
TC0Y00000190.mm.2	-1.29	0.01	ENSMUST00000178934; XM_001476244.3	Gm20888		TC1000000801.mm.2	1.22	0.0132	NM_147041; ENSMUST00000082244; BC141307; uc007fyn.2	Olfr57		TC0X00000635.mm.2	1.58	0.003	Gm14725
TC0100003522.mm.2	-1.34	0.0101	NM_001077189; NM_010187; ENSMUST00000027966; ENSMUST00000081103; ENSMUST00000159688; ENSMUST00000159969; ENSMUST00000160106; ENSMUST00000161503; ENSMUST00000161730; BC038070; OTTMUST00000051686; OTTMUST00000051687; OTTMUST00000051688; OTTMUST00000051689; OTTMUST00000051690; OTTMUST00000051691; OTTMUST00000051692; uc007dms.2; uc007dmt.2; uc007dmv.1; uc011wvv.2	Fcgr2b		TC0700003581.mm.2	-1.3	0.0132	NM_173011; ENSMUST00000107384; ENSMUST00000125542; ENSMUST00000134070; ENSMUST00000134328; ENSMUST00000139178; ENSMUST00000156761; BC060030; OTTMUST00000061456; OTTMUST00000061457; OTTMUST00000061458; OTTMUST00000061459; OTTMUST00000061460; OTTMUST00000061461; uc009hzm.2; uc009hzn.3	Idh2		TC0300002396.mm.2	1.4	0.003	Ivl
TC0700000537.mm.2	1.2	0.0102	NM_172740; ENSMUST00000057652; ENSMUST00000074876; ENSMUST00000130272; ENSMUST00000145952; ENSMUST00000148489; BC055817; OTTMUST00000053544; OTTMUST00000053545; OTTMUST00000053546; OTTMUST00000053547; OTTMUST00000053548; uc009gcj.2; uc009gck.2	Zfp420		TC0600002681.mm.2	-1.25	0.0132	NM_023060; ENSMUST00000165242; BC024915; BC099675; uc009cvg.1; uc012eor.1	Eefsec		TC0100001026.mm.2	1.48	0.003	Serpinb13
TC0100001949.mm.2	1.23	0.0102	NM_001285425; ENSMUST00000097824; ENSMUST00000185184; OTTMUST00000118029	Tcf24		TC1300000934.mm.2	-1.22	0.0135	NM_001081353; NM_001145676; ENSMUST00000168779; BC151066; BC157949; uc007rgw.1; uc007rgx.2	2210408I21Rik		TC1400000427.mm.2	2.41	0.003	Gm8011
TC1600001792.mm.2	1.32	0.0103	NM_001005524; ENSMUST00000072608; uc007zos.1	Olfr194		TC0700000470.mm.2	-1.42	0.0136	NR_033484; uc009fxb.2; uc012fgn.1	Gm10046		TC0400000272.mm.2	-1.85	0.003	Lyrm2
TC0300002352.mm.2	-1.24	0.0103	NM_016904; ENSMUST00000029679; ENSMUST00000107422; ENSMUST00000183484; BC076579; OTTMUST00000052412; OTTMUST00000052413; OTTMUST00000052414; uc008pzl.1	Cks1b		TC1000000506.mm.2	-1.28	0.0137	NM_001039050; NM_001039051; NM_001039052; NM_001039053; NM_001190402; NM_008863; ENSMUST00000066028; ENSMUST00000075992; ENSMUST00000095668; ENSMUST00000175852; ENSMUST00000176225; ENSMUST00000176354; ENSMUST00000176741; ENSMUST00000177299; ENSMUST00000177325; ENSMUST00000177438; ENSMUST00000177473; BC087894; OTTMUST00000110218; OTTMUST00000110219; OTTMUST00000110220; OTTMUST00000110221; OTTMUST0…	Pkib		TC1800001018.mm.2	1.47	0.003	Chst9
TC0500002037.mm.2	-1.2	0.0104	NM_011959; NR_004442; ENSMUST00000030872; ENSMUST00000135906; ENSMUST00000138248; ENSMUST00000141263; ENSMUST00000142987; BC006927; OTTMUST00000050834; OTTMUST00000050835; OTTMUST00000050836; OTTMUST00000050838; OTTMUST00000050839; uc008wpq.1; uc012dsr.1	Orc5; Gm15421		TC0300000627.mm.2	-1.26	0.0137	NM_133187; ENSMUST00000029567; ENSMUST00000118853; ENSMUST00000135021; ENSMUST00000145992; BC056975; OTTMUST00000066040; OTTMUST00000066041; OTTMUST00000066042; uc008pny.2	Fam198b		TC0X00000240.mm.2	1.68	0.003	Gm4907
TC1700001264.mm.2	-1.22	0.0105	NM_172256; ENSMUST00000025101; BC030450; BC039070; uc008dsy.1	Dync2li1		TC0500001205.mm.2	1.26	0.0137	NM_177292; ENSMUST00000094452; ENSMUST00000138757; ENSMUST00000180565; ENSMUST00000181294; ENSMUST00000181650; BC147280; BC147281; uc029vmo.1; uc029vmp.1	Wscd2		TC1800001251.mm.2	1.83	0.0031	Prelid2
TC1000001307.mm.2	1.38	0.0106	NM_178278; ENSMUST00000092176; ENSMUST00000132994; ENSMUST00000170013; BC116659; OTTMUST00000057411; OTTMUST00000089820; OTTMUST00000089821; uc007han.2; uc011xni.1	Caps2		TC1100001265.mm.2	-1.34	0.0138	NM_007969; ENSMUST00000001009; ENSMUST00000135654; ENSMUST00000139762; BC010986; OTTMUST00000001906; OTTMUST00000001907; OTTMUST00000001908; uc007kpr.1	Wfdc18		TC0800000220.mm.2	1.77	0.0031	Defa22
TC0700001989.mm.2	-1.22	0.0107	NM_001143755; NM_027164; ENSMUST00000016124; ENSMUST00000106104; ENSMUST00000126199; ENSMUST00000126213; ENSMUST00000130248; ENSMUST00000135509; ENSMUST00000142176; ENSMUST00000152992; ENSMUST00000156768; BC050816; OTTMUST00000059876; OTTMUST00000059877; OTTMUST00000059878; OTTMUST00000059879; OTTMUST00000059880; OTTMUST00000059881; OTTMUST00000059882; OTTMUST00000059883; OTTMUST00000059884; uc00…	Lrrc27		TC1300001449.mm.2	-1.26	0.0138	NM_133643; ENSMUST00000179308; BC030683; uc007plp.2	Edaradd		TC1000002032.mm.2	1.35	0.0031	BC021785; G630090E17Rik
TC0X00001082.mm.2	1.3	0.0108	NM_175271; ENSMUST00000060576; BC138893; BC138894; OTTMUST00000044364; uc009ubx.2	Lpar4		TC0900002601.mm.2	1.22	0.0139	NM_008280; ENSMUST00000034731; BC021841; BC094050; uc009qos.1; uc009qot.1	Lipc		TC0200001356.mm.2	-1.51	0.0031	Mtch2
TC1000001075.mm.2	-1.2	0.0113	NM_001122960; NM_026070; NM_027487; ENSMUST00000020248; ENSMUST00000171151; ENSMUST00000182183; ENSMUST00000182211; ENSMUST00000182299; ENSMUST00000182351; ENSMUST00000182359; ENSMUST00000182619; BC029256; OTTMUST00000116876; OTTMUST00000116877; OTTMUST00000116878; OTTMUST00000116879; OTTMUST00000116880; OTTMUST00000116881; OTTMUST00000116882; OTTMUST00000116883; uc007grg.2; uc007grh.2; uc011xlf.1	Ccdc53		TC0700001651.mm.2	-1.3	0.0139	NM_001166584; NM_001166585; NM_009346; ENSMUST00000059768; ENSMUST00000069256; ENSMUST00000084705; ENSMUST00000106638; ENSMUST00000163593; ENSMUST00000164363; ENSMUST00000165036; ENSMUST00000167060; ENSMUST00000168328; ENSMUST00000168981; ENSMUST00000170352; ENSMUST00000171197; ENSMUST00000171373; ENSMUST00000172065; BC060138; OTTMUST00000092575; OTTMUST00000092576; OTTMUST00000092577; OTTMUST000…	Tead1		TC0200004730.mm.2	-1.82	0.0031	Sel1l2
TC0300001475.mm.2	-1.21	0.0114	NM_001162538; NM_001162539; NM_025714; ENSMUST00000029920; ENSMUST00000098538; ENSMUST00000098539; ENSMUST00000106192; BC020075; uc008rqi.2; uc008rqj.2; uc008rqk.2; uc008rql.2	Odf2l		TC1400002666.mm.2	1.23	0.0141	NM_011897; ENSMUST00000022709; BC138768; BC138771; uc007uxy.2	Spry2		TC0500003375.mm.2	1.46	0.0032	Syna
TC1900000531.mm.2	-1.24	0.0115	NM_008245; ENSMUST00000025944; ENSMUST00000128184; BC057986; OTTMUST00000050138; OTTMUST00000050147; uc008hio.1	Hhex		TC1900000944.mm.2	1.57	0.0141	NM_153553; ENSMUST00000056129; BC129861; uc008gbu.2; uc012bgr.1	Npas4		TC0200002869.mm.2	1.7	0.0032	Mcm10
TC1200001919.mm.2	1.21	0.0116	NR_046013; uc007nwl.2	D830013O20Rik		TC0500001078.mm.2	-1.24	0.0142	NM_001255991; ENSMUST00000094541; ENSMUST00000162298; OTTMUST00000075808; OTTMUST00000075809; uc029vkf.1	Btbd8		TC1200002213.mm.2	1.55	0.0032	Efcab11
TC1300001806.mm.2	-1.2	0.0116	NM_201358; ENSMUST00000053265; BC034664; BC080772; uc007qcj.1	Lyrm4		TC0500002919.mm.2	-1.24	0.0142	NM_011578; ENSMUST00000031224; ENSMUST00000136882; ENSMUST00000138469; ENSMUST00000146591; BC070428; OTTMUST00000069768; OTTMUST00000069769; OTTMUST00000069770; OTTMUST00000069771; uc008ylz.2; uc008yma.2	Tgfbr3		TC0900000019.mm.2	-1.58	0.0032	Gucy1a2
TC0600002067.mm.2	-1.35	0.0116	NM_173375; ENSMUST00000051176; BC064033; uc009bir.1	Fam180a		TC1800000527.mm.2	1.24	0.0142	NM_010293; ENSMUST00000066193; BC119574; uc008exl.2	Gykl1		TC0200000462.mm.2	-1.61	0.0033	Cacfd1
TC1300001113.mm.2	-1.24	0.0117	ENSMUST00000178658; ENSMUST00000180066; ENSMUST00000180188	LOC102637808		TC1100000164.mm.2	-1.31	0.0143	NM_176982; ENSMUST00000061327; ENSMUST00000109635; BC125589; BC125591; OTTMUST00000011597; OTTMUST00000011598; uc007ibt.1; uc007ibu.1	Fbxo48		TC1500001927.mm.2	-1.63	0.0033	Rangap1
TC1700002559.mm.2	1.44	0.0117	NM_001163625; ENSMUST00000042683; ENSMUST00000146474; ENSMUST00000159710; ENSMUST00000169544; OTTMUST00000082374; OTTMUST00000082375; OTTMUST00000086785; uc008dpi.2; uc012axk.1	Sult6b1		TC0400003075.mm.2	1.25	0.0143	NM_027089; ENSMUST00000030309; ENSMUST00000107097; BC089517; OTTMUST00000018111; OTTMUST00000018112	Eqtn		TC0200005081.mm.2	-1.44	0.0033	Gm20267
TC0200001032.mm.2	1.33	0.0118	NM_028593; ENSMUST00000028403; OTTMUST00000031773; uc008kaf.2	Cybrd1		TC1900001002.mm.2	-1.24	0.0146	NM_133678; ENSMUST00000113533; BC144812; BC145789; uc008ghl.1	Sac3d1		TC0200004027.mm.2	2.24	0.0033	Olfr1199
TC1400002039.mm.2	1.38	0.0119	NM_020513; ENSMUST00000111542; uc007tpm.1	Olfr1508		TC0900000236.mm.2	-1.34	0.0147	NM_001039942; NM_001039944; NM_173412; BC060952; BC147783	Cypt9; Cypt10; Cypt4		TC1400001794.mm.2	1.61	0.0033	Gm7945
TC0X00000940.mm.2	1.26	0.0121	NM_001081283; ENSMUST00000096363; OTTMUST00000043825; uc009tvn.1	Tmem28		TC1400000290.mm.2	1.3	0.0147	NM_001256224; NM_009524; ENSMUST00000063465; ENSMUST00000112272; ENSMUST00000134163; ENSMUST00000134766; ENSMUST00000146192; ENSMUST00000151929; BC018425; OTTMUST00000049665; OTTMUST00000049666; OTTMUST00000049667; OTTMUST00000049668; OTTMUST00000049669; OTTMUST00000049670; uc007sug.2; uc007suh.2	Wnt5a		TC1700002776.mm.2	1.57	0.0033	Pram1
TC0900002067.mm.2	1.22	0.0122	NM_146747; ENSMUST00000073671; BC132188; BC132190; uc009oxn.1	Olfr146		TC0700001247.mm.2	1.27	0.0148	NM_001105188; ENSMUST00000164996; OTTMUST00000097518; uc012foq.1	Vmn2r77		TC0800002700.mm.2	1.82	0.0033	Ces1b
TC0200001303.mm.2	1.2	0.0122	NM_146320; ENSMUST00000090707; OTTMUST00000033081; uc008kos.1	Olfr1145		TC1700001614.mm.2	-1.25	0.0148	NM_027008; ENSMUST00000017090; ENSMUST00000127755; BC021777; OTTMUST00000058300; OTTMUST00000058301; uc008auh.2	Kctd5		TC1300002147.mm.2	1.97	0.0034	Ctsr
TC1000000479.mm.2	1.29	0.0123	NM_001141927; NM_023129; ENSMUST00000046221; ENSMUST00000163319; BC061097; uc007fbo.2; uc011xdu.1	Pln		TC0700000857.mm.2	-1.21	0.0148	NM_172418; ENSMUST00000098455; ENSMUST00000122998; ENSMUST00000148532; ENSMUST00000150045; ENSMUST00000151039; ENSMUST00000153706; OTTMUST00000086037; OTTMUST00000086038; OTTMUST00000086039; OTTMUST00000086040; OTTMUST00000086041; OTTMUST00000086042; uc009gwk.2; uc009gwl.2; uc009gwm.1	Mamstr		TC0400003597.mm.2	1.45	0.0034	Tssk3
TC0800002453.mm.2	-1.38	0.0124	ENSMUST00000109987	Gm11034		TC0500001349.mm.2	-1.25	0.015	NM_001083925; NR_003507; ENSMUST00000086377; ENSMUST00000182725; ENSMUST00000183291; BC012877; OTTMUST00000113648; OTTMUST00000113649; uc008zie.1; uc008zif.1	Oas1b		TC0800001522.mm.2	-1.52	0.0034	Tubb3
TC0600001001.mm.2	-1.29	0.0125	NM_001170591; NM_020045; ENSMUST00000032060; ENSMUST00000117583; ENSMUST00000120240; ENSMUST00000127819; ENSMUST00000140343; ENSMUST00000144776; BC018355; OTTMUST00000073668; OTTMUST00000073669; OTTMUST00000073670; OTTMUST00000073671; OTTMUST00000073672; uc009csv.2; uc009csw.2	Nfu1		TC1000001645.mm.2	1.28	0.0151	NM_146930; ENSMUST00000057477; uc007hqb.1	Olfr791		TC0400003475.mm.2	-1.78	0.0035	Mfsd2a
TC0700004441.mm.2	-1.42	0.0126	NM_001081331; NM_001199941; ENSMUST00000094002; ENSMUST00000106129; ENSMUST00000172947; ENSMUST00000173195; ENSMUST00000173754; ENSMUST00000174271; ENSMUST00000174700; OTTMUST00000098129; OTTMUST00000098130; OTTMUST00000098131; OTTMUST00000098132; OTTMUST00000098133; OTTMUST00000098134; OTTMUST00000098135; uc009kds.1; uc012fvh.1	D7Ertd443e		TC1100000605.mm.2	-1.23	0.0151	NM_027917; ENSMUST00000018531; ENSMUST00000093114; ENSMUST00000109010; ENSMUST00000109013; ENSMUST00000146001; ENSMUST00000155297; BC005761; BC031598; OTTMUST00000012544; OTTMUST00000012545; OTTMUST00000012546; OTTMUST00000071555; OTTMUST00000071556; OTTMUST00000071557; uc007iwb.1; uc007iwe.1	Shroom1		TC0500001462.mm.2	-1.33	0.0035	Bri3bp
TC1700001500.mm.2	-1.22	0.0126	NM_008799; ENSMUST00000054450; ENSMUST00000125709; ENSMUST00000137233; ENSMUST00000139610; ENSMUST00000154293; OTTMUST00000082215; OTTMUST00000082216; OTTMUST00000082217; OTTMUST00000082218; OTTMUST00000082219; uc008aoq.1	Pdcd2		TC0500000699.mm.2	-1.38	0.0152	NM_026878; ENSMUST00000051937; ENSMUST00000183995; BC008101; BC083068; OTTMUST00000117096; OTTMUST00000117097; uc008xtj.1	Rasl11b		TC1300002058.mm.2	1.34	0.0035	F12
TC1100000407.mm.2	-1.2	0.0127	NM_026023; ENSMUST00000020578; ENSMUST00000127057; ENSMUST00000127382; ENSMUST00000141839; ENSMUST00000144601; BC005646; OTTMUST00000012109; OTTMUST00000012110; OTTMUST00000012111; OTTMUST00000012112; OTTMUST00000012113	Nudcd2		TC0300000635.mm.2	-1.23	0.0152	NM_177662; ENSMUST00000029649; ENSMUST00000143307; ENSMUST00000155144; BC098219; OTTMUST00000065770; OTTMUST00000065771; OTTMUST00000065772; uc008pom.1; uc008pon.1	Ctso		TC0200000781.mm.2	1.35	0.0035	Acvr2a
TC0700002714.mm.2	-1.24	0.0127	NM_001146023; ENSMUST00000123416; ENSMUST00000123545; ENSMUST00000134176; ENSMUST00000136256; ENSMUST00000138084; ENSMUST00000144795; ENSMUST00000147561; ENSMUST00000150431; ENSMUST00000153251; ENSMUST00000164589; BC023421; OTTMUST00000082009; OTTMUST00000082010; OTTMUST00000082011; OTTMUST00000082012; OTTMUST00000082013; OTTMUST00000082014; OTTMUST00000082015; OTTMUST00000082016; OTTMUST00000082…	Fam98c		TC0900000136.mm.2	-1.32	0.0153	NM_028557; ENSMUST00000069218; BC049738; BC061034; uc009ogu.1	Mbd3l1		TC1500000725.mm.2	-1.33	0.0035	Aco2
TC1100000316.mm.2	-1.21	0.0128	NM_023906; ENSMUST00000020551; ENSMUST00000117883; ENSMUST00000137306; ENSMUST00000148163; ENSMUST00000148808; BC023086; OTTMUST00000011952; OTTMUST00000011953; OTTMUST00000011954; OTTMUST00000011955; OTTMUST00000011956; uc007iid.1; uc007iie.1; uc007iif.1; uc007iig.1	Asb3		TC0800003066.mm.2	-1.24	0.0153	NM_133202; ENSMUST00000044123; BC117988; OTTMUST00000068221; uc009nsk.1	Trhr2		TC0X00002424.mm.2	2.01	0.0035	Xlr3c
TC0400004116.mm.2	1.21	0.0129	NM_001126330; NM_001126331; NM_011642; ENSMUST00000097762; ENSMUST00000097763; ENSMUST00000105643; ENSMUST00000105644; ENSMUST00000133533; ENSMUST00000139634; ENSMUST00000155642; BC066045; OTTMUST00000024473; OTTMUST00000024474; OTTMUST00000024475; OTTMUST00000024476; OTTMUST00000024477; OTTMUST00000024478; OTTMUST00000095185; uc008wbg.2; uc008wbh.2; uc012dqi.1	Trp73		TC0900002236.mm.2	-1.25	0.0155	NM_144948; NR_037589; ENSMUST00000170000; BC054774; BC116931; BC119038; uc009pic.2; uc009pie.2; uc009pif.2; uc009pih.2	Rbm7		TC0900002155.mm.2	-1.51	0.0036	Hinfp
TC0500002152.mm.2	-1.36	0.013	NM_021288; NR_033402; ENSMUST00000026846; ENSMUST00000134298; ENSMUST00000138520; ENSMUST00000141630; ENSMUST00000146520; ENSMUST00000154751; BC020139; OTTMUST00000060854; OTTMUST00000060855; OTTMUST00000060878; OTTMUST00000060880; OTTMUST00000060881; uc008wux.2; uc008wuy.2; uc012dtx.1	Tyms		TC0900002233.mm.2	1.21	0.0156	NM_030069; ENSMUST00000034527; ENSMUST00000135457; ENSMUST00000137976; ENSMUST00000142667; ENSMUST00000149185; BC140955; OTTMUST00000067882; OTTMUST00000067883; OTTMUST00000067884; OTTMUST00000067885; OTTMUST00000067886; uc009phw.2; uc009phx.2; uc009phy.2	Nxpe2		TC0600000562.mm.2	1.37	0.0036	Zfp775
TC0900002026.mm.2	1.25	0.013	NM_029863; ENSMUST00000054175; uc012gqq.1	9230110F15Rik		TC0700000169.mm.2	1.31	0.0156	NM_009286; BC125365; BC125367; uc012ezq.1	Sult2a2		TC1000001626.mm.2	-1.54	0.0036	Itga7
TC0400002515.mm.2	1.28	0.0132	NM_020035; ENSMUST00000067481; ENSMUST00000098109; ENSMUST00000131506; ENSMUST00000149333; ENSMUST00000155429; BC092394; BC141058; OTTMUST00000015350; OTTMUST00000015351; OTTMUST00000015352; OTTMUST00000015353; OTTMUST00000015354	Pigo		TC0300002895.mm.2	1.29	0.0157	NM_011674; ENSMUST00000057944; BC016885; uc008rfy.1; uc008rfz.1; uc008rga.1; uc008rgb.1	Ugt8a		TC0300000722.mm.2	-1.71	0.0036	Glmp
TC0700003006.mm.2	-1.27	0.0133	NM_010240; BC019840; BC081462; BC083350; BC085309; BC092259; BC106146; OTTMUST00000054058; OTTMUST00000054059; OTTMUST00000054060; OTTMUST00000054061; OTTMUST00000054062; uc009gvf.1; uc009gvg.1	Ftl1		TC0X00003385.mm.2	1.24	0.0157	NM_026492; ENSMUST00000037297; BC145538; BC145541; BC145782; BC145784; OTTMUST00000040337; uc009sox.1	Ssxb1		TC0700000781.mm.2	1.39	0.0036	Klk15
TC0500000917.mm.2	-1.22	0.0133	XM_889897.1	Gm6348		TC1100000853.mm.2	-1.22	0.0159	NM_001039545; ENSMUST00000018641; ENSMUST00000124337; ENSMUST00000170159; BC008538; OTTMUST00000013179; OTTMUST00000013181; uc007jmb.1; uc007jmc.1; uc007jmd.2	Myh2		TC1700000227.mm.2	1.54	0.0037	Vmn2r97
TC0900003333.mm.2	-1.24	0.0135	NM_028721; NM_172460; ENSMUST00000035167; ENSMUST00000129819; BC115724; OTTMUST00000078589; OTTMUST00000078590; OTTMUST00000078591; OTTMUST00000078592; OTTMUST00000078593; uc009rhb.2; uc009rhc.2; uc012gzj.1	Nphp3		TC0600002347.mm.2	1.21	0.016	NM_134171; ENSMUST00000176395; OTTMUST00000103745; uc009ccd.1	Vmn1r17		TC1100003641.mm.2	-1.39	0.0037	Npepps
TC0500002155.mm.2	-1.21	0.0135	NM_001014394; ENSMUST00000088117; ENSMUST00000125367; ENSMUST00000135322; uc008wvg.1	Adgrf3		TC1700001852.mm.2	1.21	0.016	NM_177359; ENSMUST00000179695; BC096552	Zfp799		TC1700000533.mm.2	1.39	0.0037	Slc37a1
TC0700001551.mm.2	-1.3	0.0135	NM_001033317; ENSMUST00000033187; BC107347; BC107348; uc009iyc.1; uc012frn.1	Cnga4		TC1300001806.mm.2	-1.23	0.0161	NM_201358; ENSMUST00000053265; BC034664; BC080772; uc007qcj.1	Lyrm4		TC1200002079.mm.2	-1.4	0.0037	Abcd4
TC0200001342.mm.2	1.37	0.0135	NM_146794; ENSMUST00000111507; BC119193; BC119197; OTTMUST00000033512; uc008ksi.1	Olfr1263		TC1500000585.mm.2	-1.2	0.0161	NM_010331; ENSMUST00000023221; ENSMUST00000163798; ENSMUST00000164680; ENSMUST00000164972; ENSMUST00000165179; ENSMUST00000168948; ENSMUST00000169378; ENSMUST00000170121; ENSMUST00000171005; ENSMUST00000172281; BC006697; OTTMUST00000091481; OTTMUST00000091482; OTTMUST00000091483; OTTMUST00000091484; OTTMUST00000091485; OTTMUST00000091486; OTTMUST00000091487; OTTMUST00000091488; OTTMUST00000091489…	Gpaa1		TC1300000163.mm.2	1.85	0.0037	Olfr1367
TC0400000486.mm.2	-1.24	0.0135	NM_027266; ENSMUST00000044673; ENSMUST00000107800; ENSMUST00000126972; ENSMUST00000141659; ENSMUST00000142785; ENSMUST00000144781; ENSMUST00000145756; BC019428; OTTMUST00000017354; OTTMUST00000017423; OTTMUST00000017424; OTTMUST00000017425; OTTMUST00000017426; OTTMUST00000017427; OTTMUST00000017428; uc008ssj.1	Trmt10b		TC0700002607.mm.2	-1.31	0.0161	NM_001033205; ENSMUST00000094705; BC150867; BC150873; uc009fqa.1	Zfp575		TC1100003839.mm.2	1.48	0.0037	Itga2b
TC1900001765.mm.2	-1.28	0.0136	NM_001081041; NM_028454; ENSMUST00000025711; ENSMUST00000025713; ENSMUST00000113543; ENSMUST00000159084; ENSMUST00000159211; ENSMUST00000159475; ENSMUST00000159832; ENSMUST00000159836; ENSMUST00000159869; ENSMUST00000160233; ENSMUST00000160324; ENSMUST00000160354; ENSMUST00000160417; ENSMUST00000160519; ENSMUST00000160590; ENSMUST00000161090; ENSMUST00000161222; ENSMUST00000161528; ENSMUST0000016…	Vps51; Tm7sf2		TC5_GL456354_random00000002.mm.2	1.22	0.0164	uc029vss.1	BC061212		TC1600001281.mm.2	1.36	0.0037	Ccdc116
TC0700002569.mm.2	-1.36	0.0136	NM_001167154; ENSMUST00000178871; OTTMUST00000098018; uc012feh.1	Gm8693		TC0900000345.mm.2	1.35	0.0165	NM_001128510; ENSMUST00000165591; uc012gqv.1	Gm9513		TC1400001544.mm.2	-1.71	0.0038	Usp54
TC1100001661.mm.2	-1.27	0.0136	NM_144830; ENSMUST00000039581; ENSMUST00000100403; ENSMUST00000107194; ENSMUST00000128614; ENSMUST00000128659; ENSMUST00000143045; BC022145; BC033268; OTTMUST00000006008; OTTMUST00000006009; OTTMUST00000006010; OTTMUST00000006011; OTTMUST00000006012; OTTMUST00000006013; uc007lpl.1; uc007lpm.1; uc007lpn.1	Tmem106a		TC1900000255.mm.2	-1.23	0.0166	NM_134152; ENSMUST00000025601; BC026563; uc008guq.1	Lpxn		TC0500003236.mm.2	-1.32	0.0038	Vps33a
TC0200002193.mm.2	1.26	0.0136	NM_009219; ENSMUST00000109962; BC138487; BC138488; OTTMUST00000037330; uc008mtc.1	Sstr4		TC0600001401.mm.2	1.25	0.0167	NM_001170332; NM_001170333; NM_011999; ENSMUST00000032248; ENSMUST00000041779; ENSMUST00000159891; ENSMUST00000161365; ENSMUST00000161636; BC006623; BC075729; BC096565; OTTMUST00000087718; OTTMUST00000087719; OTTMUST00000087720; OTTMUST00000087721; OTTMUST00000087722; uc009dqa.1; uc009dqb.2; uc009dqc.2	Clec4a2		TC0700002781.mm.2	1.7	0.0038	Hamp2
TC1800001017.mm.2	-1.23	0.0137	NM_009700; ENSMUST00000079081; BC024526; uc008edq.2; uc008edr.2; uc008eds.2; uc008edt.2; uc012azt.1; uc012azu.1; uc012azv.1; uc012azw.1; uc012azx.1; uc012azy.1; uc012azz.1; uc012baa.1; uc012bab.1	Aqp4		TC1100003086.mm.2	-1.21	0.0168	NM_172371; ENSMUST00000060010; ENSMUST00000141290; ENSMUST00000159867; BC039949; OTTMUST00000013579; OTTMUST00000013580; OTTMUST00000089404; uc007jub.1	Slc16a13		TC1300002316.mm.2	-1.64	0.0039	Pdcd6
TC1700002410.mm.2	-1.37	0.0137	NM_001008973; NM_001289485; NM_001289486; ENSMUST00000062161; ENSMUST00000086722; BC150885; BC172032; uc008dga.1; uc008dgb.1; uc008dgc.1; uc012awe.1; uc012awf.1; uc012awg.1	Tmem232		TC1600001330.mm.2	-1.27	0.0169	NM_146357; ENSMUST00000078554; BC127969; uc007yox.1	Olfr168		TC0600003139.mm.2	1.34	0.0039	Tapbpl
TC0200000651.mm.2	-1.28	0.0138	NM_008969; ENSMUST00000062069; ENSMUST00000133777; ENSMUST00000144319; ENSMUST00000149930; ENSMUST00000151351; BC005573; BC023322; OTTMUST00000028971; OTTMUST00000028972; OTTMUST00000028973; OTTMUST00000028974; OTTMUST00000028975	Ptgs1		TC0900001171.mm.2	-1.22	0.0171	NM_001195084; NM_008880; ENSMUST00000034932; ENSMUST00000113044; ENSMUST00000126911; ENSMUST00000156772; ENSMUST00000180154; BC002012; BC011299; OTTMUST00000055273; OTTMUST00000055274; OTTMUST00000055275; OTTMUST00000055276; uc009rao.2	Plscr2		TC0400000415.mm.2	1.88	0.0039	Gm9969
TC1400002869.mm.2	-1.36	0.014	NM_199015; ENSMUST00000095157; ENSMUST00000160425; ENSMUST00000161031; ENSMUST00000161754; BC030186; BC145673; OTTMUST00000088078; OTTMUST00000088079; OTTMUST00000088080; OTTMUST00000088081; uc007uef.2; uc007ueg.2; uc007ueh.2	Phf11d; Phf11c		TC0100001145.mm.2	1.21	0.0172	NM_172485; ENSMUST00000040311; ENSMUST00000073527; ENSMUST00000140629; ENSMUST00000140834; ENSMUST00000143130; ENSMUST00000148051; ENSMUST00000151700; ENSMUST00000152305; BC063250; OTTMUST00000064853; OTTMUST00000064854; OTTMUST00000064855; OTTMUST00000064856; OTTMUST00000064857; OTTMUST00000064858; OTTMUST00000064859; OTTMUST00000064860; uc007clu.2; uc007clv.2; uc007clw.1	Thsd7b		TC1100002706.mm.2	-1.51	0.0039	Ube2b
TC1200000493.mm.2	-1.22	0.0141	NM_009216; ENSMUST00000044299; ENSMUST00000110671; OTTMUST00000095213; uc007npu.1	Sstr1		TC0600001637.mm.2	-1.24	0.0173	NM_172733; ENSMUST00000087675; BC016218; uc009eng.1; uc009enh.1	Dera		TC0700003668.mm.2	1.53	0.0039	Vmn2r68
TC0200003385.mm.2	1.27	0.0142	NM_206903; ENSMUST00000100151; OTTMUST00000029066; uc008jly.1	Olfr3		TC0900002181.mm.2	1.2	0.0173	NM_001081049; ENSMUST00000002095; ENSMUST00000114689; ENSMUST00000128768; ENSMUST00000138119; ENSMUST00000152241; OTTMUST00000049805; OTTMUST00000049806; OTTMUST00000049807; OTTMUST00000049808; uc009pep.1; uc009peq.1; uc012grz.1; uc012gsa.1	Kmt2a		TC1300002543.mm.2	2.02	0.0039	Ccnb1
TC1000000828.mm.2	1.24	0.0142	NM_053244; ENSMUST00000045529; BC016531; uc007gao.2; uc011xih.1	Kiss1r		TC0500000802.mm.2	-1.33	0.0174	NM_007786; ENSMUST00000001667; ENSMUST00000113267; ENSMUST00000113271; ENSMUST00000140690; ENSMUST00000144929; ENSMUST00000148793; BC049949; BC050269; OTTMUST00000063656; OTTMUST00000063657; OTTMUST00000063658; OTTMUST00000063671; OTTMUST00000063672; OTTMUST00000063673; uc008xzg.1; uc008xzh.1; uc008xzi.1	Csn3		TC1900001153.mm.2	1.65	0.0039	Olfr1426
TC1900001183.mm.2	-1.25	0.0143	NM_146301; ENSMUST00000080801; uc008gvp.1	Olfr1475		TC1600000466.mm.2	-1.22	0.0174	NM_080557; ENSMUST00000023502; BC016599; uc007yzz.1	Snx4		TC1900001448.mm.2	-1.44	0.004	Cpeb3
TC1700001027.mm.2	1.25	0.0144	NM_009404; ENSMUST00000039490; BC138767; BC138770; uc008ded.1	Tnfsf9		TC0900001366.mm.2	1.31	0.0176	NM_175486; ENSMUST00000042581; ENSMUST00000135520; BC115775; BC116708; uc009rlg.1	6430571L13Rik		TC0900001345.mm.2	-1.54	0.004	Dusp7
TC0200001553.mm.2	1.24	0.0144	NM_026634; ENSMUST00000040374; BC048438; uc008ljp.1	A930018P22Rik		TC0900001902.mm.2	1.24	0.0178	NR_027981; BC147375; uc009ooe.1	1810064F22Rik		TC1100000681.mm.2	1.49	0.004	Gm12250
TC0900001049.mm.2	1.24	0.0145	NM_001243092; NM_008181; BC061134; BC132572; BC132576; OTTMUST00000079016; OTTMUST00000079017; uc009qtz.1; uc009qua.2; uc009qub.2	Gm3776; Gsta1		TC0200005104.mm.2	1.26	0.0178	NM_008435; ENSMUST00000045196; OTTMUST00000002300; uc008ntv.1	Kcns1		TC0100000519.mm.2	-1.53	0.004	Eef1b2
TC1900001730.mm.2	1.27	0.0146	NM_009501; ENSMUST00000172821; ENSMUST00000173710; BC111818; OTTMUST00000096822; OTTMUST00000096823; uc008ibg.1	Vax1		TSUnmapped00000050.mm.2	1.24	0.0178	NM_177010	F630003A18Rik		TC1500001075.mm.2	1.4	0.004	Krt86
TC1600001254.mm.2	1.22	0.0146	NM_008565; ENSMUST00000023353; BC013094; uc007yhr.2	Mcm4		TC0100002784.mm.2	-1.22	0.0179	NM_029122; ENSMUST00000113094; uc007bzf.2; uc007bzg.2	Iqca		TC0100000194.mm.2	1.51	0.004	Pih1d3
TC0X00001934.mm.2	1.33	0.0146	NM_008823; ENSMUST00000001156; ENSMUST00000122862; BC132369; BC138306; OTTMUST00000041609; OTTMUST00000051734; uc009sub.1	Cfp		TC0200003815.mm.2	1.22	0.018	NM_001113399; NM_001113400; NM_178723; ENSMUST00000090766; ENSMUST00000111829; ENSMUST00000111830; ENSMUST00000111831; ENSMUST00000128583; ENSMUST00000129077; ENSMUST00000135756; ENSMUST00000137160; ENSMUST00000145251; ENSMUST00000151388; ENSMUST00000171063; BC132352; BC138239; OTTMUST00000032040; OTTMUST00000035943; OTTMUST00000035944; OTTMUST00000035945; OTTMUST00000035946; OTTMUST00000035947; …	Zfp385b		TC1400000314.mm.2	1.77	0.004	Tmem110
TC0100000817.mm.2	-1.26	0.0146	NM_001160163; NM_001160164; NM_001160165; NM_015750; ENSMUST00000070898; ENSMUST00000163606; ENSMUST00000164128; ENSMUST00000165109; ENSMUST00000166055; ENSMUST00000166259; ENSMUST00000172222; BC105657; BC105658; BC105659; BC105661; OTTMUST00000094288; OTTMUST00000094289; OTTMUST00000094290; OTTMUST00000094291; OTTMUST00000094292; OTTMUST00000094293; uc007bwz.2; uc007bxa.2; uc007bxb.2; uc011wop.1…	Neu2		TC1500001817.mm.2	1.27	0.0182	NM_001143686; ENSMUST00000166623; ENSMUST00000180949; ENSMUST00000181154; ENSMUST00000181467; BC145883; OTTMUST00000112067; OTTMUST00000112068; OTTMUST00000112070; OTTMUST00000112071; uc011zvj.1	Apol11b		TC1300002532.mm.2	-2.06	0.0041	Naip6; Naip7
TC1100001702.mm.2	-1.31	0.0152	NM_025766; NM_028492; ENSMUST00000021307; ENSMUST00000100369; ENSMUST00000159834; BC116769; BC116771; BC119102; BC119104; OTTMUST00000006344; OTTMUST00000087286; OTTMUST00000087287; uc007lst.1; uc007lsu.2	Fam187a; Ccdc103		TC0600003285.mm.2	-1.34	0.0184	NM_207024; ENSMUST00000095395; BC104410; BC104411; uc009ejj.1	Tas2r121		TC0200005186.mm.2	-1.46	0.0041	B4galt5
TC1800000451.mm.2	1.24	0.0152	NM_030061; ENSMUST00000081271; BC145914; BC145916; OTTMUST00000069626; uc008eus.1	Spink12		TC1100004054.mm.2	-1.27	0.0184	NM_134158; ENSMUST00000092464; ENSMUST00000141188; BC006801; uc007mge.1; uc007mgf.1	AF251705		TC0500001910.mm.2	1.47	0.0041	Gtpbp10
TC1200000110.mm.2	1.2	0.0153	NM_027706; ENSMUST00000042953; BC057020; uc007nbj.2; uc007nbk.2; uc007nbl.1; uc007nbm.2; uc011ykj.1	Nbas		TC0400003433.mm.2	-1.2	0.0185	NM_008191; ENSMUST00000044426; ENSMUST00000106309; BC024373; OTTMUST00000021561; OTTMUST00000021562; uc012dkg.1	Guca2b		TC1400000355.mm.2	1.5	0.0041	Lrrc18
TC1500001155.mm.2	-1.2	0.0153	NM_001136079; NM_008965; ENSMUST00000047379; ENSMUST00000120563; ENSMUST00000133966; BC009023; BC011193; OTTMUST00000069329; OTTMUST00000069330; OTTMUST00000069331	Ptger4		TC0500001443.mm.2	1.25	0.0185	NM_030241; ENSMUST00000059580; ENSMUST00000100709; ENSMUST00000125588; ENSMUST00000134826; ENSMUST00000135667; ENSMUST00000138766; ENSMUST00000143722; ENSMUST00000147692; ENSMUST00000147969; ENSMUST00000154031; BC108333; OTTMUST00000041558; OTTMUST00000041559; OTTMUST00000041560; OTTMUST00000041561; OTTMUST00000041562; OTTMUST00000041563; OTTMUST00000041564; OTTMUST00000041565; OTTMUST00000041566…	Setd8		TC0400002603.mm.2	-1.5	0.0042	Coro2a
TC0500003168.mm.2	-1.26	0.0153	NM_023625; ENSMUST00000031597; ENSMUST00000131831; ENSMUST00000151361; BC038605; BC048826; OTTMUST00000062255; OTTMUST00000062256; OTTMUST00000062257; uc008zhh.2; uc008zhi.2	Plbd2		TC0200004037.mm.2	-1.24	0.0187	NM_146901; ENSMUST00000099799; BC132097; BC138391; OTTMUST00000033311; uc008kqu.2	Olfr1217		TC0X00000074.mm.2	-1.46	0.0042	Pim2
TC0700000108.mm.2	1.49	0.0154	NM_134228; ENSMUST00000055847; OTTMUST00000099412; uc009fdh.1	Vmn1r70		TC0X00001996.mm.2	1.26	0.0187	ENSMUST00000179874; uc009svw.2; uc009svx.2	Gm4836; Gm10486		TC0600000027.mm.2	-1.59	0.0042	Dync1i1
TC0200005011.mm.2	-1.21	0.0154	NM_001164663; ENSMUST00000069098; ENSMUST00000133571; ENSMUST00000153229; OTTMUST00000038685; OTTMUST00000038686; OTTMUST00000038687; uc008nol.2	Soga1		TC0200000477.mm.2	-1.21	0.0187	NM_011305; ENSMUST00000077257; ENSMUST00000100251; ENSMUST00000113934; ENSMUST00000129514; ENSMUST00000148756; ENSMUST00000166775; BC138800; BC138802; OTTMUST00000028665; OTTMUST00000028666; OTTMUST00000028667; OTTMUST00000028668; OTTMUST00000028669; uc008ixs.1	Rxra		TC0400004113.mm.2	1.42	0.0043	Ccdc27
TC0600000462.mm.2	1.41	0.0156	NM_199159; ENSMUST00000070178; BC115532; BC115533; BC139470; BC139473; uc009brg.1	Tas2r135		TC0700004427.mm.2	1.21	0.0187	NM_152944; ENSMUST00000033278; ENSMUST00000122136; ENSMUST00000131894; BC106860; BC106861; BC111522; OTTMUST00000067639; OTTMUST00000067640; OTTMUST00000067641; uc009kdd.1; uc009kde.1; uc012fvf.1	Mmp21		TC1100003138.mm.2	-1.4	0.0043	4933427D14Rik
TC0Y00000423.mm.2	1.36	0.0157	NM_001160142; NM_001160144; NM_207162; uc029yep.1; uc029yeq.1; uc029yer.1	Gm20867; Gm20816; Gm20738; Gm20823; Gm20806		TC0400000576.mm.2	-1.25	0.0189	NM_025623; ENSMUST00000015391; ENSMUST00000107665; ENSMUST00000132678; BC019505; OTTMUST00000016506; OTTMUST00000016507; OTTMUST00000016508; uc008swt.1	Nipsnap3b		TC0900000096.mm.2	1.46	0.0043	Fam76b
TC1700001596.mm.2	-1.21	0.0158	NM_001033339; ENSMUST00000024696; BC112379; uc008asq.1; uc012alw.1	Mmp25		TC1500001952.mm.2	1.24	0.019	NM_145474; ENSMUST00000109515; BC018285; uc007wzi.1	Cyp2d34		TC0700000264.mm.2	1.49	0.0043	Igfl3
TC0X00002182.mm.2	1.34	0.0159	NM_146292; ENSMUST00000050044; BC119382; BC120627; OTTMUST00000042426; uc009tdm.1	Olfr1324		TC1500002347.mm.2	-1.21	0.0191	NM_001163575; NM_001163576; ENSMUST00000075689; ENSMUST00000165738; ENSMUST00000166151; ENSMUST00000169255; ENSMUST00000170851; OTTMUST00000089862; OTTMUST00000089864; OTTMUST00000089865; OTTMUST00000089866; OTTMUST00000089867; uc007wjj.2; uc007wjk.2	Parp10		TC1600000110.mm.2	1.76	0.0043	Atf7ip2
TC0100000103.mm.2	-1.29	0.0159	NM_001159711; NM_016923; ENSMUST00000026881; BC116785; uc007ajz.2; uc011wim.1	Ly96		TC0200004940.mm.2	-1.28	0.0192	NM_009228; ENSMUST00000028991; ENSMUST00000109728; ENSMUST00000133018; BC018546; OTTMUST00000037559; OTTMUST00000037560; OTTMUST00000037561; uc008nje.2; uc012cgu.1	Snta1		TC1700001543.mm.2	1.29	0.0043	Fpr-rs3
TC1700001003.mm.2	1.27	0.016	NM_001111078; NM_001111079; NM_001111080; NM_010931; ENSMUST00000001258; ENSMUST00000113035; ENSMUST00000113038; ENSMUST00000113039; ENSMUST00000137876; ENSMUST00000139654; ENSMUST00000142387; BC022167; OTTMUST00000049736; OTTMUST00000049737; OTTMUST00000049738; OTTMUST00000049739; OTTMUST00000049740; OTTMUST00000049741; OTTMUST00000049742; uc008dbp.2; uc008dbq.2; uc008dbr.1; uc008dbs.1	Uhrf1		TC0X00001797.mm.2	-1.31	0.0193	NM_001166409; NM_001166410; NM_001166411; NM_016809; ENSMUST00000040010; ENSMUST00000115615; ENSMUST00000115616; ENSMUST00000115617; ENSMUST00000115619; ENSMUST00000115621; ENSMUST00000129947; ENSMUST00000141629; ENSMUST00000141925; ENSMUST00000145450; ENSMUST00000155599; BC006580; BC059098; BC086491; BC106176; OTTMUST00000043681; OTTMUST00000043730; OTTMUST00000043731; OTTMUST00000043732; OTTMUS…	Rbm3		TC1700002187.mm.2	1.56	0.0043	Gnmt
TC0600000672.mm.2	1.24	0.016	NM_011153; ENSMUST00000052827; BC026822; uc009cay.1	Ppp1r17		TC1500001141.mm.2	-1.36	0.0193	BC022961_2	Egln3		TC1000000679.mm.2	-1.51	0.0044	Fam13c
TC0100000681.mm.2	-1.23	0.016	NM_026713; ENSMUST00000012331; ENSMUST00000113524; ENSMUST00000125458; ENSMUST00000134947; ENSMUST00000149732; ENSMUST00000152111; BC106135; OTTMUST00000053006; OTTMUST00000053007; OTTMUST00000053008; OTTMUST00000053009; OTTMUST00000053010; uc007bqk.1; uc007bql.2; uc007bqm.2	Mogat1		TC0X00002320.mm.2	1.22	0.0194	NM_001166658; ENSMUST00000166381; uc012hid.1	Cdr1		TC1100003274.mm.2	1.55	0.0044	Gm10277
TC1100003008.mm.2	1.29	0.016	NM_027963; ENSMUST00000021287; ENSMUST00000123900; ENSMUST00000126766; ENSMUST00000142929; BC118541; OTTMUST00000013220; OTTMUST00000013221; OTTMUST00000013222; OTTMUST00000013223; uc007jnf.1; uc007jng.1	Cfap52		TC0700003918.mm.2	1.22	0.0194	NM_013617; ENSMUST00000081748; OTTMUST00000045696; uc009iuv.1	Olfr64		TC0300001117.mm.2	-1.41	0.0044	Slc16a4
TC0400002776.mm.2	-1.26	0.0162	OTTMUST00000017272; uc029uuy.1	Mup-ps19; Mup20		TC0100000143.mm.2	-1.22	0.0195	NM_001113187; ENSMUST00000147615; OTTMUST00000085057; uc007alp.2	Khdc1b		TC0700001005.mm.2	-1.52	0.0044	Ttc23
TC0600002726.mm.2	1.24	0.0165	NM_009527; ENSMUST00000032180; ENSMUST00000132936; ENSMUST00000133092; BC049093; BC057586; OTTMUST00000052619; OTTMUST00000053340; OTTMUST00000053341; uc009cxz.1	Wnt7a		TC0900001254.mm.2	1.26	0.0195	NM_028258; ENSMUST00000078367; ENSMUST00000112884; ENSMUST00000112885; ENSMUST00000112886; ENSMUST00000131095; ENSMUST00000134969; BC099950; BC138218; BC145204; OTTMUST00000057092; OTTMUST00000057093; OTTMUST00000057094; OTTMUST00000057095; OTTMUST00000057096; OTTMUST00000057097; uc009rel.1; uc009rem.1; uc009ren.1; uc009reo.1	Dzip1l		TC1000001936.mm.2	-1.5	0.0044	Rspo3
TC0700003088.mm.2	1.3	0.0165	NM_001195601; ENSMUST00000180038; uc009hco.2	1700015G11Rik		TC1000000402.mm.2	-1.22	0.0196	NM_009846; ENSMUST00000058714; BC075622; uc007ezl.1	Cd24a		TC0Y00000220.mm.2	2.37	0.0045	Gm20837
TC0600003289.mm.2	1.23	0.0167	NM_207030; ENSMUST00000082085; BC145798; uc009ejw.1	Tas2r131		TC0200003276.mm.2	-1.39	0.0196	NM_198000; NR_028486; NR_028487; ENSMUST00000050003; ENSMUST00000126898; ENSMUST00000129484; ENSMUST00000130396; ENSMUST00000131315; ENSMUST00000131937; ENSMUST00000133380; ENSMUST00000135556; ENSMUST00000136883; ENSMUST00000138959; ENSMUST00000139968; ENSMUST00000140168; ENSMUST00000150205; BC023044; uc008jcr.3; uc008jcs.3; uc008jct.3	1700001O22Rik		TC0700002573.mm.2	1.55	0.0045	Vmn1r159
TC0600001647.mm.2	1.21	0.0168	ENSMUST00000032353; uc009enu.1	Pik3c2g		TC1500001957.mm.2	1.26	0.0197	NM_029562; ENSMUST00000006094; BC023241; uc007wzn.1	Cyp2d26		TC0200001745.mm.2	-1.32	0.0045	5430417L22Rik; Inafm2; RP23-172B16.3
TC0200003865.mm.2	-1.29	0.0168	NM_018782; ENSMUST00000074262; ENSMUST00000099944; ENSMUST00000151295; BC138537; BC138540; OTTMUST00000032380; OTTMUST00000032381; uc008kii.3	Calcrl		TC1300001971.mm.2	-1.23	0.0197	NM_001033438; ENSMUST00000099521; BC147515; uc007qka.1	Gm906		TC1700000816.mm.2	1.56	0.0045	Esp1
TC1100002829.mm.2	1.26	0.0168	NM_144544; ENSMUST00000048801; ENSMUST00000108821; ENSMUST00000126695; BC019553; uc007jbw.2	2210407C18Rik		TC0M00000027.mm.2	1.47	0.0198	ENSMUST00000082419	ND6		TC0600002237.mm.2	1.51	0.0046	Igf2bp3
TC0400001569.mm.2	-1.26	0.0168	NM_025297; ENSMUST00000030742; ENSMUST00000127735; ENSMUST00000128116; ENSMUST00000128607; ENSMUST00000137321; ENSMUST00000137412; ENSMUST00000139573; ENSMUST00000142386; ENSMUST00000143067; ENSMUST00000145045; BC003864; OTTMUST00000021919; OTTMUST00000021920; OTTMUST00000021921; OTTMUST00000021922; OTTMUST00000021923; OTTMUST00000021924; OTTMUST00000021925; OTTMUST00000021926; OTTMUST00000021927…	Mecr		TC1300000481.mm.2	-1.22	0.0199	NM_010104; ENSMUST00000021796; BC029547; uc007qfl.2	Edn1		TC0400001121.mm.2	2.37	0.0046	Cdcp2
TC0400004196.mm.2	-1.31	0.0169	NM_175438; ENSMUST00000039818; ENSMUST00000124987; ENSMUST00000146309; BC039281; BC056226; BC060650; OTTMUST00000023381; OTTMUST00000023382; OTTMUST00000023383; uc012dnu.1	Aldh4a1		TC0900001005.mm.2	-1.26	0.02	NM_001113283; NM_153584; ENSMUST00000081746; ENSMUST00000170846; BC031353; uc009qri.1; uc009qrj.2; uc009qrk.2; uc009qrl.2; uc009qrm.2; uc012gww.1	Fam214a		TC0600001605.mm.2	-1.41	0.0046	Fam234b
TC0400003445.mm.2	-1.2	0.0169	NM_001160043; NM_028457; ENSMUST00000030375; ENSMUST00000144114; ENSMUST00000156836; ENSMUST00000177880; BC023360; OTTMUST00000020140; OTTMUST00000020141; OTTMUST00000020142; uc008unt.1; uc012dko.1	Exo5		TC1700000119.mm.2	1.22	0.02	ENSMUST00000115691	Map3k4		TC1000000895.mm.2	-1.46	0.0046	Mfsd12
TC1500001528.mm.2	1.26	0.017	NM_008764; ENSMUST00000079772; BC049782; uc007vrk.1	Tnfrsf11b		TC0700000863.mm.2	-1.21	0.0201	NM_001033170; ENSMUST00000129507; ENSMUST00000146391; ENSMUST00000156689; BC139284; OTTMUST00000084935; OTTMUST00000084936; OTTMUST00000084937; uc009gwx.1; uc009gwy.1	Fam83e		TC0700000663.mm.2	-1.41	0.0046	Ankrd27
TC1400002844.mm.2	-1.25	0.017	ENSMUST00000164408; ENSMUST00000179312; uc007sdl.1	Gm3591		TC1100000941.mm.2	-1.36	0.0201	NM_145137; ENSMUST00000041550; ENSMUST00000108584; ENSMUST00000132645; ENSMUST00000147502; ENSMUST00000165951; BC106833; BC110475; BC111520; OTTMUST00000013567; OTTMUST00000013568; OTTMUST00000013569; OTTMUST00000013571; OTTMUST00000111305; uc007jtu.1; uc007jtv.2; uc011xxo.1	Mgl2		TC0700000228.mm.2	1.4	0.0046	Tmem160
TC1000002208.mm.2	1.4	0.0171	ENSMUST00000169859	Gm17542		TC1100003372.mm.2	-1.25	0.0202	NM_001277938; NM_001277939; NM_001277941; NM_001277942; NM_011235; NR_102717; NR_102718; NR_102719; NR_102720; ENSMUST00000018985; ENSMUST00000021033; ENSMUST00000092844; ENSMUST00000100718; ENSMUST00000135963; ENSMUST00000146053; BC049136; OTTMUST00000001822; OTTMUST00000001823; OTTMUST00000001824; OTTMUST00000077107; OTTMUST00000077108; OTTMUST00000077109	Rad51d		TC1600001471.mm.2	-1.69	0.0046	Xxylt1
TC1000001135.mm.2	1.21	0.0172	NM_175488; ENSMUST00000092215; ENSMUST00000128786; ENSMUST00000132214; ENSMUST00000139354; ENSMUST00000140460; OTTMUST00000076653; OTTMUST00000076654; OTTMUST00000076655; OTTMUST00000076656; OTTMUST00000076657; uc007guu.1; uc007guv.1	Ccdc38		TC1700000691.mm.2	1.24	0.0205	NM_001252452; NM_013633; ENSMUST00000025271; ENSMUST00000172651; ENSMUST00000173256; ENSMUST00000173805; ENSMUST00000173934; ENSMUST00000174782; BC068268; OTTMUST00000096009; OTTMUST00000096010; OTTMUST00000096011; OTTMUST00000096012; OTTMUST00000096013; OTTMUST00000096014; uc008chu.2; uc012arj.2; uc012ark.1; uc012arl.1	Pou5f1		TC0600000215.mm.2	-1.69	0.0046	Snd1
TC0700003850.mm.2	1.24	0.0172	NM_010531; ENSMUST00000094134; BC018332; uc009iqd.1; uc009iqe.1; uc009iqf.1	Il18bp		TC1100004059.mm.2	1.25	0.0205	NM_172050; ENSMUST00000062787; BC034097; BC039971; OTTMUST00000007763; uc007mgk.1	Cd300e		TC0800000215.mm.2	1.96	0.0047	Defa25
TC0200002502.mm.2	-1.31	0.0173	NM_021420; ENSMUST00000018353; ENSMUST00000088291; ENSMUST00000134078; ENSMUST00000137866; ENSMUST00000153319; BC054521; OTTMUST00000002310; OTTMUST00000002311; OTTMUST00000002312; OTTMUST00000038585; OTTMUST00000038586; uc008ntt.1; uc008ntu.1	Stk4		TC1700001034.mm.2	-1.33	0.0206	NM_010130; ENSMUST00000004850; ENSMUST00000086763; BC075688; uc008des.2; uc008det.2; uc008deu.2; uc008dev.2; uc012awa.1; uc012awb.1	Adgre1		TC0100000143.mm.2	1.65	0.0047	Khdc1b
TC0300000408.mm.2	1.21	0.0174	NM_001198765; NM_001198766; NM_015784; ENSMUST00000073012; ENSMUST00000081564; ENSMUST00000107985; ENSMUST00000117373; ENSMUST00000127452; ENSMUST00000143258; ENSMUST00000145036; ENSMUST00000150868; ENSMUST00000154157; BC031449; OTTMUST00000072061; OTTMUST00000072062; OTTMUST00000072063; OTTMUST00000072064; OTTMUST00000072065; OTTMUST00000072066; OTTMUST00000072067; OTTMUST00000072068; OTTMUST000…	Postn		TC1100003763.mm.2	1.23	0.0209	NM_010663; ENSMUST00000080893; BC132454; BC132456; OTTMUST00000004974; uc007lks.1	Krt17		TC1200001747.mm.2	1.83	0.0047	Sptssa; Mir1892
TC1400001105.mm.2	-1.2	0.0174	NM_001286411; NM_001286412; NM_007920; ENSMUST00000040131; ENSMUST00000110835; BC057134	Elf1		TC0400002007.mm.2	1.21	0.0211	NM_172704; ENSMUST00000062904; ENSMUST00000123551; ENSMUST00000124955; ENSMUST00000128582; ENSMUST00000133959; ENSMUST00000138738; ENSMUST00000139069; ENSMUST00000139555; ENSMUST00000142198; ENSMUST00000147625; ENSMUST00000148048; ENSMUST00000149337; BC085257; OTTMUST00000024140; OTTMUST00000024141; OTTMUST00000024142; OTTMUST00000024143; OTTMUST00000024144; OTTMUST00000024145; OTTMUST00000085399…	Dnajc11		TC0100000635.mm.2	1.37	0.0047	Vil1
TC1900000056.mm.2	-1.2	0.0174	NM_026553; ENSMUST00000025811; BC011117; uc008gcd.2	Yif1a		TC1800000429.mm.2	-1.25	0.0211	NM_001146299; NM_172966; ENSMUST00000072008; ENSMUST00000074679; ENSMUST00000128066; ENSMUST00000132681; BC137955; BC145060; OTTMUST00000069600; OTTMUST00000069601; OTTMUST00000069602; OTTMUST00000069603; uc008etk.2; uc008etl.2	Sh3rf2		TC1400001860.mm.2	1.45	0.0047	Gm17654
TC0Y00000072.mm.2	1.22	0.0174	uc029xsw.1	Gm20809		TC1100003627.mm.2	-1.27	0.0214	NM_030248; ENSMUST00000103152; ENSMUST00000127048; ENSMUST00000130767; ENSMUST00000130774; ENSMUST00000134732; ENSMUST00000144731; ENSMUST00000147573; ENSMUST00000149033; ENSMUST00000153305; ENSMUST00000154289; ENSMUST00000156315; BC002318; OTTMUST00000003416; OTTMUST00000003417; OTTMUST00000003418; OTTMUST00000003419; OTTMUST00000003420; OTTMUST00000003421; OTTMUST00000003422; OTTMUST00000003423…	Cdk5rap3		TC1600001602.mm.2	1.39	0.0047	Nr1i2
TC0Y00000074.mm.2	1.22	0.0174	uc029xsy.1	Gm20809		TC1700002779.mm.2	-1.26	0.0216	NM_010388; ENSMUST00000041982; ENSMUST00000171231; ENSMUST00000173262; BC141105; BC145385; BC145386; BC171960; OTTMUST00000095480; OTTMUST00000095559; OTTMUST00000095560; uc008cbn.1	H2-DMb2		TC0700001668.mm.2	-1.64	0.0048	Spon1
TC1400002075.mm.2	-1.24	0.0176	NM_080728; ENSMUST00000102803; ENSMUST00000149852; ENSMUST00000153783; ENSMUST00000168485; BC121789; BC158018; BC158070; OTTMUST00000039449; OTTMUST00000039450; OTTMUST00000039451; uc007txv.1; uc007txw.1	Myh7		TC0900002063.mm.2	1.31	0.0218	NM_146375; ENSMUST00000055099; uc009owy.1	Olfr918		TC1100003749.mm.2	1.78	0.0048	Krt33b
TC1400002186.mm.2	-1.23	0.0177	NM_026598; ENSMUST00000022494; BC027422; uc007ufv.2	Ebpl		TC0X00001710.mm.2	-1.48	0.0221	NM_010797; ENSMUST00000036753; ENSMUST00000078947; ENSMUST00000079443; ENSMUST00000112104; ENSMUST00000112105; ENSMUST00000112107; ENSMUST00000129642; ENSMUST00000133857; ENSMUST00000143815; ENSMUST00000146073; ENSMUST00000149258; ENSMUST00000151722; ENSMUST00000152163; ENSMUST00000163810; ENSMUST00000171433; BC053704; BC059027; uc009uyf.1; uc009uyg.1; uc009uyh.2; uc009uyj.2; uc009uyk.1; uc029xom…	Mid1		TC0200003776.mm.2	2.02	0.0048	Hoxd3os1
TC0500000299.mm.2	1.38	0.0178	NM_023047; ENSMUST00000088081; ENSMUST00000101442; ENSMUST00000114729; ENSMUST00000127365; ENSMUST00000136657; ENSMUST00000138625; BC065054; OTTMUST00000053133; OTTMUST00000053134; OTTMUST00000053135; OTTMUST00000053136; OTTMUST00000053137; OTTMUST00000053138; uc008wvw.1; uc008wvx.1; uc008wvy.1	Dpysl5		TC0500000020.mm.2	1.24	0.0221	NM_172879; ENSMUST00000044039; ENSMUST00000143027; BC141026; BC145170; OTTMUST00000066024; OTTMUST00000066025; uc008whx.2	Lrrd1		TC1000002477.mm.2	-1.69	0.0048	Polrmt
TC0100003580.mm.2	1.23	0.0181	NM_011318; ENSMUST00000027824; BC061125; uc007dqy.2	Apcs		TC1600001773.mm.2	1.22	0.0222	NM_175011; ENSMUST00000053249; BC099383; uc007zny.1	E330017A01Rik		TC0600000978.mm.2	-1.33	0.0048	Add2
TC1300002304.mm.2	1.26	0.0181	NM_028186; ENSMUST00000022051; ENSMUST00000118096; ENSMUST00000138899; BC019952; OTTMUST00000068619; OTTMUST00000068620; OTTMUST00000068621; uc007ref.2; uc007reg.2; uc007reh.2	Nkd2		TC0900000132.mm.2	1.21	0.0222	NM_025844; ENSMUST00000001825; BC018374; uc009ogm.1	Chordc1		TC1100000494.mm.2	1.8	0.0049	Trim7
TC1400001275.mm.2	1.32	0.0182	NM_021434; ENSMUST00000022728; BC069981; uc007uyq.2; uc007uyr.2	Gpr180		TC1800000685.mm.2	-1.28	0.0224	NM_175012; ENSMUST00000025395; ENSMUST00000173530; ENSMUST00000173985; BC024515; OTTMUST00000097465; OTTMUST00000097466	Grp; Rax		TC1200000647.mm.2	1.79	0.0049	Prkch
TC0700003820.mm.2	-1.24	0.0184	NM_153527; ENSMUST00000054923; ENSMUST00000130534; ENSMUST00000154516; BC048501; OTTMUST00000062139; OTTMUST00000062140; OTTMUST00000062141; uc009inc.1	Dnajb13		TC1100002788.mm.2	1.23	0.0225	NM_020492; ENSMUST00000075603; ENSMUST00000102716; ENSMUST00000108853; BC131949; BC137725; OTTMUST00000012678; OTTMUST00000012679; OTTMUST00000012680	Glra1		TC1400000027.mm.2	1.23	0.0049	Gm3047
TC0300001403.mm.2	-1.32	0.0185	ENSMUST00000163080; ENSMUST00000184925	LOC102634333		TC0800000796.mm.2	-1.25	0.0225	NM_011977; ENSMUST00000034267; BC028937; uc009mdw.1; uc009mdx.1; uc009mdy.1; uc009mdz.1; uc009mea.1	Slc27a1		TC0700004592.mm.2	-1.4	0.005	Tnfrsf22
TC0400003934.mm.2	1.29	0.0185	NM_001085540; ENSMUST00000105762; OTTMUST00000024306	Pramef17		TC0900002055.mm.2	-1.23	0.0226	NM_172454; ENSMUST00000011262; ENSMUST00000142228; BC052822; OTTMUST00000067788; OTTMUST00000067789; uc009ovi.1	Panx3		TC0800000011.mm.2	-1.43	0.005	Pnpla6
TC0Y00000415.mm.2	1.28	0.0186	ENSMUST00000179949; uc009vgt.2	Gm20823		TC1200000017.mm.2	-1.65	0.0228	NM_001278581; NM_001278582; NM_001278583; NM_001278584; NM_008895; ENSMUST00000020990; BC061215	Pomc		TC0100001648.mm.2	1.68	0.005	Olfr248
TC0600002565.mm.2	-1.23	0.0189	NM_008638; ENSMUST00000005810; ENSMUST00000139802; ENSMUST00000141044; ENSMUST00000141193; BC019511; OTTMUST00000055880; OTTMUST00000055881; OTTMUST00000055882; OTTMUST00000055883; uc009cne.2	Mthfd2		TC0700002996.mm.2	1.22	0.0229	NM_201374; ENSMUST00000121017; ENSMUST00000147253; BC050196; OTTMUST00000067345; OTTMUST00000067346; uc009gub.1	Ccdc155		TC0100002243.mm.2	1.42	0.005	Gm3646
TC1100002908.mm.2	1.28	0.0191	NM_001033542; ENSMUST00000093029; ENSMUST00000134423; ENSMUST00000147450; BC147619; BC157913; OTTMUST00000012939; OTTMUST00000012940; uc007jhg.1	Slc47a2		TC1000002603.mm.2	-1.37	0.0229	NM_010214; ENSMUST00000059383; BC046583; BC061148; uc007gla.2	Fhl4		TC1100000942.mm.2	1.92	0.005	Clec10a
TC0600003501.mm.2	1.2	0.0192	NM_175035; ENSMUST00000055558; ENSMUST00000135174; ENSMUST00000147047; BC095995; OTTMUST00000066585; OTTMUST00000066586; OTTMUST00000066587; uc009bvr.1; uc009bvs.1	Gimap5		TC0800000979.mm.2	-1.25	0.0232	NM_026791; ENSMUST00000095220; ENSMUST00000125109; ENSMUST00000139721; ENSMUST00000141183; ENSMUST00000142036; ENSMUST00000143763; ENSMUST00000145479; ENSMUST00000151962; ENSMUST00000152884; OTTMUST00000077988; OTTMUST00000077989; OTTMUST00000077990; OTTMUST00000077991; OTTMUST00000077992; OTTMUST00000078022; OTTMUST00000078023; OTTMUST00000078024; OTTMUST00000078025; uc009mpd.1; uc009mpe.1	Fbxw9		TC1400002215.mm.2	-1.46	0.005	Fdft1
TC1500001227.mm.2	1.22	0.0192	NM_001081064; ENSMUST00000075317; uc007vhq.1; uc007vhr.1; uc007vht.1; uc007vhu.1; uc029snx.1	Pdzd2		TC0600001442.mm.2	1.21	0.0233	NM_001127340; NM_016845; NM_133345; ENSMUST00000032480; ENSMUST00000032481; ENSMUST00000088294; ENSMUST00000112412; ENSMUST00000112413; ENSMUST00000112414; ENSMUST00000112417; ENSMUST00000124159; ENSMUST00000128277; ENSMUST00000133695; ENSMUST00000136100; ENSMUST00000140131; ENSMUST00000146229; ENSMUST00000151125; ENSMUST00000152574; ENSMUST00000156091; BC009127; BC011079; BC061122; OTTMUST000000…	Acrbp; Ing4		TC0900003002.mm.2	1.42	0.005	Glyctk
TC1900001705.mm.2	-1.21	0.0192	NM_018831; ENSMUST00000181992; ENSMUST00000182058; ENSMUST00000182059; ENSMUST00000182276; ENSMUST00000183143; ENSMUST00000183216; BC072667; OTTMUST00000113082; OTTMUST00000113083; OTTMUST00000113084; OTTMUST00000113085; OTTMUST00000113086; OTTMUST00000113087; uc029tsy.1	Dclre1a		TC0X00000189.mm.2	-1.21	0.0233	NM_028568; ENSMUST00000026018; BC048605; OTTMUST00000041129; uc009ssi.1	Dusp21		TC1700000385.mm.2	-1.68	0.0051	Narfl; Mir6966
TC0700004519.mm.2	-1.25	0.0193	NM_023059; ENSMUST00000097958; BC010806; BC094069; uc009kjk.1; uc009kjl.1; uc009kjm.1	Sigirr		TC0700004645.mm.2	-1.24	0.0234	NM_152814; ENSMUST00000088785; ENSMUST00000182248; BC019790; OTTMUST00000116926; OTTMUST00000116938; uc009gdd.1	Zfp566		TC0700001354.mm.2	-1.68	0.0051	Ints4
TC0100003875.mm.2	1.25	0.0193	NM_026241; ENSMUST00000001172; BC117004; BC119100; uc007aqo.1; uc007aqp.1; uc011wjm.1	Ankrd39		TC0200004043.mm.2	-1.22	0.0234	NM_001011860; ENSMUST00000099794; ENSMUST00000137595; OTTMUST00000033260; uc008kqz.1	Olfr1222		TC1600002183.mm.2	-1.36	0.0051	Atp5o
TC1600001754.mm.2	1.22	0.0195	XM_003085104.1	Gm19797		TC1100003224.mm.2	-1.26	0.0234	NM_008878; ENSMUST00000043696; ENSMUST00000108437; ENSMUST00000128330; ENSMUST00000142094; BC026756; OTTMUST00000013993; OTTMUST00000013994; OTTMUST00000013995; uc007kdr.2	Serpinf2		TC0300002351.mm.2	-1.66	0.0051	Lenep; Flad1
TC0300001117.mm.2	-1.23	0.0195	NM_146136; ENSMUST00000029502; ENSMUST00000106723; ENSMUST00000153322; BC025441; BC026596; OTTMUST00000059086; OTTMUST00000059087; OTTMUST00000059088; uc008qwx.1; uc008qwy.2	Slc16a4		TC1400001432.mm.2	1.2	0.0234	NM_007870; ENSMUST00000026315; ENSMUST00000145234; BC012671; OTTMUST00000058813; OTTMUST00000058814; uc007sem.1	Dnase1l3		TC0X00000496.mm.2	1.77	0.0052	Gm16405
TC1800001744.mm.2	1.21	0.0195	NM_175164; ENSMUST00000097593; ENSMUST00000115574; ENSMUST00000123820; ENSMUST00000133247; ENSMUST00000137497; ENSMUST00000141058; ENSMUST00000148399; ENSMUST00000151757; ENSMUST00000154551; ENSMUST00000155576; BC141394; OTTMUST00000048196; OTTMUST00000048197; OTTMUST00000048198; OTTMUST00000048199; OTTMUST00000048200; OTTMUST00000048201; OTTMUST00000048202; OTTMUST00000048203; OTTMUST00000085167…	Arhgap26		TC1700001215.mm.2	1.23	0.0234	NM_001145452; ENSMUST00000068175; uc008drf.2; uc012axs.1	Arhgef33		TC0X00000497.mm.2	1.77	0.0052	Gm16405
TC1400000579.mm.2	1.24	0.0198	NM_203508; ENSMUST00000100645; BC031737; uc007tmp.1; uc007tmq.1	Eddm3b		TC0200004219.mm.2	-1.27	0.0236	NM_001039150; NM_001039151; NM_001177785; NM_001177786; NM_001177787; NM_009851; ENSMUST00000005218; ENSMUST00000060516; ENSMUST00000099673; ENSMUST00000111190; ENSMUST00000111191; ENSMUST00000111192; ENSMUST00000111194; ENSMUST00000111198; ENSMUST00000124624; BC051388; OTTMUST00000035222; OTTMUST00000035223; OTTMUST00000035224; OTTMUST00000035226; OTTMUST00000035227; OTTMUST00000035228; OTTMUST0…	Cd44		TC0700002303.mm.2	1.24	0.0052	Vmn2r50
TC1400000988.mm.2	1.24	0.0198	NM_028526; NM_028560; ENSMUST00000022678; BC048621	Pebp4		TC0Y00000133.mm.2	-1.26	0.0241	ENSMUST00000178559	Gm21800		TC0400002640.mm.2	-1.56	0.0052	Tmem246
TC1100004229.mm.2	-1.32	0.0201	NM_007621; ENSMUST00000026148; ENSMUST00000149450; ENSMUST00000154479; ENSMUST00000154565; BC010758; OTTMUST00000009299; OTTMUST00000009300; OTTMUST00000009301; OTTMUST00000009302; uc007muj.2	Cbr2		TC1100000361.mm.2	-1.23	0.0242	NM_031169; ENSMUST00000020362; BC013338; OTTMUST00000012040; uc007iks.2	Kcnmb1		TC1800000789.mm.2	1.78	0.0052	Cfap53
TC1700001546.mm.2	1.25	0.0202	NM_134193; ENSMUST00000077001; BC132631; OTTMUST00000103509; uc008aqh.2	Vmn1r232		TC0900000342.mm.2	1.24	0.0243	ENSMUST00000176049; ENSMUST00000176153	9230113P08Rik		TC0300002540.mm.2	1.43	0.0052	Olfr1402
TC0700002526.mm.2	-1.42	0.0202	NM_001166746; ENSMUST00000179511; OTTMUST00000098247; uc012fcg.1	Vmn1r111		TC1900001773.mm.2	-1.41	0.0243	ENSMUST00000112511; ENSMUST00000143522; OTTMUST00000082600	Lipo4		TC0800001414.mm.2	-1.46	0.0052	Cdh13
TC1700001866.mm.2	1.24	0.0202	NM_001199062; ENSMUST00000112162; uc012ape.1	Gm4461		TC1600002033.mm.2	-1.21	0.0244	NM_010673; ENSMUST00000082065; uc007zvq.1	Krtap6-2		TC0400003604.mm.2	-1.7	0.0052	Eif3i
TC0X00002441.mm.2	1.26	0.0207	NM_008224; ENSMUST00000033761; ENSMUST00000114372; ENSMUST00000128136; ENSMUST00000128325; ENSMUST00000131091; ENSMUST00000156204; BC053742; OTTMUST00000042850; OTTMUST00000043836; OTTMUST00000043839; OTTMUST00000045159; OTTMUST00000045160; OTTMUST00000055035	Hcfc1		TC1300001185.mm.2	-1.21	0.0245	NM_008308; ENSMUST00000022235; BC138669; BC138681; uc007rtu.2	Htr1a		TC1500000718.mm.2	-1.9	0.0052	Mchr1
TC0600001559.mm.2	1.25	0.0209	NM_031499; ENSMUST00000076061; ENSMUST00000178961; OTTMUST00000087755; uc009ejg.1	Prp2		TC0100003457.mm.2	1.26	0.0247	NM_011137; NM_198932; NM_198933; NM_198934; ENSMUST00000027850; ENSMUST00000069609; ENSMUST00000082225; ENSMUST00000111426; ENSMUST00000111427; ENSMUST00000111429; ENSMUST00000159212; ENSMUST00000160260; ENSMUST00000160908; ENSMUST00000176004; ENSMUST00000176101; ENSMUST00000176800; ENSMUST00000176942; ENSMUST00000177358; ENSMUST00000177472; ENSMUST00000184643; ENSMUST00000184799; OTTMUST00000088…	Pou2f1		TC0800001911.mm.2	1.64	0.0052	C330021F23Rik
TC1300001459.mm.2	1.25	0.0209	XM_001473551.2	Gm7040		TC0X00000672.mm.2	-1.24	0.0249	NM_153169; ENSMUST00000060418; BC036726; OTTMUST00000042900; uc009tla.1	Pnma3		TC0400003932.mm.2	1.5	0.0053	Pramef25
TC1000003209.mm.2	-1.21	0.0209	NM_001103366; ENSMUST00000164227; OTTMUST00000098400; uc009vae.1	Vmn2r87		TC1500001780.mm.2	-1.24	0.025	NM_013909; ENSMUST00000023219; BC054377; uc007wkp.2; uc007wkq.2; uc007wkr.2; uc007wks.2	Fbxl6		TC0700003903.mm.2	-1.65	0.0053	Olfr629
TC1700000216.mm.2	1.26	0.0211	NM_001271883; ENSMUST00000176802; OTTMUST00000101199	Vmn2r124		TC0100003399.mm.2	1.31	0.025	NM_144878; ENSMUST00000028014; ENSMUST00000111525; ENSMUST00000140031; ENSMUST00000140274; ENSMUST00000144916; BC106858; BC106859; OTTMUST00000050894; OTTMUST00000050895; OTTMUST00000050896; OTTMUST00000050897; uc007dgv.1; uc007dgw.1	Fmo4		TC0800001465.mm.2	-1.61	0.0053	Map1lc3b
TC1700001521.mm.2	1.22	0.0212	NM_008215; ENSMUST00000003762; BC125424; BC125426; uc008apr.2; uc008aps.1	Has1		TC0800000722.mm.2	1.29	0.0252	NM_001177527; ENSMUST00000169125; BC138280; BC145229; uc012gem.1	Zfp964		TC0600000487.mm.2	1.74	0.0053	Arhgef5
TC0X00001998.mm.2	1.24	0.0212	ENSMUST00000075388; ENSMUST00000178966; uc009svz.3; uc009swa.3	Gm10147; Gm10486		TC1600001379.mm.2	1.28	0.0252	NM_023794; ENSMUST00000079601; ENSMUST00000165506; ENSMUST00000168774; ENSMUST00000170393; ENSMUST00000170803; BC034680; OTTMUST00000094062; OTTMUST00000094063; OTTMUST00000094064; OTTMUST00000094065; OTTMUST00000094066; uc007yse.1; uc012adn.1	Etv5		TC0800001603.mm.2	1.6	0.0054	Ccdc7b
TC0X00002013.mm.2	1.24	0.0212	ENSMUST00000177566; ENSMUST00000180344; uc009swr.2; uc009sws.2	Gm10487; Gm10486		TC0200001335.mm.2	-1.28	0.0254	NM_207140; ENSMUST00000055895; OTTMUST00000033295; uc008kqp.1	Olfr1212		TC1300001545.mm.2	-1.34	0.0054	LOC102641600; Gm11273
TC0X00003415.mm.2	1.44	0.0213	NM_198898; ENSMUST00000089374; ENSMUST00000089379; BC132618; BC132644; OTTMUST00000040512; uc009spd.1	Ssxb3		TC0X00000418.mm.2	-1.23	0.0255	NM_028514; ENSMUST00000059466; BC116431; BC116432; OTTMUST00000042753; uc009tbj.1	Actrt1		TC1700002769.mm.2	-1.42	0.0054	Gm3435
TC0200000211.mm.2	1.22	0.0215	NM_008859; ENSMUST00000028118; ENSMUST00000102970; ENSMUST00000114853; BC138552; BC145769; OTTMUST00000026520; OTTMUST00000026521; OTTMUST00000026522; uc008iia.1; uc008iib.1; uc008iic.1	Prkcq		TC0700002056.mm.2	-1.21	0.0256	NM_001252588; NM_053082; ENSMUST00000026585; ENSMUST00000117634; ENSMUST00000130402; ENSMUST00000138092; ENSMUST00000140858; ENSMUST00000146305; BC003482; BC083070; OTTMUST00000071730; OTTMUST00000071731; OTTMUST00000071732; OTTMUST00000071733; OTTMUST00000071734; OTTMUST00000071735; uc009kln.2; uc009klo.2	Tspan4		TC0600001515.mm.2	1.49	0.0054	Clec2h
TC1700000832.mm.2	1.25	0.0219	NM_133776; ENSMUST00000047399; BC019217; uc008coz.2	Adgrf1		TC0300000903.mm.2	-1.23	0.0256	NM_001267695; NM_021281; ENSMUST00000015667; ENSMUST00000116304; BC002125; OTTMUST00000052297	Ctss		TC0800003228.mm.2	1.35	0.0054	Pgls
TC0700000276.mm.2	1.2	0.022	NM_001029877; ENSMUST00000032571; ENSMUST00000172835; OTTMUST00000094799; uc012fau.1	Nova2		TC0400003865.mm.2	-1.27	0.0256	NM_011061; ENSMUST00000026381; ENSMUST00000137440; ENSMUST00000137516; ENSMUST00000143019; OTTMUST00000023349; OTTMUST00000023350; OTTMUST00000023351; OTTMUST00000023352; uc008vnd.2; uc008vne.2; uc012dnw.1	Padi4		TC0200000719.mm.2	-1.2	0.0055	Arpc5l
TC0X00003435.mm.2	-1.22	0.022	NM_001256104; NM_145406; ENSMUST00000037967; ENSMUST00000073067; ENSMUST00000114146; ENSMUST00000114147; BC023050; BC027440; OTTMUST00000042862; OTTMUST00000047326; OTTMUST00000047327; OTTMUST00000054346; uc009tou.2; uc009tov.2	Slc10a3		TC0400001838.mm.2	-1.29	0.0257	NM_177571; BC096438; uc008vqo.1	Gm13103		TC1000001375.mm.2	1.57	0.0055	Il22
[truncated: 1,650 more rows]

## Sheet: Male PFC GO data
Gene ontology results for genes differentially expressed in male PFC due to ethanol, housing, or the interaction of ethanol and housing
[truncated: 403 more rows]

## Sheet: Female PFC GO data
Gene ontology results for genes differentially expressed in female PFC due to ethanol, housing, or the interaction of ethanol and housing
[truncated: 545 more rows]

[truncated: 1 more sheets: Shared PFC GO data]
