# Supplementary material for: Adolescent social housing protects against adult emotional and cognitive deficits and alters the PFC and NAc transcriptome in male and female C57BL/6J mice
Source: Front Neurosci. 2023 Dec 7;17:1287584. doi: 10.3389/fnins.2023.1287584 (PMC10733512; doi:10.3389/fnins.2023.1287584)
Supplement: Supplementary file 3 [file Table_2.XLSX]

## Sheet: Male NAc data
Male NAc differentially expressed genes
Male NAc Main Effect of Ethanol						Male NAc Main Effect of Housing						Male NAc Interaction of Ethanol and Housing
ID	Fold Change	P-val	Public Gene IDs	Gene Symbol		ID	Fold Change	P-val	Public Gene IDs	Gene Symbol		ID	Delta Fold Change	P-val	Gene Symbol
TC0200004069.mm.2	-1.39	0.0001	NM_001011529; BC147159; BC147160; OTTMUST00000033408; uc008krw.1	Olfr1251		TC1100002397.mm.2	-1.46	0.0002	NM_001252447; NM_027260; ENSMUST00000078362; ENSMUST00000109504; ENSMUST00000124294; ENSMUST00000125545; ENSMUST00000133487; ENSMUST00000155728; ENSMUST00000156264; BC013520; OTTMUST00000018383; OTTMUST00000018384; OTTMUST00000018385; OTTMUST00000018386; OTTMUST00000018387; OTTMUST00000018388; uc007igf.2; uc007igg.2; uc007igh.2; uc011xsk.2	Vrk2		TC0700001399.mm.2	-2.17	0.0002	Chrdl2
TC1100001859.mm.2	2.2	0.0001	NM_001042606; NM_009217; ENSMUST00000067591; ENSMUST00000106630; ENSMUST00000146390; OTTMUST00000007140; OTTMUST00000007141	Sstr2		TC0200004848.mm.2	-1.3	0.0003	NM_024465; ENSMUST00000056149; ENSMUST00000129228; ENSMUST00000138608; ENSMUST00000141899; ENSMUST00000145826; ENSMUST00000155119; ENSMUST00000156641; BC002263; OTTMUST00000037482; OTTMUST00000037519; OTTMUST00000037520; OTTMUST00000037521; OTTMUST00000037522; OTTMUST00000037523; OTTMUST00000037524; uc008mum.2; uc008muo.2; uc008mup.2; uc008muq.1	Abhd12		TC1000002425.mm.2	1.99	0.0005	Gm9508
TC0200003963.mm.2	-1.47	0.0003	NM_146594; ENSMUST00000094913; BC130249; BC139802; OTTMUST00000032850; uc008kne.1	Olfr1100		TC0700000939.mm.2	-1.42	0.0003	NR_033504; uc012flm.1	Gm9962		TC0100003576.mm.2	-2.01	0.0008	Fcrl6
TC0700002364.mm.2	1.37	0.0003	NM_134227; ENSMUST00000094827; OTTMUST00000098386; uc009ffi.1	Vmn1r87		TC0X00000884.mm.2	1.32	0.0005	NM_007492; ENSMUST00000046565; ENSMUST00000113947; BC052033; OTTMUST00000043409; OTTMUST00000043410; uc009tsq.1; uc009tsr.1	Arx		TC0700000652.mm.2	1.54	0.0009	Cebpa
TC0X00001319.mm.2	-1.41	0.0004	NM_212457; ENSMUST00000116527; BC090663; BC116226; OTTMUST00000045142; uc009uic.2; uc009uid.1	Bex4		TC0200002792.mm.2	1.3	0.0006	NM_148933; ENSMUST00000038225; ENSMUST00000038259; ENSMUST00000128367; ENSMUST00000138446; ENSMUST00000139902; BC030719; BC030720; OTTMUST00000039237; OTTMUST00000039238; OTTMUST00000039239; OTTMUST00000039240; OTTMUST00000039241; uc008ojc.2; uc008ojd.2; uc008oje.2; uc008ojf.2	Slco4a1		TC0X00003415.mm.2	-2.1	0.0011	Ssxb3
TC1100002649.mm.2	1.5	0.0004	NM_001145164; ENSMUST00000046745; ENSMUST00000128411; OTTMUST00000012308; OTTMUST00000012309; uc007ipp.2	Tgtp2		TC1300002667.mm.2	1.61	0.0006	NM_011945; ENSMUST00000109267; ENSMUST00000130594; ENSMUST00000133364; ENSMUST00000145055; ENSMUST00000175936; OTTMUST00000047959; OTTMUST00000047960; OTTMUST00000047961; OTTMUST00000047962; OTTMUST00000110155; uc007rwa.1	Map3k1		TC1300000072.mm.2	-1.72	0.0012	Ero1lb
TC1300000409.mm.2	-1.36	0.0004	NM_001039189; NM_024274; ENSMUST00000021857; ENSMUST00000099582; BC002147	Fars2		TC0500003466.mm.2	-1.63	0.0007	NM_007819; ENSMUST00000031741; BC046592; OTTMUST00000055012; uc009aef.2	Cyp3a13		TC1200001921.mm.2	-1.49	0.0013	Tmem30b
TC1900001478.mm.2	-1.32	0.0004	NM_001039555; ENSMUST00000099472; BC019468; OTTMUST00000070569; uc008hkd.2; uc012bll.1	Cyp2c68		TC1400000514.mm.2	-1.31	0.0007	NM_001146085; NM_001146086; NM_030236; NR_027414; ENSMUST00000043112; ENSMUST00000095941; ENSMUST00000163324; ENSMUST00000165714; ENSMUST00000168833; BC048149; uc007tig.2; uc007tih.2; uc007tii.2; uc007tij.2; uc011zjo.1	Fbxo34		TC0200004309.mm.2	-1.49	0.0013	Fibin
TC1000000842.mm.2	1.42	0.0005	NM_021565; ENSMUST00000042057; ENSMUST00000099492; ENSMUST00000124179; ENSMUST00000144526; ENSMUST00000146516; ENSMUST00000151202; ENSMUST00000153477; BC034719; OTTMUST00000045792; OTTMUST00000045793; OTTMUST00000045794; OTTMUST00000045795; OTTMUST00000045796; OTTMUST00000045797; OTTMUST00000045798	Midn		TC0100000657.mm.2	-1.24	0.0008	NM_010043; ENSMUST00000027409; ENSMUST00000125948; ENSMUST00000144894; BC031760; OTTMUST00000046346; OTTMUST00000046347; OTTMUST00000046348	Des		TC0700000131.mm.2	1.98	0.0014	Vmn1r79
TC1300002722.mm.2	-1.77	0.0005	NM_021459; ENSMUST00000036060; ENSMUST00000176044; ENSMUST00000176444; ENSMUST00000176812; ENSMUST00000177469; BC132263; BC132609; OTTMUST00000103329; OTTMUST00000103330; OTTMUST00000103331; OTTMUST00000103332; OTTMUST00000103333; uc007rye.2; uc007ryf.2; uc007ryg.2	Isl1		TC1800000646.mm.2	1.4	0.0008	NM_133237; ENSMUST00000096554; ENSMUST00000163716; BC141269; BC141270; uc008fdl.1	Apcdd1		TC1400000034.mm.2	-1.94	0.0014	Gm3278
TC1300001585.mm.2	-1.45	0.0005	NM_145849; ENSMUST00000072369; OTTMUST00000001061; uc011ywz.1	Vmn1r191		TC1300001616.mm.2	-1.36	0.0008	NM_134237; ENSMUST00000072385; OTTMUST00000001123; uc007ptk.1	Vmn1r220		TC0400003933.mm.2	-1.58	0.0015	Gm13101
TC0700002194.mm.2	-1.38	0.0006	NM_001081405; ENSMUST00000086297; OTTMUST00000094957; uc009fai.1	Vmn2r28		TC1600001976.mm.2	1.3	0.0009	NM_011782; ENSMUST00000023611; BC138619; BC138620; uc007ztw.1	Adamts5		TC0500002116.mm.2	-2	0.0016	Gm21671
TC0300001588.mm.2	-1.93	0.0006	NM_029987; ENSMUST00000029824; BC130028; uc008rwb.1	Rpe65		TC0900001050.mm.2	-1.4	0.0009	NM_001122660; ENSMUST00000119823; ENSMUST00000121273; ENSMUST00000126625; BC030173; uc009quc.1; uc012gxb.1	Gm10639		TC0800000229.mm.2	-2.4	0.0017	Defa5
TC0800000063.mm.2	-1.31	0.0006	ENSMUST00000179702	B930078G14Rik		TC0900001804.mm.2	1.31	0.0009	uc009ogv.1	Muc16		TC0600001095.mm.2	-1.68	0.0017	Fgd5
TC0200003884.mm.2	1.86	0.0006	NM_199223; ENSMUST00000054514; ENSMUST00000151759; ENSMUST00000151799; BC132523; BC138154; OTTMUST00000032896; OTTMUST00000032897; uc008kjm.1	Rtn4rl2		TC0800000843.mm.2	1.37	0.0011	NM_178017; ENSMUST00000041759; ENSMUST00000109940; ENSMUST00000129391; ENSMUST00000133585; ENSMUST00000134126; ENSMUST00000145919; ENSMUST00000151062; BC049800; OTTMUST00000042001; OTTMUST00000042002; OTTMUST00000042003; OTTMUST00000042004; OTTMUST00000042005; OTTMUST00000042006; OTTMUST00000042007; uc009mgw.1; uc009mgx.1; uc009mgy.1; uc009mgz.1	Hmgxb4		TC1500000791.mm.2	1.59	0.0018	Prr5
TC1500000549.mm.2	1.23	0.0007	NM_001164036; NM_001164037; NM_001164038; NM_001164039; NM_001164040; NM_008529; ENSMUST00000051698; ENSMUST00000169343; BC002116; BC003926; BC005684; BC019113; BC040691; BC053523; BC080711; uc007wgh.2; uc007wgi.2; uc011zug.1; uc011zuh.1; uc011zui.1; uc011zuj.1	Ly6e		TC0500001791.mm.2	1.36	0.0011	ENSMUST00000110595; ENSMUST00000179214; uc029vqr.1	Gm3415		TC1300000014.mm.2	-1.47	0.0018	Calm5
TC0200001624.mm.2	2.46	0.0007	NM_001048139; NM_001048141; NM_001048142; NM_001285416; NM_001285417; NM_001285418; NM_001285419; NM_001285420; NM_001285421; NM_001285422; NM_007540; ENSMUST00000053317; ENSMUST00000111042; ENSMUST00000111043; ENSMUST00000111044; ENSMUST00000111045; ENSMUST00000111046; ENSMUST00000111047; ENSMUST00000111049; ENSMUST00000111050; ENSMUST00000111051; ENSMUST00000176893; BC034862; OTTMUST00000035862…	Bdnf		TC0700002717.mm.2	1.42	0.0012	NM_001164658; OTTMUST00000093593; OTTMUST00000093594; OTTMUST00000093595; OTTMUST00000093596; OTTMUST00000093597; OTTMUST00000093598; OTTMUST00000093599; OTTMUST00000093600; OTTMUST00000093601; OTTMUST00000093602; OTTMUST00000093603; OTTMUST00000093604; OTTMUST00000093605; uc009gbe.1; uc012fhd.1; uc012fhe.1	Catsperg1		TC1100003397.mm.2	1.57	0.002	Ccl9
TC0800001185.mm.2	1.33	0.0007	NM_053070; ENSMUST00000056051; ENSMUST00000159416; ENSMUST00000162399; ENSMUST00000162761; BC094913; OTTMUST00000072339; OTTMUST00000072340; OTTMUST00000072341; OTTMUST00000072342; uc009nau.1; uc009nav.1	Car7		TC0Y00000566.mm.2	1.28	0.0013	ENSMUST00000178889; ENSMUST00000181549; OTTMUST00000112802	Gm20854		TC1400002858.mm.2	-2.1	0.002	Colq
TC1800000901.mm.2	2.13	0.0008	NM_172633; ENSMUST00000068423; ENSMUST00000122079; ENSMUST00000122464; ENSMUST00000169470; BC055682; OTTMUST00000069823; OTTMUST00000069824; OTTMUST00000069825; uc008fva.1; uc008fvb.1	Cbln2		TC0800000742.mm.2	1.25	0.0014	NM_001146153; NM_011984; ENSMUST00000003669; ENSMUST00000087467; ENSMUST00000110124; ENSMUST00000135368; ENSMUST00000135692; ENSMUST00000140212; ENSMUST00000143528; ENSMUST00000155711; BC005773; OTTMUST00000052955; OTTMUST00000052956; OTTMUST00000052957; OTTMUST00000052958; OTTMUST00000052959; OTTMUST00000067557; OTTMUST00000074360; uc009lzs.2; uc009lzt.2	Homer3		TC0X00002762.mm.2	1.51	0.002	Dmrtc1a
TC1100000505.mm.2	1.43	0.0008	NM_146468; BC127961; BC148323; BC150143; OTTMUST00000012333; uc007iqi.1	Olfr1391		TC0100001871.mm.2	-1.35	0.0014	NM_001277928; NM_008484; ENSMUST00000016315; ENSMUST00000159955; ENSMUST00000161526; ENSMUST00000162180; ENSMUST00000162977; BC008516; OTTMUST00000062678; OTTMUST00000062679; OTTMUST00000062716; OTTMUST00000062717; uc007eee.1; uc007eek.1	Lamb3		TC1700001614.mm.2	1.6	0.0022	Kctd5
TC1800000827.mm.2	2.2	0.0008	NM_013666; NM_153124; ENSMUST00000075290; ENSMUST00000079618; BC034855; OTTMUST00000069886; OTTMUST00000069887; uc008frg.2; uc008frh.2	St8sia5		TC0X00002990.mm.2	-1.26	0.0014	NM_001167994; NM_001167995; NM_172540; ENSMUST00000087540; ENSMUST00000087541; ENSMUST00000113252; ENSMUST00000128115; ENSMUST00000145066; BC056937; OTTMUST00000045952; OTTMUST00000045953; OTTMUST00000045954; OTTMUST00000045955; OTTMUST00000046044; uc009ufq.2; uc009ufr.2; uc009ufs.2	Trmt2b		TC0300001578.mm.2	1.77	0.0022	Ptger3
TC0100001385.mm.2	-1.38	0.0008	NM_001008426; ENSMUST00000055314; uc007dao.1	Teddm1b		TC0800000762.mm.2	1.21	0.0016	NM_001195253; ENSMUST00000179347; uc009mbf.2; uc012gfe.1	Gm3336		TC0400000958.mm.2	-1.68	0.0023	Gm3831
TC0700000620.mm.2	1.22	0.0009	NM_001099329; ENSMUST00000108087; OTTMUST00000019035; uc009gin.2	Scgb1b24		TC0X00003378.mm.2	1.26	0.0016	NR_003635; uc009uyb.1; uc012hrp.1	4933400A11Rik		TC0200003957.mm.2	-1.83	0.0023	Olfr141
TC0100003328.mm.2	1.46	0.0009	NM_177644; ENSMUST00000078308; ENSMUST00000128538; ENSMUST00000129880; ENSMUST00000132699; ENSMUST00000134543; ENSMUST00000143080; ENSMUST00000143358; BC120902; OTTMUST00000082979; OTTMUST00000082980; OTTMUST00000082981; OTTMUST00000082982; OTTMUST00000082983; OTTMUST00000082984; OTTMUST00000082985; uc007ddg.2; uc007ddh.2	Rasal2		TC0700001596.mm.2	-1.34	0.0017	NM_146738; ENSMUST00000076406; uc009jck.1	Olfr497		TC0400004166.mm.2	-1.39	0.0024	Ttll10
TC0300001423.mm.2	1.22	0.0009	NM_019571; ENSMUST00000029800; ENSMUST00000119993; ENSMUST00000121826; ENSMUST00000127772; ENSMUST00000135629; ENSMUST00000142001; ENSMUST00000142890; ENSMUST00000146356; ENSMUST00000153336; BC046784; BC058695; OTTMUST00000073433; OTTMUST00000073434; OTTMUST00000073435; OTTMUST00000073436; OTTMUST00000073437; OTTMUST00000073438; OTTMUST00000073439; OTTMUST00000073440; OTTMUST00000073441	Tspan5		TC1400002014.mm.2	1.38	0.0018	NM_001034102; ENSMUST00000095916; BC100479; uc007tnc.1	Gm5800		TC0600002978.mm.2	1.99	0.0025	Rassf4
TC1200002230.mm.2	-1.39	0.001	NM_153587; ENSMUST00000043599; BC035298; uc007ost.1; uc007osu.1; uc007osv.1; uc011yqb.1	Rps6ka5		TC1400002738.mm.2	-1.31	0.0018	NM_053079; ENSMUST00000088386; BC116248; BC116249; uc007vad.1; uc007vae.1	Slc15a1		TC1900000249.mm.2	1.62	0.0025	Gm4952
TC0300001031.mm.2	1.45	0.001	NM_001112698; NM_013609; ENSMUST00000035952; ENSMUST00000106925	Ngf		TC1100002827.mm.2	-1.3	0.0018	NM_207695; ENSMUST00000081102; ENSMUST00000108822; ENSMUST00000108823; OTTMUST00000012761; uc011xvh.1	Olfr224; Olfr329-ps		TC0100003593.mm.2	1.96	0.0025	AI607873
TC1300000476.mm.2	1.5	0.0011	NM_007772; ENSMUST00000060148; uc007qfk.1	Hivep1		TC0700002009.mm.2	-1.29	0.002	XM_886771.3	Gm6314		TC0100000948.mm.2	-1.68	0.0026	Gal3st2
TC0500002592.mm.2	1.36	0.0011	NM_026950; ENSMUST00000087195; BC044883; OTTMUST00000066193; OTTMUST00000066840; uc008xsw.1	Ociad2		TC1000000131.mm.2	1.39	0.0023	NM_001163592; NM_173390; ENSMUST00000037341; ENSMUST00000100054; ENSMUST00000159299; ENSMUST00000160547; ENSMUST00000160600; ENSMUST00000160602; ENSMUST00000161510; ENSMUST00000162891; OTTMUST00000088964; OTTMUST00000088965; OTTMUST00000088966; OTTMUST00000088967; OTTMUST00000088968; OTTMUST00000088977; OTTMUST00000088978; uc007emg.1; uc007emh.1; uc007emi.1; uc007emj.2	Nhsl1		TC1900001213.mm.2	-1.5	0.0026	Vps13a
TC1300000908.mm.2	1.77	0.0011	NM_013628; ENSMUST00000022075; ENSMUST00000135349; BC108982; BC108983; OTTMUST00000064311; OTTMUST00000064312; uc007rfr.1; uc007rfs.1	Pcsk1		TC0900002836.mm.2	1.52	0.0023	NM_009573; ENSMUST00000034927; ENSMUST00000065360; ENSMUST00000173121; BC050889; BC060247; BC063247; OTTMUST00000048471; OTTMUST00000048472; OTTMUST00000098004; uc009raf.1; uc009rag.1	Zic1		TC0700000510.mm.2	-1.41	0.0026	Ccer2
TC1300000498.mm.2	1.43	0.0011	NM_009856; ENSMUST00000015540; BC107344; BC107345	Cd83		TC1500000971.mm.2	-1.27	0.0024	NM_177716; ENSMUST00000031914; BC090621; BC095968; uc011zys.1	Ccdc184		TC0300000306.mm.2	1.44	0.0026	Slc25a31
TC1300002700.mm.2	1.47	0.0012	NM_019960; ENSMUST00000054650; BC065388; BC092376; uc007rxi.2	Hspb3		TC0400003200.mm.2	-1.22	0.0025	NM_153565; ENSMUST00000049507; BC038085; OTTMUST00000018618; uc008tyi.2	Pcsk9		TC0500000845.mm.2	1.69	0.0027	Cxcl15
TC0X00002064.mm.2	-1.28	0.0013	NM_001039696; ENSMUST00000115170; ENSMUST00000183974; OTTMUST00000041519; OTTMUST00000117032; uc009szc.1	Rhox4f		TC1000001658.mm.2	1.43	0.0025	NM_146776; ENSMUST00000054364; uc007hrb.1	Olfr821		TC0X00003097.mm.2	1.58	0.0027	Kcne1l
TC0100002642.mm.2	1.36	0.0013	NM_183027; ENSMUST00000159312; ENSMUST00000160706; ENSMUST00000162342; BC054111; BC098237; OTTMUST00000088357; OTTMUST00000088358; OTTMUST00000088359; uc011wnw.1	Ap1s3		TC0500001789.mm.2	1.4	0.0027	NM_001243109; ENSMUST00000110596; uc009anh.1	Gm3404		TC1700001757.mm.2	1.5	0.0028	Fkbp5
TC0300001857.mm.2	-1.35	0.0013	NM_027810; ENSMUST00000040148; ENSMUST00000108155; ENSMUST00000108156; ENSMUST00000129671; ENSMUST00000142333; BC031505; OTTMUST00000014825; OTTMUST00000014833; OTTMUST00000014834; OTTMUST00000014835; OTTMUST00000026897; uc008ozp.2; uc008ozq.2; uc008ozr.1	Bbs7		TC1400002080.mm.2	1.2	0.0027	NM_007455; ENSMUST00000036041; ENSMUST00000127870; ENSMUST00000131323; ENSMUST00000133004; ENSMUST00000137481; ENSMUST00000137548; ENSMUST00000139536; ENSMUST00000144197; ENSMUST00000151314; ENSMUST00000153326; ENSMUST00000153702; ENSMUST00000170285; BC108374; OTTMUST00000069237; OTTMUST00000069238; OTTMUST00000069239; OTTMUST00000069240; OTTMUST00000069241; OTTMUST00000069242; OTTMUST00000069243…	Ap1g2		TC1400000777.mm.2	1.88	0.0028	Dhrs4
TC0200003801.mm.2	-1.38	0.0013	NM_001081033; ENSMUST00000099992; ENSMUST00000124825; ENSMUST00000144892; BC158125; OTTMUST00000035969; OTTMUST00000035970; OTTMUST00000035971; uc008kex.1; uc012bxo.1	Pde11a		TC1100002574.mm.2	-1.35	0.0028	NM_133795; ENSMUST00000048578; ENSMUST00000109278; ENSMUST00000147984; BC010236; OTTMUST00000012165; OTTMUST00000012166; uc007imx.1	Ttc1		TC1100003723.mm.2	1.59	0.0028	Krtap4-1
TC0100003582.mm.2	-1.62	0.0013	NM_146764; ENSMUST00000073663; BC119111; BC120665; uc007dra.1	Olfr1408		TC0400001425.mm.2	1.27	0.003	NM_008385; NR_030480; ENSMUST00000094782; ENSMUST00000135971; ENSMUST00000142446; ENSMUST00000142652; ENSMUST00000145359; ENSMUST00000153837; ENSMUST00000154229; ENSMUST00000184454; BC028864; OTTMUST00000020749; OTTMUST00000020750; OTTMUST00000020751; OTTMUST00000020752; OTTMUST00000020753; OTTMUST00000020754; OTTMUST00000020755; OTTMUST00000020756; uc008uqz.1; uc012dkw.1; uc012dky.1	Inpp5b; Mir698		TC0700004593.mm.2	-1.59	0.0029	Tnfrsf23
TC0600001463.mm.2	-1.7	0.0013	NM_153589; ENSMUST00000159111; ENSMUST00000159984; ENSMUST00000160317; ENSMUST00000160496; ENSMUST00000161293; ENSMUST00000161619; BC033409; OTTMUST00000083787; OTTMUST00000083788; OTTMUST00000083789; OTTMUST00000083790; OTTMUST00000083791; OTTMUST00000087132; uc009duv.1; uc009duw.2; uc009dux.1; uc009duy.1	Ano2		TC1700002355.mm.2	-1.24	0.003	NM_001104591; ENSMUST00000165781; OTTMUST00000103819; uc009vbw.1	Vmn2r120		TC0400003000.mm.2	1.53	0.0029	Hacd4
TC0500001590.mm.2	1.68	0.0013	NM_013560; ENSMUST00000005077; ENSMUST00000111155; BC018257; BC099463; OTTMUST00000059461; OTTMUST00000059462; uc008zze.2; uc012eeq.1	Hspb1		TC0100003871.mm.2	1.27	0.003	NM_001164525; ENSMUST00000171362; uc011wwd.1	Tstd1		TC0100003864.mm.2	1.47	0.003	Psmd1
TC0700000399.mm.2	1.36	0.0013	ENSMUST00000052897; ENSMUST00000170837	Gm9844		TC0400004213.mm.2	-1.29	0.0032	NM_001134644; BC012259_3; BC037152_2; BC059097_3; BC099597_2; uc029uus.1; uc029uut.1; XM_003688783.1; XM_003688784.1; XM_003688785.1; XM_003688786.1	Gm2083; Mup2; Mup1; LOC100861909		TC0500001980.mm.2	-1.84	0.0032	Speer4c
TC0500000582.mm.2	1.79	0.0013	NM_177006; ENSMUST00000159584; ENSMUST00000160066; ENSMUST00000162166; ENSMUST00000162757; OTTMUST00000076327; OTTMUST00000076328; OTTMUST00000076329; OTTMUST00000076330; uc008xmd.1; uc008xme.1; uc008xmf.2	Nwd2		TC0600002007.mm.2	-1.32	0.0034	NM_054073; ENSMUST00000048580; BC125597; BC125599; uc009bfx.1	Tsga13		TC1700000218.mm.2	-1.54	0.0032	Vmn2r92
TC0X00003438.mm.2	-1.29	0.0014	NM_175446; ENSMUST00000064659; ENSMUST00000113185; ENSMUST00000141849; ENSMUST00000151252; OTTMUST00000045119; OTTMUST00000045120; OTTMUST00000045121; uc009ugw.1; uc009ugx.1; uc009ugy.1	Zmat1		TC1400001031.mm.2	1.29	0.0035	NM_001170694; NM_134083; NR_033185; ENSMUST00000022702; ENSMUST00000110952; ENSMUST00000163339; ENSMUST00000163533; ENSMUST00000163546; ENSMUST00000163650; ENSMUST00000163797; ENSMUST00000164298; ENSMUST00000164822; ENSMUST00000165334; ENSMUST00000165429; ENSMUST00000165567; ENSMUST00000165646; ENSMUST00000165727; ENSMUST00000166875; ENSMUST00000167021; ENSMUST00000167401; ENSMUST00000169479; ENS…	Rcbtb2		TC0800002561.mm.2	-1.48	0.0034	Gm10644
TC0200001297.mm.2	-1.42	0.0014	NM_001011836; ENSMUST00000081034; OTTMUST00000033058; uc008koe.1	Olfr1129		TC1200001362.mm.2	1.3	0.0035	NM_029107; ENSMUST00000111154; BC138846; BC138853; uc007myb.1; uc007myc.1	Fam228a		TC0300001373.mm.2	1.47	0.0035	Manba
TC1400001711.mm.2	1.31	0.0016	NM_016700; ENSMUST00000022504; ENSMUST00000111942; ENSMUST00000111943; ENSMUST00000111944; ENSMUST00000111945; ENSMUST00000127143; ENSMUST00000130539; ENSMUST00000132379; ENSMUST00000150659; BC053027; OTTMUST00000044046; OTTMUST00000044047; OTTMUST00000044048; OTTMUST00000044049; OTTMUST00000044050; OTTMUST00000044051; OTTMUST00000044052; OTTMUST00000044053; OTTMUST00000044054; uc007szp.3; uc007s…	Mapk8		TC0700001408.mm.2	-1.29	0.0036	NM_009464; ENSMUST00000032958; ENSMUST00000107059; ENSMUST00000128044; ENSMUST00000133850; BC139430; BC139431; OTTMUST00000054783; OTTMUST00000054784; OTTMUST00000054785; OTTMUST00000054786; uc009ina.1; uc012fqd.1	Ucp3		TC1700000044.mm.2	1.55	0.0035	Snx9
TC1900001760.mm.2	1.25	0.0016	NM_001177513; ENSMUST00000180168; uc012bol.1	Gm7102		TC0400003867.mm.2	-1.26	0.0036	NM_011059; ENSMUST00000026378; OTTMUST00000023442; uc008vnh.1	Padi1		TC1600000183.mm.2	1.67	0.0036	A630010A05Rik
TC1500001656.mm.2	1.63	0.0016	NM_001029841; NM_009192; ENSMUST00000100572; ENSMUST00000164163; ENSMUST00000164939; ENSMUST00000168522; ENSMUST00000168589; BC032922; OTTMUST00000091179; OTTMUST00000091180; OTTMUST00000091181; OTTMUST00000091184	Sla		TC0700001397.mm.2	-1.24	0.0037	NM_146356; ENSMUST00000098263; BC106826; uc009ima.1	Olfr521		TC0500001459.mm.2	-2.23	0.0036	Gm10382; Gm19631
TC1200001466.mm.2	1.38	0.0016	NM_201531; ENSMUST00000170580; BC053089; OTTMUST00000097263; uc007ncn.2	Kcnf1		TC0100003757.mm.2	1.29	0.0038	NM_026041; ENSMUST00000001339; ENSMUST00000162336; BC006787; OTTMUST00000088735; OTTMUST00000088736; uc007dzq.2	Rrp15		TC0300002228.mm.2	1.44	0.0036	Rbm46
TC0500001898.mm.2	1.54	0.0017	NM_011074; ENSMUST00000030763; ENSMUST00000115450; ENSMUST00000115451; ENSMUST00000115452; ENSMUST00000131392; ENSMUST00000132390; ENSMUST00000133465; ENSMUST00000134867; ENSMUST00000137554; ENSMUST00000153331; ENSMUST00000156660; ENSMUST00000167567; ENSMUST00000171119; BC068134; OTTMUST00000057149; OTTMUST00000057150; OTTMUST00000057151; OTTMUST00000057152; OTTMUST00000057153; OTTMUST00000057154…	Cdk14		TC1300002510.mm.2	1.26	0.0039	NM_001048267; NM_178716; ENSMUST00000109399; ENSMUST00000109401; ENSMUST00000179271; ENSMUST00000179301; BC055372; OTTMUST00000061009; OTTMUST00000111767; OTTMUST00000111768; OTTMUST00000111769; uc007rpd.1; uc007rpe.1; uc007rpf.1; uc007rpg.1; uc007rph.1	Tnpo1		TC0800002130.mm.2	-1.46	0.0036	Zfp42
TC0900000223.mm.2	-1.27	0.0018	NM_178415; NM_181316; ENSMUST00000039798; ENSMUST00000124076; ENSMUST00000127296; ENSMUST00000128812; ENSMUST00000130479; ENSMUST00000136084; ENSMUST00000137547; ENSMUST00000142313; ENSMUST00000147405; ENSMUST00000147712; ENSMUST00000150395; ENSMUST00000152719; BC046426; OTTMUST00000077180; OTTMUST00000077181; OTTMUST00000077182; OTTMUST00000077183; OTTMUST00000077184; OTTMUST00000077185; OTTMUST…	Bbs9		TC0X00001362.mm.2	1.26	0.004	NM_013724; ENSMUST00000064937; ENSMUST00000113052; ENSMUST00000131829; ENSMUST00000142132; ENSMUST00000155201; BC139029; BC139031; OTTMUST00000044980; OTTMUST00000044981; OTTMUST00000044982; OTTMUST00000044983; uc009ujx.2; uc009ujy.1	Nrk		TC0300002396.mm.2	-1.56	0.0036	Ivl
TC0400000432.mm.2	1.3	0.0018	NM_001081413; NM_021468; ENSMUST00000079978; ENSMUST00000107952; ENSMUST00000107953; ENSMUST00000126878; ENSMUST00000127597; ENSMUST00000132310; ENSMUST00000143653; ENSMUST00000145899; ENSMUST00000149945; ENSMUST00000151611; ENSMUST00000153168; ENSMUST00000163653; ENSMUST00000164434; ENSMUST00000168032; ENSMUST00000171234; BC157967; BC158025; OTTMUST00000015548; OTTMUST00000015549; OTTMUST0000001…	Unc13b		TC1200001054.mm.2	-1.37	0.0042	NM_013775; ENSMUST00000081379; ENSMUST00000142230; ENSMUST00000146174; BC099461; OTTMUST00000082582; OTTMUST00000082583; OTTMUST00000082588; uc007oxv.1; uc007oxw.1	Tcl1b2		TC0900001846.mm.2	1.48	0.0036	Col5a3
TC1900001547.mm.2	-1.42	0.0018	NM_028029; ENSMUST00000026209	Dnmbp		TC0700002780.mm.2	-1.27	0.0042	NM_010758; ENSMUST00000040548; BC101944; BC103521; uc009ggz.1; uc009gha.1; uc009ghb.1; uc009ghc.1	Mag		TC0X00000114.mm.2	-1.8	0.0037	Gm14501; 1700012L04Rik
TC0400003275.mm.2	1.63	0.0019	NM_001038698; NM_001163397; NM_001163399; NM_010488; ENSMUST00000102722; ENSMUST00000102723; ENSMUST00000106597; ENSMUST00000106598; ENSMUST00000106600; ENSMUST00000106601; ENSMUST00000106603; ENSMUST00000138972; ENSMUST00000142722; ENSMUST00000144554; ENSMUST00000153200; ENSMUST00000153906; BC048159; BC052451; OTTMUST00000019291; OTTMUST00000019292; OTTMUST00000019293; OTTMUST00000019294; OTTMUS…	Elavl4		TC0900000385.mm.2	1.23	0.0043	NM_146424; ENSMUST00000075228; uc009ovw.1	Olfr888		TC0300000689.mm.2	1.71	0.0037	Cd1d2
TC1800000288.mm.2	-1.27	0.0019	NM_009290; ENSMUST00000012426; BC119212; BC120517; uc008ekq.2	Wnt8a		TC1600001383.mm.2	-1.4	0.0044	XM_001480849.2	Gm9525		TC0800000590.mm.2	1.42	0.0038	Spata4
TC0300000700.mm.2	1.31	0.002	NM_001003912; ENSMUST00000039476; ENSMUST00000129113; ENSMUST00000136072; ENSMUST00000142799; ENSMUST00000152006; BC079565; OTTMUST00000079227; OTTMUST00000079228; OTTMUST00000079229; OTTMUST00000079230; OTTMUST00000079231; uc008psk.1; uc008psl.1; uc008psm.1; uc008psn.1; uc008pso.1; uc012crh.1; uc012cri.1	Arhgef11		TC0200003168.mm.2	-1.41	0.0045	NM_001039095; ENSMUST00000038010; ENSMUST00000130316; BC111823; OTTMUST00000030057; OTTMUST00000030058; uc008itl.1	Glt6d1		TC1900001182.mm.2	2.09	0.0039	Olfr1472
TC1000000713.mm.2	-1.32	0.002	NM_133995; ENSMUST00000039925; ENSMUST00000129946; ENSMUST00000132629; ENSMUST00000138058; BC021388; OTTMUST00000078814; OTTMUST00000078815; OTTMUST00000078816; OTTMUST00000078817	Upb1		TC0100002211.mm.2	1.24	0.0047	NM_001033427; ENSMUST00000078307; BC147562; BC147567; OTTMUST00000065719; uc007ask.1	Lyg2		TC0400001631.mm.2	1.64	0.004	Trim63
TC0X00000666.mm.2	-1.56	0.002	NM_020488; ENSMUST00000033711; ENSMUST00000114553; BC119074; BC119076; OTTMUST00000043205; OTTMUST00000043206	Gabrq		TSUnmapped00000006.mm.2	1.29	0.0047	NM_001290282	Rcor3		TC0X00003069.mm.2	-1.72	0.004	Nup62cl
TC1600001575.mm.2	1.23	0.0021	NM_025288; ENSMUST00000068182; BC107224; BC107225; uc007zco.1	Stfa3		TC1300000013.mm.2	1.25	0.0047	NM_020036; ENSMUST00000042219; BC060284; BC145379; uc007pjb.1	Calm4		TC0400003311.mm.2	1.93	0.004	Cyp4x1
TC0800000015.mm.2	-1.24	0.0021	NM_001195244; ENSMUST00000156380; uc009krz.2	Pet100		TC0200004062.mm.2	-1.63	0.0048	NM_146969; ENSMUST00000099775; ENSMUST00000144885; OTTMUST00000033423; OTTMUST00000033424; uc008krp.1	Olfr1243		TC0600003338.mm.2	1.76	0.0041	Rerg
TC1800000704.mm.2	1.24	0.0022	NM_026473; ENSMUST00000001513; BC008225; uc008fmd.1	Tubb6		TC0600001834.mm.2	1.27	0.0048	NM_010056; NM_198854; ENSMUST00000052609; ENSMUST00000142635; OTTMUST00000050166; OTTMUST00000050167	Dlx5		TC1100004278.mm.2	1.45	0.0042	Vps25
TC0700001959.mm.2	-1.56	0.0022	NM_011212; ENSMUST00000073961; uc009kee.1; uc009kef.1; uc009keg.1; uc009kej.1; uc009kek.1; uc012fvk.1	Ptpre		TC0900000668.mm.2	-1.28	0.0049	NM_176844; ENSMUST00000093844; BC106839; BC106853; uc009prv.2; uc009prw.2; uc012gtq.1	Chrna5		TC0200004069.mm.2	1.81	0.0043	Olfr1251
TC0X00001669.mm.2	-1.26	0.0022	NM_026853; ENSMUST00000033755; ENSMUST00000036858; ENSMUST00000134085; BC064047; OTTMUST00000046610; OTTMUST00000046611; OTTMUST00000046612; uc009uvq.1; uc009uvr.1	Asb11		TC1300002479.mm.2	-1.29	0.0049	NM_021552; BC108365; BC126976; uc007rns.2; uc007rnt.2	Nsa2		TC0700001466.mm.2	-1.49	0.0043	Olfr558
TC0200004037.mm.2	-1.33	0.0023	NM_146901; ENSMUST00000099799; BC132097; BC138391; OTTMUST00000033311; uc008kqu.2	Olfr1217		TC0700002011.mm.2	1.22	0.0051	NM_001011776; ENSMUST00000172230; BC147213; BC147214; uc009khn.1	Olfr527		TC0200005493.mm.2	-1.55	0.0045	Mamdc4
TC0300000775.mm.2	-1.22	0.0023	NM_001287086; NM_001287087; NM_025762; NM_027500; NM_028567; BC018438; BC027190; BC048560; uc008qbe.2	4933434E20Rik; 1700094D03Rik		TC0200001244.mm.2	-1.37	0.0053	NM_146866; ENSMUST00000054868; OTTMUST00000032691; uc008kkq.1	Olfr1008		TC0400000698.mm.2	1.76	0.0046	Slc31a1
TC1900000094.mm.2	1.25	0.0023	NM_001164709; NM_028769; ENSMUST00000025723; ENSMUST00000129081; ENSMUST00000134667; ENSMUST00000138532; ENSMUST00000142101; ENSMUST00000144328; ENSMUST00000156550; BC042199; BC046829; BC057917; BC080722; OTTMUST00000082235; OTTMUST00000082236; OTTMUST00000082237; OTTMUST00000082238; OTTMUST00000082239; OTTMUST00000082240; OTTMUST00000082241; uc008ggm.2; uc008ggn.2; uc008ggo.1; uc008ggp.1	Syvn1		TC0300003248.mm.2	1.42	0.0053	NM_001038696; NM_001287015; NM_026043; ENSMUST00000092154; ENSMUST00000106535; ENSMUST00000106536; ENSMUST00000123232; ENSMUST00000127068; ENSMUST00000132220; ENSMUST00000135712; ENSMUST00000153853; BC016603; BC043695; OTTMUST00000053459; OTTMUST00000053460; OTTMUST00000053461; OTTMUST00000053462; OTTMUST00000053463; OTTMUST00000053464; OTTMUST00000053465; OTTMUST00000053466; uc008rbd.1; uc008rbe…	Rnpc3		TC0X00002064.mm.2	1.57	0.0047	Rhox4f
TC0300000894.mm.2	1.27	0.0023	NM_001038708; NM_172395; ENSMUST00000053872; ENSMUST00000107199; ENSMUST00000107200; ENSMUST00000107201; ENSMUST00000149804; BC060964; OTTMUST00000053322; OTTMUST00000053323; OTTMUST00000053324; OTTMUST00000053325; OTTMUST00000053326	Cdc42se1		TC0700001134.mm.2	1.22	0.0054	NM_001037927; ENSMUST00000035622; BC150920; OTTMUST00000072071; uc009hza.1	Wdr93		TC0900000164.mm.2	2.16	0.0047	Olfr872
TC0200003063.mm.2	1.4	0.0023	NM_027600; ENSMUST00000062060; ENSMUST00000131199; BC132142; BC137968; uc008imi.1	4921504E06Rik		TC1900001270.mm.2	-1.33	0.0055	NM_001114174; ENSMUST00000096164; uc008hak.2	Fam189a2		TC0600002792.mm.2	-1.72	0.0048	1700123L14Rik
TC0900000113.mm.2	-1.71	0.0023	NM_010287; ENSMUST00000034408; ENSMUST00000115624; ENSMUST00000133278; OTTMUST00000067740; OTTMUST00000067741; OTTMUST00000067742; uc009off.1; uc012goj.1	Gpr83		TC1300001357.mm.2	-1.31	0.0056	BC147106; BC147107; uc029sdo.1	D13Ertd608e; Gm21762		TC0100003791.mm.2	-1.66	0.0048	Prox1
TC1700001454.mm.2	1.94	0.0024	NM_008552; ENSMUST00000089015; ENSMUST00000159223; ENSMUST00000159865; ENSMUST00000161747; ENSMUST00000162119; ENSMUST00000162333; ENSMUST00000162389; ENSMUST00000165020; ENSMUST00000167152; BC120790; BC125537; BC144900; OTTMUST00000088777; OTTMUST00000088778; OTTMUST00000088779; OTTMUST00000088780; OTTMUST00000088781; OTTMUST00000088782; OTTMUST00000088783; uc008ald.2; uc008ale.2; uc008alf.2; uc…	Mas1		TC1200001398.mm.2	-1.29	0.0056	NM_001038660; NM_001286385; NM_177802; ENSMUST00000036938; ENSMUST00000095863; ENSMUST00000129465; ENSMUST00000165657; OTTMUST00000068036; OTTMUST00000068037; OTTMUST00000068041; uc007mzt.1	Slc7a15		TC1300000221.mm.2	-1.5	0.0049	Vmn1r213
TC0100003338.mm.2	1.4	0.0024	NM_207583; ENSMUST00000004133; BC076572; uc007ddp.2; uc007ddq.2	Brinp2		TC0700004558.mm.2	1.26	0.0057	ENSMUST00000084415; XM_001473448.3	Gm10153		TC1800001206.mm.2	1.25	0.005	Slc25a2
TC0X00000007.mm.2	1.24	0.0025	ENSMUST00000105019; uc009skk.1	Gm14345		TC0200002198.mm.2	-1.21	0.0058	NM_177655; ENSMUST00000109952; ENSMUST00000109954; ENSMUST00000109955; BC048646; OTTMUST00000037340; OTTMUST00000037349; OTTMUST00000037350; uc008mtj.1; uc008mtk.1	Cstl1		TC1500000644.mm.2	1.52	0.005	Mpst
TC0800000754.mm.2	-1.24	0.0025	NM_007924; ENSMUST00000093454; BC014816; BC024894; uc009mau.1	Ell		TC1200000296.mm.2	-1.2	0.0058	NM_033522; ENSMUST00000061035; BC111576; uc007niv.1	Ferd3l		TC1300001185.mm.2	-1.47	0.0051	Htr1a
TC0700003695.mm.2	-1.34	0.0026	NM_146619; ENSMUST00000053958; BC132005; BC145991; OTTMUST00000097504; uc009iey.1	Olfr303		TC0200005481.mm.2	-1.23	0.0059	NM_011354; ENSMUST00000099475; ENSMUST00000110615; ENSMUST00000134412; ENSMUST00000139253; BC092136; OTTMUST00000036325; OTTMUST00000036326; OTTMUST00000050546; OTTMUST00000050547	Serf2		TC1300001593.mm.2	-1.46	0.0053	Vmn1r205; Vmn1r200
TC0600003533.mm.2	1.35	0.0029	NM_001142732; NM_133923; ENSMUST00000032414; ENSMUST00000038889; OTTMUST00000042651; OTTMUST00000042653; OTTMUST00000042655; OTTMUST00000042656; OTTMUST00000042657; OTTMUST00000042658; OTTMUST00000042659; OTTMUST00000086928; uc009dfu.2; uc009dfv.2; uc009dfw.1; uc009dfx.2	Ttll3		TC0300000306.mm.2	1.26	0.0059	NM_178386; ENSMUST00000091184; BC050810; BC139243; BC139245; OTTMUST00000054219; uc008pbi.2	Slc25a31		TC0700003929.mm.2	-1.61	0.0054	Ubqlnl
TC0300002879.mm.2	1.43	0.0029	NM_031186; ENSMUST00000029602; ENSMUST00000124803; ENSMUST00000132112; ENSMUST00000132896; ENSMUST00000137404; ENSMUST00000154668; ENSMUST00000172537; BC079622; BC112404; OTTMUST00000061799; OTTMUST00000061801; OTTMUST00000061802; OTTMUST00000061803; OTTMUST00000061804; OTTMUST00000096819; uc008rfo.1; uc008rfp.1; uc008rfq.1	Ndst3		TC0800000330.mm.2	-1.36	0.006	NM_026032; ENSMUST00000038421; BC021460; uc009lgz.1; uc009lha.1	Lsm1		TC0600001813.mm.2	1.25	0.0054	Slc25a13
TC0100000018.mm.2	-1.41	0.003	NM_001204371; NM_011011; ENSMUST00000027038; ENSMUST00000159083; ENSMUST00000160339; ENSMUST00000160777; BC116795; BC119026; OTTMUST00000088255; OTTMUST00000088256; OTTMUST00000088257; OTTMUST00000088258; uc007afo.2; uc007afp.2; uc007afq.2	Oprk1		TC1300001087.mm.2	1.23	0.006	NM_026173; ENSMUST00000099295; BC016527; BC027118; BC037631; uc007rmv.2; uc007rmw.2	Poc5		TC0400003808.mm.2	1.57	0.0055	Cela3b
TC0200002524.mm.2	1.23	0.003	NM_001012725; ENSMUST00000094346; BC141216; OTTMUST00000002153; uc008nvl.2	Wfdc6b		TC0200003203.mm.2	1.3	0.0061	NM_001033908; NM_011513; ENSMUST00000015920; ENSMUST00000102899; ENSMUST00000139815; BC018225; OTTMUST00000027509; OTTMUST00000027510; OTTMUST00000027511; uc008iwd.1; uc008iwe.1	Med22		TC0700003547.mm.2	-1.67	0.0056	Mrpl46
TC0400002065.mm.2	-1.29	0.0031	NM_001042407; ENSMUST00000103180; ENSMUST00000123395; ENSMUST00000125432; ENSMUST00000133116; ENSMUST00000134341; BC147304; BC147305; OTTMUST00000024731; OTTMUST00000024732; OTTMUST00000024733; OTTMUST00000024734; OTTMUST00000024735; uc008wcs.1	Pex10		TC0400001667.mm.2	-1.31	0.0064	NM_009924; ENSMUST00000068830; ENSMUST00000097843; BC024052; OTTMUST00000022818; OTTMUST00000022819	Cnr2		TC0200003903.mm.2	-1.83	0.0056	Olfr1006
TC1400000359.mm.2	1.25	0.0031	XM_001481294.2	Gm626		TC0600002756.mm.2	1.26	0.0064	NM_175314; ENSMUST00000113438; ENSMUST00000125490; ENSMUST00000130314; ENSMUST00000136751; ENSMUST00000167391; OTTMUST00000063612; OTTMUST00000063623; OTTMUST00000063624; OTTMUST00000063625; uc009czb.2; uc009czc.2; uc009cze.2	Adamts9		TC1700000533.mm.2	1.69	0.0056	Slc37a1
TC1300000028.mm.2	1.35	0.0031	NM_011803; ENSMUST00000000080; BC020042; uc007pjw.1	Klf6		TC0100003796.mm.2	1.26	0.0065	NM_144879; NR_027352; ENSMUST00000047409; ENSMUST00000166139; BC024141; uc007ebr.2; uc007ebs.2	Vash2		TC1800000849.mm.2	1.53	0.0057	Pard6g
TC0300002489.mm.2	-1.43	0.0031	NM_001033302; ENSMUST00000036418; ENSMUST00000159739; ENSMUST00000159863; ENSMUST00000161866; ENSMUST00000161867; ENSMUST00000161994; BC132471; BC138510; OTTMUST00000075664; OTTMUST00000075670; OTTMUST00000075671; OTTMUST00000075672; OTTMUST00000075673; OTTMUST00000075674; uc008qll.1; uc008qlm.1	Ciart		TC1100001916.mm.2	-1.35	0.0065	NM_001005608; NM_133663; ENSMUST00000021107; ENSMUST00000068981; ENSMUST00000106458; ENSMUST00000106460; ENSMUST00000106461; ENSMUST00000127523; ENSMUST00000130286; ENSMUST00000150129; ENSMUST00000151691; ENSMUST00000169928; OTTMUST00000007883; OTTMUST00000007884; OTTMUST00000007885; OTTMUST00000007886; OTTMUST00000007972; OTTMUST00000007973; OTTMUST00000007974; OTTMUST00000007975; uc007mjf.1; uc…	Itgb4		TC1300000230.mm.2	1.59	0.0058	Vmn1r218
TC1100001407.mm.2	1.57	0.0031	NM_028296; ENSMUST00000042943; ENSMUST00000092780; ENSMUST00000107858; ENSMUST00000107859; ENSMUST00000107861; ENSMUST00000107863; ENSMUST00000149611; BC017606; BC066111; OTTMUST00000002670; OTTMUST00000002757; OTTMUST00000002758; OTTMUST00000002759; OTTMUST00000002760; uc007kxg.1; uc007kxh.2; uc007kxi.2; uc007kxj.2	Car10		TC1200002128.mm.2	-1.35	0.0066	NM_001166062; uc011ypo.2	Gm16381		TC0300002337.mm.2	1.62	0.0059	Hcn3
TC0600002250.mm.2	1.35	0.0031	NM_001163645; NM_027881; ENSMUST00000071728; ENSMUST00000090019; ENSMUST00000114466; ENSMUST00000114468; ENSMUST00000133141; ENSMUST00000136926; ENSMUST00000141466; ENSMUST00000146341; ENSMUST00000154333; BC044866; BC086485; OTTMUST00000052895; OTTMUST00000052896; OTTMUST00000052897; OTTMUST00000052898; OTTMUST00000052899; OTTMUST00000052900; OTTMUST00000052901; OTTMUST00000052902; OTTMUST0000005…	Osbpl3		TC1200002131.mm.2	-1.35	0.0066	uc011ypp.2	Gm16381		TC1600000130.mm.2	1.52	0.006	Snn
TC1600000532.mm.2	-1.26	0.0032	NM_001042499; ENSMUST00000023524; ENSMUST00000128036; ENSMUST00000130028; ENSMUST00000140799; BC050194; OTTMUST00000062712; OTTMUST00000062713; OTTMUST00000062714; OTTMUST00000062715; uc007zec.1; uc007zed.1; uc007zee.1	Rabl3		TC1100000863.mm.2	-1.42	0.0066	ENSMUST00000181566	Gsg1l2		TC0800002529.mm.2	-1.45	0.0062	Gab1
TC0800002238.mm.2	-1.35	0.0032	NM_001172152; NM_028220; ENSMUST00000126316; ENSMUST00000127511; ENSMUST00000128850; ENSMUST00000129132; ENSMUST00000144482; ENSMUST00000144711; ENSMUST00000148408; ENSMUST00000148806; ENSMUST00000150488; ENSMUST00000153074; ENSMUST00000175915; ENSMUST00000176180; ENSMUST00000176866; BC028268; OTTMUST00000064254; OTTMUST00000064255; OTTMUST00000064256; OTTMUST00000064257; OTTMUST00000064258; OTTM…	Wdr17		TC1100004051.mm.2	-1.25	0.0066	NM_199221; ENSMUST00000106581; ENSMUST00000126655; ENSMUST00000149663; OTTMUST00000007531; OTTMUST00000007532; OTTMUST00000007533; uc007mga.1; uc007mgb.1	Cd300lb		TC0400000190.mm.2	1.81	0.0063	Fbxl4
TC1100001905.mm.2	-1.25	0.0032	NM_028014; ENSMUST00000093912; ENSMUST00000103033; ENSMUST00000103034; ENSMUST00000125918; ENSMUST00000134948; ENSMUST00000136720; ENSMUST00000141871; BC053088	Tmem94		TC1700001794.mm.2	1.26	0.0067	NM_001081160; ENSMUST00000073556; ENSMUST00000165211; ENSMUST00000165528; ENSMUST00000167102; ENSMUST00000167190; ENSMUST00000168044; ENSMUST00000170786; ENSMUST00000171691; OTTMUST00000090214; OTTMUST00000090216; OTTMUST00000090217; OTTMUST00000090218; OTTMUST00000090229; OTTMUST00000090230; OTTMUST00000090245; uc008btn.1; uc008bto.1	Mdga1		TC1800000363.mm.2	1.53	0.0065	Pcdhb8
TC1200002053.mm.2	1.4	0.0033	NM_001136075; NM_001272055; NM_001272056; NM_010949; NR_073563; NR_073564; ENSMUST00000021647; ENSMUST00000085215; ENSMUST00000110298; ENSMUST00000117217; ENSMUST00000125089; ENSMUST00000126943; ENSMUST00000129335; ENSMUST00000135962; ENSMUST00000136848; ENSMUST00000154043; ENSMUST00000155112; BC033459; OTTMUST00000078037; OTTMUST00000078072; OTTMUST00000078073; OTTMUST00000078075; OTTMUST0000007…	Numb		TC1200001057.mm.2	-1.3	0.0067	NM_013772; BC119260; BC120575; uc007oxz.1; uc007oya.1	Tcl1b3		TC0400000918.mm.2	-1.35	0.0065	Dmrta1
TC0200003184.mm.2	-1.3	0.0033	ENSMUST00000137586; ENSMUST00000166349; XM_975397.3	C030048H21Rik		TC0200001023.mm.2	1.2	0.0069	NM_008077; ENSMUST00000094934; ENSMUST00000123330; ENSMUST00000130604; ENSMUST00000130618; ENSMUST00000130998; ENSMUST00000140478; ENSMUST00000148210; ENSMUST00000155979; BC027059; OTTMUST00000083419; OTTMUST00000083431; OTTMUST00000083432; OTTMUST00000083433; OTTMUST00000083434; OTTMUST00000083435; OTTMUST00000083436; OTTMUST00000083437; uc008jzj.1; uc008jzk.1; uc008jzl.1; uc008jzm.1	Gad1		TC1400002122.mm.2	-1.61	0.0065	Cenpj
TC1900000767.mm.2	1.41	0.0034	NM_007417; ENSMUST00000036700; BC138531; uc008hxi.1; uc012bnl.1	Adra2a		TC1000001597.mm.2	1.31	0.0072	NM_001252326; NM_001252327; NM_133992; ENSMUST00000005825; BC075686; BC079841; uc007hmd.1; uc007hme.2; uc007hmf.2; uc007hmg.2; uc007hmh.1	Pan2		TC0X00001147.mm.2	-1.53	0.0065	Ube2dnl2
TC0X00002240.mm.2	-1.31	0.0034	ENSMUST00000123034; ENSMUST00000129769; NM_027700.1	Gm14597		TC0700004142.mm.2	-1.28	0.0073	NM_001033954; NM_001289444; NM_007587; ENSMUST00000032906; ENSMUST00000032907; BC028771; BC030071; uc009jif.2; uc009jig.2	Calca		TC0400003097.mm.2	1.41	0.0066	Cyp2j6
TC1300000743.mm.2	-1.21	0.0035	XM_003688905.1	LOC100861626		TC0700000118.mm.2	-1.26	0.0073	NM_134203; ENSMUST00000055070; OTTMUST00000098504; uc009fdq.1	Vmn1r73		TC0X00003414.mm.2	-1.77	0.0066	Ssxb6
TC0600001126.mm.2	1.83	0.0035	NM_182808; ENSMUST00000075080; ENSMUST00000122120; ENSMUST00000125951; ENSMUST00000129844; BC132179; BC132181; OTTMUST00000073716; OTTMUST00000073717; OTTMUST00000073718; OTTMUST00000073719; uc009dae.2; uc009daf.2	Fam19a1		TC1300001851.mm.2	-1.23	0.0074	NM_001122948; NM_011547; ENSMUST00000021787; ENSMUST00000110193; BC007471; BC018226; uc007qeh.1; uc007qei.1; uc011yyq.1	Tfap2a		TC0900002374.mm.2	1.48	0.0068	Mpi
TC0100003483.mm.2	1.54	0.0035	NM_025569; ENSMUST00000028005; BC029669; OTTMUST00000054194; uc007dky.1	Mgst3		TC1300000014.mm.2	-1.23	0.0075	NM_001008706; ENSMUST00000183198; ENSMUST00000184271; BC138691; OTTMUST00000116766; OTTMUST00000116767; uc011yvy.1	Calm5		TC0X00000521.mm.2	1.86	0.0068	Gm10477
TC1600001477.mm.2	-1.41	0.0036	NM_025800; ENSMUST00000060188; ENSMUST00000115233; BC069885; BC069886; OTTMUST00000058420; OTTMUST00000058421; uc007yxd.1	Ppp1r2		TC0X00002471.mm.2	1.22	0.0076	NM_001033786; ENSMUST00000101433; ENSMUST00000141041; ENSMUST00000165080; OTTMUST00000049298; OTTMUST00000049299; uc009tps.1	Smim9		TC1000000524.mm.2	-1.7	0.0069	Sh3rf3
TC0600003284.mm.2	-1.4	0.0036	NM_001142969; ENSMUST00000091791; uc009ejh.2; uc012euf.1	A630073D07Rik		TC0100003094.mm.2	1.37	0.0076	NM_001159649; NM_172842; ENSMUST00000169295; BC042765; uc007cqs.2; uc007cqt.2	Lax1		TC0700001321.mm.2	1.43	0.007	Prcp
TC1300001599.mm.2	1.32	0.0037	NM_001166709; OTTMUST00000001095; uc011yxb.1	Vmn1r207-ps		TC1800000359.mm.2	1.26	0.0076	NM_053130; ENSMUST00000078271; BC141147; uc008epq.1	Pcdhb5		TC0600001399.mm.2	-1.52	0.007	Clec4a4
TC0400000426.mm.2	1.46	0.0037	NM_019874; ENSMUST00000037872; ENSMUST00000084662; ENSMUST00000098112; ENSMUST00000107973; ENSMUST00000123501; ENSMUST00000142332; ENSMUST00000153807; BC048902; BC057087; OTTMUST00000015128; OTTMUST00000015129; OTTMUST00000015130; OTTMUST00000015131; OTTMUST00000015132; OTTMUST00000015133; uc008som.1; uc008son.1; uc008soo.1; uc008sop.1	Dnajb5		TC1400002040.mm.2	-1.3	0.0077	NM_001170918; NM_020512; ENSMUST00000073571; BC119163; BC119165; uc007tpn.2; uc011zko.1	Olfr1507		TC1800000535.mm.2	1.35	0.0071	Snx24
TC0400003094.mm.2	-1.31	0.0038	NM_001004141; ENSMUST00000015368; BC080831; OTTMUST00000017895; uc008tth.3	Cyp2j11		TC1700002110.mm.2	1.36	0.0077	NM_031863; ENSMUST00000087114; ENSMUST00000130890; BC018524; OTTMUST00000082432; OTTMUST00000082433; uc008con.1	Cenpq		TC1500000662.mm.2	1.51	0.0072	H1f0
TC1200002150.mm.2	-1.36	0.0039	NM_181815; ENSMUST00000123161; ENSMUST00000123400; ENSMUST00000126048; ENSMUST00000127802; ENSMUST00000127866; ENSMUST00000129111; ENSMUST00000133329; ENSMUST00000138935; ENSMUST00000140674; ENSMUST00000141429; ENSMUST00000143415; ENSMUST00000145094; ENSMUST00000154836; BC145501; OTTMUST00000084463; OTTMUST00000084464; OTTMUST00000084465; OTTMUST00000084466; OTTMUST00000084467; OTTMUST00000084468…	Cep128		TC0100000684.mm.2	-1.21	0.0078	NM_021342; ENSMUST00000057262; BC032920; uc007bqq.1	Kcne4		TC1100000120.mm.2	2.87	0.0072	Abca13
TC0X00002528.mm.2	-1.42	0.0039	NM_001099307; uc009tra.1	Gm7173		TC1400001427.mm.2	1.22	0.0079	ENSMUST00000169555	Gm3755		TC1000001568.mm.2	-1.65	0.0072	Stat6
TC0300000580.mm.2	1.75	0.0039	NM_178726; ENSMUST00000029355; ENSMUST00000128637; ENSMUST00000134037; BC096031; OTTMUST00000065816; OTTMUST00000065817; OTTMUST00000065818; uc008pmg.1; uc008pmh.1	Ppm1l		TC1100000745.mm.2	-1.25	0.0081	NM_001037764; NM_009021; ENSMUST00000064190; ENSMUST00000090806; ENSMUST00000102688; ENSMUST00000132012; ENSMUST00000149770; ENSMUST00000156902; ENSMUST00000171108; BC145882; BC145884; OTTMUST00000012877; OTTMUST00000012878; OTTMUST00000012879; OTTMUST00000012880; OTTMUST00000012881; uc007jfk.1; uc007jfl.1; uc007jfm.1; uc011xvq.1	Rai1		TC1700002771.mm.2	1.41	0.0072	Nme3
TC0200001971.mm.2	1.22	0.0039	NM_138655; ENSMUST00000077988; ENSMUST00000166774; OTTMUST00000036814; uc008mik.1	Tmc2		TC0900002270.mm.2	-1.28	0.0082	NM_025687; ENSMUST00000034568; BC048458; BC061081; uc009pjs.1; uc009pjt.1	Tex12		TC0300003231.mm.2	1.82	0.0072	Arfip1
TC1300001835.mm.2	-1.4	0.0039	NM_001289598; NM_001289599; NM_145367; ENSMUST00000035988; ENSMUST00000160046; ENSMUST00000160653; ENSMUST00000162075; BC016252; BC024505; BC046789; OTTMUST00000089097; OTTMUST00000089098; OTTMUST00000089099; OTTMUST00000089100	Txndc5		TC0700000678.mm.2	-1.29	0.0082	NM_172298; ENSMUST00000021641; ENSMUST00000176413; BC150674; OTTMUST00000104432; OTTMUST00000104433; uc009gkj.1	Tshz3		TC0700001644.mm.2	-2.27	0.0073	Mical2
TC1400000564.mm.2	-1.4	0.004	NM_001011837; ENSMUST00000073561; uc007tlk.1	Olfr748		TC0X00003209.mm.2	1.25	0.0084	NM_175429; ENSMUST00000039424; ENSMUST00000112572; BC064459; OTTMUST00000046251; OTTMUST00000046252; uc009uqy.1; uc009uqz.1	Kctd12b		TC0600000331.mm.2	-1.54	0.0073	Cald1
TC0700002928.mm.2	-1.41	0.004	ENSMUST00000173283; XM_913547.5	LOC105242925; Gm7221		TC0700004667.mm.2	1.27	0.0084	NM_001170744; NM_009980; ENSMUST00000033269; ENSMUST00000155996; ENSMUST00000163601; ENSMUST00000164739; ENSMUST00000164896; ENSMUST00000165457; ENSMUST00000165534; ENSMUST00000166400; ENSMUST00000166439; ENSMUST00000167218; ENSMUST00000168238; ENSMUST00000168762; ENSMUST00000168958; ENSMUST00000169570; ENSMUST00000170459; ENSMUST00000171022; ENSMUST00000171727; ENSMUST00000171882; ENSMUST0000017…	Ctbp2		TC1200000093.mm.2	-1.98	0.0073	Rad51ap2
TC1700000047.mm.2	1.77	0.004	NM_001113351; NM_001113352; NM_001113353; NM_011523; ENSMUST00000061091; ENSMUST00000080283; ENSMUST00000115784; ENSMUST00000115785; ENSMUST00000115786; ENSMUST00000115787; ENSMUST00000115788; ENSMUST00000115789; ENSMUST00000115790; ENSMUST00000115791; ENSMUST00000126881; ENSMUST00000130661; ENSMUST00000134767; ENSMUST00000142409; ENSMUST00000146009; ENSMUST00000154114; BC058749; BC060214; OTTMUS…	Synj2		TC0700002131.mm.2	-1.26	0.0085	NM_175632; ENSMUST00000039507; ENSMUST00000108645; ENSMUST00000148012; ENSMUST00000148645; BC137776; OTTMUST00000049816; OTTMUST00000049817; OTTMUST00000069114; OTTMUST00000084718; uc009evc.1	Oscar		TC0400000774.mm.2	1.78	0.0073	Frmd3
TC0700004508.mm.2	-1.23	0.004	NM_018742; ENSMUST00000026557; BC019730; uc009kii.2	Bet1l		TC0700000061.mm.2	-1.31	0.0085	NR_003622; uc009faf.1	Gm5065		TC0X00002453.mm.2	1.44	0.0074	G6pdx
TC0600002487.mm.2	1.26	0.0042	NM_001080742; NM_016872; ENSMUST00000074231; ENSMUST00000101285; BC086925; BC145146; uc009cil.2; uc009cim.2	Vamp5		TC0X00000518.mm.2	-1.3	0.0085	ENSMUST00000079663	Gm2174		TC0500002117.mm.2	-2.07	0.0074	LOC100862368
TC1000001207.mm.2	1.69	0.0042	NM_026268; ENSMUST00000020118; BC003869; uc007gxk.2	Dusp6		TC1500002139.mm.2	1.24	0.0085	NM_028148; ENSMUST00000047835; uc007xke.1; uc007xkf.1	Scaf11		TC1100001133.mm.2	-1.46	0.0076	Myo18a
TC0400001925.mm.2	1.23	0.0043	NM_027985; ENSMUST00000030860; ENSMUST00000084129; ENSMUST00000105707; ENSMUST00000105708; ENSMUST00000126261; ENSMUST00000132698; ENSMUST00000140049; ENSMUST00000148742; BC011282; BC071264; OTTMUST00000025697; OTTMUST00000025698; OTTMUST00000025699; OTTMUST00000025700; OTTMUST00000025701; OTTMUST00000025702; OTTMUST00000025703; OTTMUST00000090311	Mad2l2		TC0900002719.mm.2	-1.33	0.0086	NM_008182; ENSMUST00000034902; ENSMUST00000125479; ENSMUST00000129247; ENSMUST00000140498; BC061133; OTTMUST00000047147; OTTMUST00000047148; OTTMUST00000047149; OTTMUST00000047150; uc009quf.1	Gsta2		TC0900001049.mm.2	-1.44	0.0076	Gm3776; Gsta1
TC1100003184.mm.2	1.28	0.0045	NM_147003; ENSMUST00000050678; BC104101; BC104102; OTTMUST00000013896; uc007kbj.1	Olfr139		TC1100001605.mm.2	-1.22	0.0088	NM_001177484; ENSMUST00000092694; uc011yeu.1	Gm11559		TC1300001859.mm.2	1.71	0.0077	Elovl2
TC1300002526.mm.2	-1.46	0.0045	NM_030026; ENSMUST00000022148; BC141193; BC141194; uc007rpy.1; uc007rpz.1; uc007rqa.1; uc011zdn.1	Mccc2		TC0600001266.mm.2	1.41	0.0088	NM_172890; ENSMUST00000032451; uc009dhs.1	Slc6a11		TC1700002368.mm.2	-1.95	0.0078	Efna5
TC1000000770.mm.2	1.23	0.0045	NM_001101631; uc011xhn.1	Gm3285		TC0500002347.mm.2	1.3	0.0091	NR_027993; uc008xjj.2	Gm3414		TC1900000042.mm.2	-1.56	0.0079	Sptbn2
TC0200004264.mm.2	-1.44	0.0045	NM_009037; ENSMUST00000006128; ENSMUST00000127019; BC049108; OTTMUST00000035593; OTTMUST00000035594; uc008lks.1	Rcn1		TC0500003741.mm.2	1.28	0.0091	NM_172412; ENSMUST00000014089; ENSMUST00000159350; ENSMUST00000159689; ENSMUST00000161055; ENSMUST00000161827; ENSMUST00000161984; ENSMUST00000162909; BC083180; OTTMUST00000054647; OTTMUST00000054768; OTTMUST00000054769; OTTMUST00000054770; OTTMUST00000054771; OTTMUST00000054772; OTTMUST00000054774; uc009afj.1; uc009afk.1; uc009afl.1; uc012efl.1	Gpc2		TC1900001125.mm.2	-1.54	0.0079	1700017D01Rik
TC1200001886.mm.2	1.28	0.0046	NM_001110202; NM_001110203; NM_001286386; NM_001286387; NM_001286388; NM_053167; ENSMUST00000110520; ENSMUST00000110522; ENSMUST00000167755; BC052034; uc007nto.3; uc007ntp.3; uc007ntq.3; uc007ntr.2; uc007ntt.1; uc011ynj.2; uc011ynk.1; uc011ynl.1	Trim9		TC0X00001715.mm.2	2.04	0.0091	ENSMUST00000178789; ENSMUST00000179760; ENSMUST00000180251	Gm21887		TC0300002701.mm.2	1.66	0.0083	Cym
TC0900002676.mm.2	-1.29	0.0046	NM_015806; NM_027418; ENSMUST00000049355; ENSMUST00000168937; ENSMUST00000172665; ENSMUST00000172946; ENSMUST00000173230; ENSMUST00000173460; ENSMUST00000174034; BC048779; BC052420; BC100385; OTTMUST00000095973; OTTMUST00000095974; OTTMUST00000095975; OTTMUST00000095976; OTTMUST00000095977; OTTMUST00000095978	Mapk6		TC0600002584.mm.2	1.32	0.0091	NM_146169; ENSMUST00000058383; ENSMUST00000125493; ENSMUST00000142806; ENSMUST00000145593; BC147239; BC147240; OTTMUST00000057009; OTTMUST00000057010; OTTMUST00000057011; OTTMUST00000057012; uc009cok.2	Paip2b		TC0400002011.mm.2	-1.47	0.0084	Plekhg5
TC0700004429.mm.2	-1.26	0.0046	NM_001286030; NM_001286031; NM_001286032; NM_133941; ENSMUST00000033290; ENSMUST00000063669; ENSMUST00000106139; ENSMUST00000130182; ENSMUST00000135989; ENSMUST00000136301; ENSMUST00000140593; ENSMUST00000146211; ENSMUST00000149876; BC022920; OTTMUST00000054090; OTTMUST00000054091; OTTMUST00000054092; OTTMUST00000054093; OTTMUST00000054094; OTTMUST00000054095; OTTMUST00000054096; OTTMUST000000540…	Dhx32		TC0200003157.mm.2	-1.24	0.0091	NM_009422; ENSMUST00000028311; ENSMUST00000114234; ENSMUST00000151742; BC003801; OTTMUST00000028939; OTTMUST00000028940; OTTMUST00000028941	Traf2		TC0900000395.mm.2	-1.59	0.0084	Olfr898
TC0X00001973.mm.2	1.42	0.0046	NM_001102677; ENSMUST00000120268	Gm1993		TC1300000566.mm.2	-1.37	0.0092	NM_001172481; NM_025711; ENSMUST00000021820; ENSMUST00000177948; BC034888; BC145904; BC145930; uc007qjm.2; uc007qjn.2	Aspn		TC0700000861.mm.2	1.45	0.0085	Dbp
TC1500000555.mm.2	1.22	0.0046	NM_008530; ENSMUST00000023247; uc007wgs.1	Ly6f		TC1300001185.mm.2	-1.3	0.0092	NM_008308; ENSMUST00000022235; BC138669; BC138681; uc007rtu.2	Htr1a		TC0600001278.mm.2	-1.9	0.0086	Gm17482
TC0X00002060.mm.2	-1.2	0.0046	NM_001033785; ENSMUST00000046557; BC147265; BC147494; OTTMUST00000041469; uc009syh.1	Akap14		TC0700004575.mm.2	1.3	0.0094	NM_009377; ENSMUST00000000219; ENSMUST00000105929; ENSMUST00000123057; ENSMUST00000124951; ENSMUST00000138482; ENSMUST00000140344; OTTMUST00000045228; OTTMUST00000045229; OTTMUST00000045230; OTTMUST00000072690; OTTMUST00000072691; OTTMUST00000072692; uc009koi.1	Th		TC0X00001668.mm.2	-1.56	0.0086	Piga
TC0200002663.mm.2	-1.23	0.0048	NM_008561; ENSMUST00000038532; BC103669; BC104730; BC105667; BC105668; OTTMUST00000038653; uc008ocl.1	Mc3r		TC0200002757.mm.2	-1.24	0.0094	NM_001007154; NM_001177789; NM_001177790; NM_001177791; NM_028806; ENSMUST00000103065; ENSMUST00000103066; ENSMUST00000108915; ENSMUST00000108916; ENSMUST00000108917; ENSMUST00000133267; ENSMUST00000141272; BC058621; BC059869; OTTMUST00000039230; OTTMUST00000039231; OTTMUST00000039232; OTTMUST00000039327; OTTMUST00000039328; OTTMUST00000039329; OTTMUST00000039330; uc008ohj.2; uc008ohk.2; uc008ohl…	Phactr3		TC1700000655.mm.2	-1.88	0.0086	Gm20481
TC0900000845.mm.2	-1.41	0.0048	NM_138584; ENSMUST00000034955; BC099434; BC132377; BC132403; uc009qdi.1; uc009qdj.1	Spg21		TC0600001709.mm.2	-1.36	0.0095	NM_001281980; NM_001281981; NM_008511; ENSMUST00000032396; ENSMUST00000125029; ENSMUST00000132937; ENSMUST00000132948; ENSMUST00000135191; ENSMUST00000135984; ENSMUST00000143631; ENSMUST00000149244; ENSMUST00000152571; ENSMUST00000156849; BC052909; OTTMUST00000058926; OTTMUST00000058927; OTTMUST00000058928; OTTMUST00000058929; OTTMUST00000058930; OTTMUST00000058931; OTTMUST00000058932; OTTMUST000…	Lrmp		TC1400000883.mm.2	-1.39	0.0086	Serpine3
TC1600001400.mm.2	1.4	0.0048	NM_009744; ENSMUST00000023151; ENSMUST00000135352; BC052315; OTTMUST00000067152; OTTMUST00000067153; uc007ytz.1	Bcl6		TC0100003889.mm.2	-1.43	0.0095	NM_001033450; ENSMUST00000009340; BC132314; BC132316; BC145397; uc007drx.1	Mnda		TC0300000709.mm.2	1.71	0.0087	Isg20l2
TC0800001477.mm.2	1.31	0.0048	NM_001110100; NM_001285981; NM_001285983; NM_016812; ENSMUST00000026354; ENSMUST00000093078; ENSMUST00000167711; ENSMUST00000170857; ENSMUST00000172511; ENSMUST00000172513; ENSMUST00000172628; ENSMUST00000172681; ENSMUST00000173201; ENSMUST00000173254; ENSMUST00000173396; ENSMUST00000173753; ENSMUST00000173925; ENSMUST00000174327; ENSMUST00000174445; ENSMUST00000174753; BC021650; BC022168; BC0626…	Banp		TC1500001957.mm.2	-1.3	0.0097	NM_029562; ENSMUST00000006094; BC023241; uc007wzn.1	Cyp2d26		TC1500001952.mm.2	-1.59	0.0089	Cyp2d34
TC1100003986.mm.2	-1.38	0.0049	NM_001165934; NM_011268; ENSMUST00000020920; ENSMUST00000103062; ENSMUST00000106704; ENSMUST00000106706; ENSMUST00000156785; BC129898; BC129899; OTTMUST00000006459; OTTMUST00000006460; OTTMUST00000007315; OTTMUST00000007316; OTTMUST00000007317; uc007mbx.1; uc007mby.2; uc007mbz.1; uc007mca.1; uc011ygs.1	Rgs9		TC1300000223.mm.2	1.42	0.0097	NM_134214; ENSMUST00000074252; BC145835; OTTMUST00000001116; uc007pte.1	Vmn1r214		TC0600002362.mm.2	1.55	0.0092	Vmn1r25
TC1300002544.mm.2	-1.22	0.0049	NM_022885; ENSMUST00000067246; BC033452; uc007rrq.1; uc007rrr.1; uc011zec.1	Slc30a5		TC1700000476.mm.2	1.25	0.0098	NM_001163819; NM_001163820; NR_028296; NR_028297; OTTMUST00000056749; OTTMUST00000056750; OTTMUST00000056751; OTTMUST00000056752; OTTMUST00000056753; OTTMUST00000056754; OTTMUST00000056755; OTTMUST00000056756; OTTMUST00000056757; OTTMUST00000056758; OTTMUST00000056759; OTTMUST00000056760; OTTMUST00000059357; OTTMUST00000059358; uc008bql.2; uc008bqm.2; uc008bqn.2; uc008bqo.2; uc012aof.1	Fance		TC0800000211.mm.2	2.05	0.0093	Defa21
TC0700003877.mm.2	-1.3	0.0049	NM_147111; ENSMUST00000084811; BC101949; BC103663; BC104726; OTTMUST00000045635; uc009ite.1	Olfr586		TC1000002929.mm.2	1.37	0.0099	NM_017372; ENSMUST00000092163; BC002069; BC054463; uc007hda.1	Lyz2		TC1100003727.mm.2	1.94	0.0094	Gm11563
TC0400002603.mm.2	1.21	0.005	NM_001164804; NM_178893; ENSMUST00000030021; ENSMUST00000107756; ENSMUST00000107757; ENSMUST00000127304; ENSMUST00000129121; ENSMUST00000135062; ENSMUST00000139179; BC138731; BC138732; OTTMUST00000015988; OTTMUST00000015989; OTTMUST00000015990; OTTMUST00000015991; OTTMUST00000015992; OTTMUST00000015993; uc008sua.2; uc008sub.2; uc008suc.1; uc008sud.2; uc008sue.2	Coro2a		TC1600000969.mm.2	1.33	0.01	ENSMUST00000079151	Krtap6-3		TC0400004116.mm.2	-1.38	0.0095	Trp73
TC1500000208.mm.2	1.38	0.005	NM_026546; ENSMUST00000042702; ENSMUST00000160146; ENSMUST00000161061; BC030179; OTTMUST00000076237; OTTMUST00000076238; OTTMUST00000076239; uc007vkk.1; uc007vkl.1	Fam173b		TC1300001377.mm.2	1.33	0.0102	NM_134066; ENSMUST00000021635; ENSMUST00000110704; BC034259; OTTMUST00000069234; OTTMUST00000069235; uc007pjj.1; uc007pjk.1	Akr1c18		TC0100003406.mm.2	-2.3	0.0095	Fmo3
TC1500001987.mm.2	1.44	0.0051	NM_001163145; ENSMUST00000080751; BC062953; BC119234; BC120551; uc007xca.2; uc007xcb.2	1810041L15Rik		TCUn_JH58430400000005.mm.2	-1.49	0.0102	NR_003518; uc029xhj.1; uc029xho.1	Pisd-ps3		TC1100000170.mm.2	1.66	0.0097	C1d
TC0500000060.mm.2	-1.28	0.0051	NM_172706; ENSMUST00000069538; ENSMUST00000115348; ENSMUST00000131626; ENSMUST00000134991; ENSMUST00000142202; ENSMUST00000152095; ENSMUST00000154662; ENSMUST00000155764; BC132290; BC138012; uc008wlh.1; uc008wli.1; uc008wlj.1; uc008wlk.1; uc012dsc.1; uc012dsd.1; uc012dse.1	9330182L06Rik		TC1900001217.mm.2	1.22	0.0105	NM_001136484; NM_010265; NM_173442; ENSMUST00000169897; ENSMUST00000174137; ENSMUST00000174236; BC039126; OTTMUST00000095863; OTTMUST00000095864; uc008gxm.2; uc008gxn.2	Gcnt1		TC0300001531.mm.2	-1.61	0.0097	Zzz3
TC1000000688.mm.2	1.23	0.0052	NM_027184; ENSMUST00000079252; ENSMUST00000118381; ENSMUST00000121446; ENSMUST00000141153; ENSMUST00000141984; ENSMUST00000145521; ENSMUST00000147277; BC052463; OTTMUST00000076823; OTTMUST00000076824; OTTMUST00000076825; OTTMUST00000076826; OTTMUST00000076827; OTTMUST00000076880; OTTMUST00000076881; uc007for.1; uc007fos.1; uc011xfy.1	Ipmk		TC1300000442.mm.2	1.21	0.0105	NM_023842; ENSMUST00000124830; ENSMUST00000127906; ENSMUST00000145151; OTTMUST00000081065; OTTMUST00000081067; OTTMUST00000081068; uc007qdk.2	Dsp		TC0X00001829.mm.2	-1.75	0.0099	Cybb
TC0700002641.mm.2	-1.53	0.0052	NM_177102; ENSMUST00000079439; ENSMUST00000108404; ENSMUST00000108405; ENSMUST00000126983; ENSMUST00000150306; ENSMUST00000150883; BC058996; OTTMUST00000057886; OTTMUST00000057887; OTTMUST00000057888; OTTMUST00000057889; OTTMUST00000057890; OTTMUST00000057891; uc009ftk.2; uc009ftm.2; uc009ftn.2	Tmem91		TC1900000008.mm.2	1.35	0.0106	NM_013495; ENSMUST00000025835; BC038395; BC046383; BC054791; uc008fwf.2	Cpt1a		TC0700002584.mm.2	-1.53	0.0101	Vmn1r167
TC1200000256.mm.2	1.2	0.0052	NM_001159743; ENSMUST00000067087; uc007ngv.1	Fam150b		TC1400000944.mm.2	1.36	0.0106	NM_144803; ENSMUST00000022620; BC011490; OTTMUST00000103500; uc007ujx.1	Chrna2		TC0600002405.mm.2	-1.57	0.0102	Gm7144
TC0100000697.mm.2	-1.37	0.0053	NM_172849; ENSMUST00000068275; ENSMUST00000113494; ENSMUST00000123285; ENSMUST00000123720; ENSMUST00000137862; BC082310; OTTMUST00000066074; OTTMUST00000066075; OTTMUST00000066076; OTTMUST00000066077; OTTMUST00000066078; uc007brj.1; uc007brk.1; uc007brl.1; uc007brm.1; uc007brn.1	Nyap2		TC1900000232.mm.2	-1.33	0.0106	NM_025606; ENSMUST00000167199; BC044721; uc008gsx.1	Mrpl16		TC0600002658.mm.2	1.39	0.0102	Aplf
TC0700003667.mm.2	-1.23	0.0053	NM_001102579; ENSMUST00000168730; OTTMUST00000097661; uc009vem.1	Vmn2r67		TC0500003074.mm.2	-1.25	0.0106	ENSMUST00000104985; OTTMUST00000034624	Gm13821; RP24-297N9.2		TC0400001006.mm.2	1.76	0.0103	Alg6
TC1800001199.mm.2	-1.24	0.0053	NM_173383; ENSMUST00000061522; ENSMUST00000124038; ENSMUST00000155827; BC034897; OTTMUST00000085968; OTTMUST00000085969; OTTMUST00000085970; uc008eom.1; uc008eon.1; uc008eoo.1	Dnd1		TC1600000124.mm.2	1.21	0.0106	NM_001162932; ENSMUST00000037913; ENSMUST00000181721; OTTMUST00000112528; OTTMUST00000112529; uc007yek.2; uc007yel.2	Rmi2		TC0600001639.mm.2	1.68	0.0105	Mgst1
TC0700003024.mm.2	-1.28	0.0054	NM_153419; ENSMUST00000107723; ENSMUST00000131384; ENSMUST00000150188; ENSMUST00000156070; BC028896; OTTMUST00000084624; OTTMUST00000084625; OTTMUST00000084626; uc009gxj.2; uc009gxk.2; uc012fkr.1	Grwd1		TC1000000122.mm.2	1.23	0.0106	NM_010828; ENSMUST00000038107; BC057126; uc007elt.2; uc007elu.2	Cited2		TC1100000940.mm.2	1.42	0.0106	Asgr2
TC1600000507.mm.2	-1.31	0.0054	NM_173869; ENSMUST00000079184; BC117052; BC119354; uc007zcg.1	Stfa2l1		TC0600002245.mm.2	-1.4	0.0107	ENSMUST00000177892	Gm21786		TC0700004188.mm.2	1.28	0.0106	Thumpd1
TC0600002452.mm.2	-1.25	0.0055	NM_009075; ENSMUST00000066134; ENSMUST00000124633; ENSMUST00000129244; OTTMUST00000054914; OTTMUST00000054915; OTTMUST00000054916; uc009cfy.1; uc009cfz.1	Rpia		TC1900000082.mm.2	1.23	0.0108	NM_008520; ENSMUST00000081496; uc008gfe.1; uc008gff.1; uc008gfg.1	Ltbp3		TC0900000709.mm.2	1.51	0.0106	Scamp2
TC1300000440.mm.2	-1.22	0.0056	NM_024242; ENSMUST00000021866; BC002158; uc007qdh.3; uc007qdi.2; uc007qdj.2; uc011yyl.1	Riok1		TC0200002052.mm.2	-1.25	0.0108	NM_007553; ENSMUST00000028836; BC100344; OTTMUST00000037190	Bmp2		TC0500000688.mm.2	-2.09	0.0106	Cwh43
TC0200003914.mm.2	1.31	0.0056	NM_001011784; ENSMUST00000099910; OTTMUST00000032778; uc008klp.1	Olfr1039		TC0600001288.mm.2	1.27	0.011	NM_001167763; NM_031177; ENSMUST00000038234; ENSMUST00000112923; ENSMUST00000112925; ENSMUST00000124283; ENSMUST00000125889; ENSMUST00000138113; ENSMUST00000141305; ENSMUST00000146950; ENSMUST00000149083; ENSMUST00000152092; ENSMUST00000155565; BC066083; BC067415; OTTMUST00000056040; OTTMUST00000056041; OTTMUST00000056042; OTTMUST00000056044; OTTMUST00000056045; OTTMUST00000056046; OTTMUST0000005…	Ift122		TC1900000465.mm.2	1.64	0.0107	Minpp1
TC1900000160.mm.2	1.4	0.0057	NM_001136064; NM_008144; ENSMUST00000086058; ENSMUST00000159571; ENSMUST00000159634; ENSMUST00000159653; ENSMUST00000159770; ENSMUST00000160556; ENSMUST00000160897; ENSMUST00000162071; ENSMUST00000162580; ENSMUST00000171649; BC043023; BC061689; OTTMUST00000088818; OTTMUST00000088819; OTTMUST00000088820; OTTMUST00000088821; OTTMUST00000088854; OTTMUST00000088855; OTTMUST00000088856; OTTMUST0000008…	Bscl2		TC1100003286.mm.2	-1.23	0.011	NM_080849; ENSMUST00000017549; ENSMUST00000125528; ENSMUST00000131015; ENSMUST00000141444; ENSMUST00000142812; ENSMUST00000147798; ENSMUST00000148154; ENSMUST00000152611; BC070457; OTTMUST00000000369; OTTMUST00000000370; OTTMUST00000000371; OTTMUST00000000372; OTTMUST00000000373; OTTMUST00000000374; OTTMUST00000000375; OTTMUST00000000376; uc007kih.2	Nek8		TC1100000850.mm.2	-1.36	0.0107	Sco1
TC0100001207.mm.2	1.38	0.0058	NM_175443; ENSMUST00000129213; ENSMUST00000131450; ENSMUST00000135222; ENSMUST00000147909; ENSMUST00000156832; BC145351; BC152310; OTTMUST00000066289; OTTMUST00000066290; OTTMUST00000066291; OTTMUST00000066292; OTTMUST00000066293; uc007cqg.2; uc007cqh.3; uc007cqi.3; uc011wsa.2	Etnk2		TC1500001758.mm.2	-1.21	0.0112	NM_001163518; NM_146059; ENSMUST00000182172; ENSMUST00000183130; BC024536; BC047213; OTTMUST00000116827; OTTMUST00000116828; uc007why.2; uc011zuo.1	Ccdc166		TC1100003298.mm.2	1.38	0.0107	Tmem199
TC0300001996.mm.2	1.21	0.0058	ENSMUST00000179544	Gm21954		TC0200003807.mm.2	-1.22	0.0114	NM_011652; NM_028004; ENSMUST00000011934; ENSMUST00000099980; ENSMUST00000099981; ENSMUST00000111846; ENSMUST00000111882; ENSMUST00000123448; ENSMUST00000123804; ENSMUST00000126515; ENSMUST00000128071; ENSMUST00000130915; ENSMUST00000134720; ENSMUST00000137854; ENSMUST00000138542; ENSMUST00000139832; ENSMUST00000140091; ENSMUST00000142251; ENSMUST00000147048; ENSMUST00000148747; ENSMUST0000014961…	Ttn		TC1400000448.mm.2	-1.81	0.0107	Gm6526
TC0200002437.mm.2	-1.34	0.0058	NM_009508; ENSMUST00000045738; BC052020; OTTMUST00000037831; uc008nqk.1; uc029uhu.1	Slc32a1		TC1000000837.mm.2	-1.27	0.0115	NM_001037741; NM_008162; NR_110342; ENSMUST00000097227; ENSMUST00000105372; ENSMUST00000136081; ENSMUST00000144698; ENSMUST00000145703; ENSMUST00000154095; ENSMUST00000183037; BC106147; OTTMUST00000045762; OTTMUST00000045763; OTTMUST00000045764; OTTMUST00000045765; OTTMUST00000045766; OTTMUST00000045864; OTTMUST00000113722; uc007gbj.1	Gpx4		TC1400000363.mm.2	1.61	0.0108	Gdf10
TC1700000905.mm.2	-1.22	0.0058	NM_008938; ENSMUST00000024773; ENSMUST00000162469; BC028958; BC085266; OTTMUST00000087082; OTTMUST00000087083; uc008cun.1; uc008cuo.1	Prph2		TC1000001502.mm.2	1.26	0.0115	XM_137324.3	Gm4801		TC1500000723.mm.2	-1.43	0.0108	Ep300
TC1200002024.mm.2	-1.34	0.0059	NM_020330; ENSMUST00000008582; BC132152; BC132344; OTTMUST00000090168; uc007ock.1	Adam21		TC1500001954.mm.2	1.23	0.0116	NR_033515; uc007wzl.1; uc011zwx.1	Cyp2d37-ps		TC1000001810.mm.2	1.68	0.0109	Gm4922
TC1700000207.mm.2	-1.28	0.006	NM_001104539; ENSMUST00000169805; OTTMUST00000101197; uc009vau.1	Vmn2r90		TC0300002558.mm.2	-1.45	0.0116	NM_153193; ENSMUST00000107021; ENSMUST00000107022; ENSMUST00000177651; BC026757; BC040397; OTTMUST00000015500; uc008qqc.2; uc008qqd.2	Hsd3b2		TC1100003417.mm.2	-1.5	0.0109	Mrm1
TC0400003795.mm.2	1.46	0.006	NM_198248; ENSMUST00000049583; ENSMUST00000145505; BC059177; OTTMUST00000022755; OTTMUST00000022756; uc008vit.1; uc008viu.1	Zbtb40		TC0500003710.mm.2	1.21	0.0117	NM_001122768; NM_178701; ENSMUST00000060531; ENSMUST00000120847; ENSMUST00000127686; ENSMUST00000135776; ENSMUST00000140608; ENSMUST00000149831; ENSMUST00000154807; ENSMUST00000156630; BC037717; OTTMUST00000065255; OTTMUST00000065256; OTTMUST00000065257; OTTMUST00000065258; OTTMUST00000065259; OTTMUST00000065260; OTTMUST00000065261; OTTMUST00000065262; uc008ylg.2; uc008ylh.2	Lrrc8d		TC0200004363.mm.2	1.45	0.0109	Grem1
TC1100003182.mm.2	-1.21	0.0061	NM_147005; ENSMUST00000072991; OTTMUST00000013890; uc007kbf.1	Olfr395		TC0700003896.mm.2	-1.47	0.0117	NM_147099; ENSMUST00000106886; BC106821; BC106822; OTTMUST00000045634; uc009iua.1	Olfr616		TC0400000450.mm.2	-1.45	0.0111	Hrct1
TC0400003216.mm.2	-1.23	0.0061	NM_025617; ENSMUST00000030362; ENSMUST00000057043; ENSMUST00000058585; ENSMUST00000127720; ENSMUST00000129220; ENSMUST00000131474; ENSMUST00000132526; ENSMUST00000141165; ENSMUST00000147375; BC028321; OTTMUST00000019221; OTTMUST00000019385; OTTMUST00000019386; OTTMUST00000019387; OTTMUST00000019388; OTTMUST00000019389; OTTMUST00000019390; OTTMUST00000019391; OTTMUST00000090202; uc008tzh.1; uc008t…	Tceanc2		TC0200002793.mm.2	1.31	0.0118	NM_018766; ENSMUST00000029084; ENSMUST00000170448; BC138630; BC138633; OTTMUST00000039236; uc008ojg.1; uc012cmd.1	Ntsr1		TC0900001656.mm.2	1.46	0.0111	Exosc7
TC1400000393.mm.2	-1.31	0.0061	NM_173418; ENSMUST00000057176; BC057628; uc007tbs.1; uc007tbt.1	Lrit2		TC0700001532.mm.2	1.21	0.0118	NM_146748; ENSMUST00000098168; BC128005; uc009iww.1	Olfr661		TC0400003834.mm.2	-1.51	0.0112	Gm13030
TC1500001728.mm.2	1.31	0.0061	NM_001271416; NM_001271417; NM_001271418; NM_001271419; NM_001271446; NM_010738; ENSMUST00000023248; BC002070	Ly6a		TC0400003795.mm.2	1.49	0.0118	NM_198248; ENSMUST00000049583; ENSMUST00000145505; BC059177; OTTMUST00000022755; OTTMUST00000022756; uc008vit.1; uc008viu.1	Zbtb40		TC1100002614.mm.2	1.34	0.0112	Sgcd
TC0X00003385.mm.2	-1.21	0.0062	NM_026492; ENSMUST00000037297; BC145538; BC145541; BC145782; BC145784; OTTMUST00000040337; uc009sox.1	Ssxb1		TC0500001459.mm.2	-1.54	0.0119	ENSMUST00000100700; XR_104946.2; XR_104947.2	Gm10382; Gm19631		TC0700001448.mm.2	1.56	0.0113	Pgap2
TC1000002886.mm.2	1.21	0.0062	NM_146241; ENSMUST00000061632; ENSMUST00000152282; ENSMUST00000152702; BC032288; OTTMUST00000063218; OTTMUST00000063219; OTTMUST00000063220; uc007hat.2; uc007hau.2; uc007hav.2	Trhde		TC0100001950.mm.2	1.28	0.0119	NM_145692; ENSMUST00000027049; ENSMUST00000124874; ENSMUST00000130102; ENSMUST00000147000; ENSMUST00000155163; ENSMUST00000176398; BC022722; OTTMUST00000065319; OTTMUST00000065320; OTTMUST00000065321; OTTMUST00000065323; OTTMUST00000065324; OTTMUST00000110132	Ppp1r42		TC1500000825.mm.2	2.03	0.0114	Ttc38
TC1500000698.mm.2	1.4	0.0062	NM_001287180; NM_009716; ENSMUST00000109605; BC085169	Atf4		TC1100003374.mm.2	-1.51	0.0119	NM_145431; ENSMUST00000103213; ENSMUST00000124109; ENSMUST00000126202; ENSMUST00000140318; ENSMUST00000147915; ENSMUST00000167196; ENSMUST00000170815; BC018399; OTTMUST00000001756; OTTMUST00000001757; OTTMUST00000001758; OTTMUST00000001759; OTTMUST00000001760; OTTMUST00000090804; OTTMUST00000090805; uc007knt.2	Nle1		TC1400000031.mm.2	1.59	0.0115	Gm3182
TC1500001730.mm.2	1.22	0.0064	NM_001099217; ENSMUST00000100542; BC092082; uc007wgp.1	Ly6c2		TC0600001289.mm.2	1.29	0.012	NM_145383; ENSMUST00000032471; BC013125; BC031766; uc009djk.1	Rho		TC1200000256.mm.2	-1.56	0.0115	Fam150b
TC1100003303.mm.2	1.22	0.0064	NM_008702; ENSMUST00000142739; ENSMUST00000165271; ENSMUST00000165475; ENSMUST00000170394; BC057667; BC058652; OTTMUST00000000472; OTTMUST00000090241; OTTMUST00000090242; OTTMUST00000090243; uc007kjw.1; uc007kjx.1	Nlk		TC1200001759.mm.2	1.29	0.0123	NM_028314; NR_030764; ENSMUST00000021406; ENSMUST00000136281; ENSMUST00000156852; BC056967; uc007nod.1; uc007noe.1; uc011yma.1	2700097O09Rik		TC0500001506.mm.2	-1.56	0.0116	Mmp17
TC1500000740.mm.2	1.24	0.0064	NM_172428; ENSMUST00000089174; BC072586; uc007wye.1; uc007wyf.1; uc007wyg.1	Ccdc134		TC1100000296.mm.2	1.22	0.0125	NM_001282118; NM_001282119; NM_001282120; NM_133767; ENSMUST00000020749; ENSMUST00000093239; ENSMUST00000129893; ENSMUST00000132783; ENSMUST00000133452; ENSMUST00000136351; ENSMUST00000144321; ENSMUST00000156352; BC016590; OTTMUST00000011868; OTTMUST00000011869; OTTMUST00000011870; OTTMUST00000011871; OTTMUST00000011872; OTTMUST00000011873; OTTMUST00000011874; uc007ihf.1	Mtif2		TC0600002254.mm.2	-1.3	0.0119	4921507P07Rik
TC1200001010.mm.2	-1.38	0.0064	NM_172152; ENSMUST00000079020; ENSMUST00000159329; ENSMUST00000161325; BC137945; BC171939; OTTMUST00000085434; OTTMUST00000085435; OTTMUST00000085436; uc007oty.1; uc007otz.1; uc011yqm.1	Slc24a4		TC0X00002820.mm.2	1.31	0.0125	NM_009530; ENSMUST00000101305; ENSMUST00000113573; ENSMUST00000123174; ENSMUST00000126345; ENSMUST00000127221; ENSMUST00000128968; ENSMUST00000130980; ENSMUST00000133543; ENSMUST00000134381; ENSMUST00000134507; ENSMUST00000137453; ENSMUST00000138765; ENSMUST00000141609; ENSMUST00000142235; ENSMUST00000143361; ENSMUST00000146193; ENSMUST00000150914; ENSMUST00000154866; ENSMUST00000155445; OTTMUST0…	Atrx		TC0900000672.mm.2	1.38	0.012	Fbxo22
TSUnmapped00000014.mm.2	-1.29	0.0065	NM_001290180	Nudt7		TC0300000407.mm.2	1.26	0.0125	NM_001253682; NM_001253683; NM_016984; NR_046161; ENSMUST00000029311; BC120729; BC131915; uc008pfc.2; uc008pfd.2; uc008pfe.2; uc008pff.2; uc008pfg.1	Trpc4		TC1800000956.mm.2	1.61	0.012	Mpp7
TC1000000301.mm.2	-1.22	0.0065	NM_001159544; NM_010237; ENSMUST00000019913; ENSMUST00000170771; BC007137; uc007euy.2; uc007euz.2; uc007eva.2; uc007evb.2	Frk		TC1700001857.mm.2	1.21	0.0126	NM_130882; ENSMUST00000075253; ENSMUST00000123653; ENSMUST00000137222; ENSMUST00000139353; ENSMUST00000141325; ENSMUST00000145683; ENSMUST00000146718; BC003954; OTTMUST00000082147; OTTMUST00000082148; OTTMUST00000082149; OTTMUST00000082150; OTTMUST00000082151; OTTMUST00000082152; OTTMUST00000082153; uc008bxt.1; uc012apd.1	Cyp4f13		TC0X00001136.mm.2	-1.95	0.0121	Dach2
TC0100002308.mm.2	-1.56	0.0065	NM_001161817; NM_010863; ENSMUST00000018561; ENSMUST00000046390; ENSMUST00000114537; ENSMUST00000114541; ENSMUST00000123299; ENSMUST00000126657; ENSMUST00000126952; ENSMUST00000135125; ENSMUST00000136273; ENSMUST00000136701; ENSMUST00000140731; ENSMUST00000140930; ENSMUST00000144694; ENSMUST00000145367; ENSMUST00000151525; BC046300; BC054786; OTTMUST00000039699; OTTMUST00000039700; OTTMUST0000003…	Myo1b		TC0400000644.mm.2	-1.28	0.0126	NM_001037127; NM_001037128; NM_001037129; NM_001037130; NM_001165996; NM_010944; ENSMUST00000081919; ENSMUST00000084578; ENSMUST00000098057; ENSMUST00000098059; ENSMUST00000102893; ENSMUST00000135879; ENSMUST00000177951; ENSMUST00000179951; BC100342; OTTMUST00000017195; OTTMUST00000017196; OTTMUST00000017197	Musk		TC0200004413.mm.2	1.49	0.0121	Srp14
TC0300002220.mm.2	-1.78	0.0066	NM_021896; NR_105977; ENSMUST00000048976; BC057327; BC094310; uc008pou.2; uc008pov.2	Gucy1a3; Mir7010		TC1400000007.mm.2	-1.44	0.0126	NM_001256501; uc029sec.1	Gm10408		TC0Y00000065.mm.2	1.4	0.0121	Gm20926
TC0X00001934.mm.2	1.24	0.0066	NM_008823; ENSMUST00000001156; ENSMUST00000122862; BC132369; BC138306; OTTMUST00000041609; OTTMUST00000051734; uc009sub.1	Cfp		TC1300001523.mm.2	-1.43	0.0127	NM_001167909; NM_181591; ENSMUST00000039340; ENSMUST00000091763; ENSMUST00000144820; BC052356; OTTMUST00000059158; OTTMUST00000059159; OTTMUST00000059160; uc007ppi.1; uc007ppj.1	Nme8		TC1200001324.mm.2	1.97	0.0121	Cdca7l
TC1100000187.mm.2	1.2	0.0066	NM_033523; ENSMUST00000093298; ENSMUST00000093299; ENSMUST00000123036; BC066013; OTTMUST00000011644; OTTMUST00000011645; uc007icq.1; uc007icr.1; uc029rku.1	Spred2		TC0600000902.mm.2	1.24	0.0129	NM_145570; ENSMUST00000042974; ENSMUST00000149023; ENSMUST00000150691; ENSMUST00000150976; BC014699; BC027150; OTTMUST00000066736; OTTMUST00000066737; OTTMUST00000066738; OTTMUST00000066739; uc009clg.2	Eva1a		TC1400000292.mm.2	-1.95	0.0122	Lrtm1
TC0700002233.mm.2	-1.38	0.0067	NM_001105063; ENSMUST00000094866; OTTMUST00000097614; uc012ext.1	Vmn2r32		TC0300002411.mm.2	1.23	0.0129	NM_001254760; ENSMUST00000179917; uc029unj.1	Lce1k		TC0100000829.mm.2	-1.35	0.0122	Dgkd
TC0200000856.mm.2	1.66	0.0067	NM_008426; ENSMUST00000067101; ENSMUST00000112632; ENSMUST00000112633; BC068167; BC103673; BC103674; OTTMUST00000036664; OTTMUST00000036665	Kcnj3		TC0100000813.mm.2	-1.22	0.013	NM_028889; ENSMUST00000027472; ENSMUST00000118687; ENSMUST00000150831; BC019531; BC085088; OTTMUST00000073234; OTTMUST00000073235; OTTMUST00000073236; uc007bwo.1	Efhd1		TC0X00001893.mm.2	1.4	0.0123	Ndp
TC0200000546.mm.2	-1.26	0.0067	NM_028846; ENSMUST00000061544; ENSMUST00000102849; ENSMUST00000125601; ENSMUST00000127776; ENSMUST00000128295; ENSMUST00000136588; ENSMUST00000138161; ENSMUST00000142232; ENSMUST00000154351; ENSMUST00000154634; ENSMUST00000170476; BC079674; OTTMUST00000027968; OTTMUST00000027969; OTTMUST00000027970; OTTMUST00000027971; OTTMUST00000027972; OTTMUST00000027973; OTTMUST00000027974; OTTMUST00000027975…	Usp20		TC0500000825.mm.2	1.49	0.013	NM_133192; ENSMUST00000048557; OTTMUST00000066081; uc008yan.1	Npffr2		TC0300003213.mm.2	1.39	0.0123	Clk2
TC1900001524.mm.2	1.52	0.0067	NM_145123; ENSMUST00000048630; BC024472; uc008hno.1	Crtac1		TC0200001627.mm.2	1.26	0.013	NM_172671; ENSMUST00000046548; ENSMUST00000111037; ENSMUST00000142869; ENSMUST00000152584; OTTMUST00000035907; OTTMUST00000035908; OTTMUST00000035909; OTTMUST00000035910; uc008lmq.1	Lgr4		TC0300000647.mm.2	1.63	0.0123	Sfrp2
TC0700003714.mm.2	2.05	0.0067	NM_029614; ENSMUST00000041761; BC018517; uc009ifz.1; uc009iga.1	Prss23		TC1500001320.mm.2	-1.26	0.0132	NM_001164441; NM_026153; NM_027496; ENSMUST00000044324; ENSMUST00000076942; ENSMUST00000110410; ENSMUST00000123325; ENSMUST00000156679; OTTMUST00000081437; OTTMUST00000081438; OTTMUST00000081439; OTTMUST00000081440; uc007vkd.3; uc007vke.3; uc007vkf.2; uc011zru.2; uc011zrv.2	Ankrd33b		TC0300000827.mm.2	1.31	0.0124	Sprr2g
TC0300000500.mm.2	-1.55	0.0068	NM_001289462; NM_001289463; NM_008604; ENSMUST00000029400; BC034092; uc008pjs.1	Mme		TC1700002054.mm.2	1.34	0.0133	NM_001011813; ENSMUST00000171679; BC139238; BC139240; OTTMUST00000096333; uc008cmh.1	Olfr93		TC1600001135.mm.2	1.49	0.0125	Nmral1
TC1700001143.mm.2	-1.32	0.0068	NM_001271483; NM_001271484; NM_030179; NM_175378; NR_073185; ENSMUST00000024854; BC035226; uc008dmw.2; uc008dmx.2; uc008dmy.2; uc008dmz.1; uc008dna.2; uc012awx.1; uc012awy.1	Clip4		TC0700000152.mm.2	-1.25	0.0135	NM_029809; ENSMUST00000045870; BC141220	Rnf225		TC1300000541.mm.2	-1.45	0.0126	Kdm1b
TC1400002242.mm.2	1.22	0.0068	NM_177338; ENSMUST00000022544; ENSMUST00000067843; ENSMUST00000175744; ENSMUST00000175905; ENSMUST00000176128; ENSMUST00000176386; ENSMUST00000176489; ENSMUST00000176657; ENSMUST00000176832; ENSMUST00000177326; BC051457; OTTMUST00000103935; OTTMUST00000103936; OTTMUST00000103938; OTTMUST00000103939; OTTMUST00000103940; OTTMUST00000103941; OTTMUST00000103942; OTTMUST00000103943; OTTMUST00000103944…	Hmbox1		TC1700000487.mm.2	-1.25	0.0139	NM_011950; ENSMUST00000004986; ENSMUST00000124099; ENSMUST00000129096; ENSMUST00000133786; BC001992; OTTMUST00000059350; OTTMUST00000059351; OTTMUST00000059352; OTTMUST00000059353; uc008bro.2	Mapk13		TC0700004022.mm.2	1.56	0.0126	Olfr705
TC0200003632.mm.2	1.55	0.0069	NM_133207; ENSMUST00000075052; ENSMUST00000112452; ENSMUST00000112454; ENSMUST00000131799; OTTMUST00000030676; OTTMUST00000030677; OTTMUST00000030678; OTTMUST00000030679; uc008jvq.1; uc008jvr.1; uc008jvs.1; uc008jvt.1	Kcnh7		TC1400002653.mm.2	1.23	0.0141	NM_134077; NR_040628; ENSMUST00000022715; ENSMUST00000100327; ENSMUST00000163499; ENSMUST00000163545; ENSMUST00000172122; OTTMUST00000089685; OTTMUST00000089686; OTTMUST00000089687; OTTMUST00000089689; OTTMUST00000089690; uc007uxh.2; uc007uxi.2; uc007uxk.1; uc007uxl.2; uc007uxm.2; uc007uxn.1	Rbm26; Gm17066		TC0500003533.mm.2	-1.96	0.0128	Tnrc18
TC1600001479.mm.2	1.24	0.007	NM_007470; ENSMUST00000023207; ENSMUST00000115230; ENSMUST00000130560; ENSMUST00000145837; ENSMUST00000155682; ENSMUST00000156456; BC145907; BC145909; OTTMUST00000063759; OTTMUST00000063760; OTTMUST00000063761; OTTMUST00000063762; OTTMUST00000063763; OTTMUST00000063764	Apod		TC1100002334.mm.2	1.26	0.0141	NM_001252515; NM_153078; ENSMUST00000045167; ENSMUST00000109563; ENSMUST00000134293; ENSMUST00000136762; ENSMUST00000137594; ENSMUST00000152372; ENSMUST00000180360; OTTMUST00000011720; OTTMUST00000011721; OTTMUST00000011722; OTTMUST00000011723; OTTMUST00000011724; uc007iea.2; uc007ieb.2; uc007iec.1; uc007ied.1	Ehbp1		TC0700000364.mm.2	1.39	0.0128	V1rd18; V1rd19
TC0300002800.mm.2	-1.26	0.007	NM_023214; ENSMUST00000067485; BC017136; BC050193; uc008rbt.2	Slc30a7		TC0200001647.mm.2	-1.22	0.0141	NM_001011773; ENSMUST00000075390; OTTMUST00000035780; uc008lnn.1	Olfr1287		TC0200000668.mm.2	-1.7	0.0128	Olfr348
TC0300002068.mm.2	-1.81	0.007	NM_177346; ENSMUST00000058535; ENSMUST00000149007; OTTMUST00000065774; OTTMUST00000065775; uc008pjo.1	Gpr149		TC0900000725.mm.2	1.21	0.0141	NM_001162475; NM_001162476; NM_001162479; NM_009291; ENSMUST00000034880; ENSMUST00000085677; ENSMUST00000128021; ENSMUST00000128378; ENSMUST00000133287; ENSMUST00000134450; ENSMUST00000134955; ENSMUST00000136154; ENSMUST00000136338; ENSMUST00000145886; ENSMUST00000147134; ENSMUST00000150820; ENSMUST00000167479; ENSMUST00000170397; BC075657; OTTMUST00000060481; OTTMUST00000060482; OTTMUST000000604…	Stra6		TC1200000151.mm.2	-1.38	0.0128	B430203G13Rik
TC0900000005.mm.2	1.45	0.0071	ENSMUST00000099047; ENSMUST00000099049; ENSMUST00000179272	Gm10719		TC0600001953.mm.2	-1.35	0.0143	NM_010338; ENSMUST00000054867; BC031918; uc009bcd.2	Gpr37		TC1600000665.mm.2	-1.85	0.0128	Cd200r2
TC1100003966.mm.2	1.69	0.0071	NM_011101; ENSMUST00000059595; ENSMUST00000100302; ENSMUST00000134725; ENSMUST00000134910; BC096493; OTTMUST00000006450; OTTMUST00000006451; OTTMUST00000006452; OTTMUST00000039101; uc011ygr.1	Prkca		TC1100003490.mm.2	-1.3	0.0143	NM_146412; ENSMUST00000074874; ENSMUST00000151956; BC120701; OTTMUST00000002796; OTTMUST00000002802; uc007kuz.2	Olfr464		TC0X00001892.mm.2	1.37	0.0128	Maob
TC0900000776.mm.2	1.58	0.0071	NM_001083927; NM_001083928; NM_009389; ENSMUST00000034820; ENSMUST00000159050; ENSMUST00000159140; ENSMUST00000159386; ENSMUST00000159630; ENSMUST00000160541; ENSMUST00000160724; ENSMUST00000160882; ENSMUST00000161194; ENSMUST00000161207; ENSMUST00000161689; ENSMUST00000161993; ENSMUST00000162127; ENSMUST00000162281; ENSMUST00000162583; ENSMUST00000162962; ENSMUST00000162973; ENSMUST00000178113; …	Tle3		TC0200003815.mm.2	1.42	0.0149	NM_001113399; NM_001113400; NM_178723; ENSMUST00000090766; ENSMUST00000111829; ENSMUST00000111830; ENSMUST00000111831; ENSMUST00000128583; ENSMUST00000129077; ENSMUST00000135756; ENSMUST00000137160; ENSMUST00000145251; ENSMUST00000151388; ENSMUST00000171063; BC132352; BC138239; OTTMUST00000032040; OTTMUST00000035943; OTTMUST00000035944; OTTMUST00000035945; OTTMUST00000035946; OTTMUST00000035947; …	Zfp385b		TC1200000786.mm.2	1.5	0.0129	Dcaf4
TC1000001466.mm.2	1.25	0.0072	NM_001277292; NM_001277293; NM_001277294; NM_001277295; NM_028736; NM_130891; NM_133442; NR_102387; ENSMUST00000041962; ENSMUST00000077871; ENSMUST00000081260; ENSMUST00000105261; ENSMUST00000105262; ENSMUST00000127787; ENSMUST00000130387; ENSMUST00000138410; ENSMUST00000139352; ENSMUST00000144825; ENSMUST00000144959; ENSMUST00000147356; ENSMUST00000147454; ENSMUST00000147598; ENSMUST00000148954;…	Grip1		TC1400000923.mm.2	1.21	0.0149	NR_029813; NR_037239; NR_040709; uc011znk.1; uc011znl.1	Mir124a-1; Mir3078; Mir124a-1hg		TC1300000607.mm.2	1.7	0.0129	Gadd45g
TC1500001712.mm.2	2	0.0072	NM_001276684; NM_018790; ENSMUST00000023268; ENSMUST00000110009; BC023127; OTTMUST00000039452; OTTMUST00000047955	Arc		TC0700003850.mm.2	1.28	0.015	NM_010531; ENSMUST00000094134; BC018332; uc009iqd.1; uc009iqe.1; uc009iqf.1	Il18bp		TC0600001074.mm.2	1.64	0.0131	Klf15
TC0200002052.mm.2	-1.2	0.0073	NM_007553; ENSMUST00000028836; BC100344; OTTMUST00000037190	Bmp2		TC0600002518.mm.2	-1.26	0.0152	BC004739	Rnf26		TC1200001982.mm.2	-1.69	0.0132	Zfyve26
TC0200001392.mm.2	-1.62	0.0073	NM_007699; ENSMUST00000045537; BC120504; BC137677; OTTMUST00000033987; uc008kwv.2	Chrm4		TC0300001193.mm.2	-1.28	0.0152	NM_027321; NM_175413; ENSMUST00000029573; BC119529; BC119530; OTTMUST00000054526; OTTMUST00000054527; uc008rch.2; uc008rci.2	Lrrc39		TC1900000733.mm.2	-1.67	0.0132	Sorcs3
TC1600000746.mm.2	2.79	0.0073	NM_001014399; NM_001014422; NM_001014423; NM_001014424; NM_178790; ENSMUST00000048471; ENSMUST00000096012; ENSMUST00000096013; ENSMUST00000171000; BC145388; BC150763; uc007zmn.2; uc007zmo.2; uc007zmp.2; uc007zmq.2; uc007zmr.2; uc007zms.2; uc007zmt.2; uc007zmu.2; uc012agr.1	Abi3bp		TC1100003934.mm.2	1.24	0.0152	NM_015810; NR_027785; ENSMUST00000021060; ENSMUST00000126201; ENSMUST00000127061; ENSMUST00000134029; ENSMUST00000142590; ENSMUST00000155107; BC119131; OTTMUST00000007741; OTTMUST00000007742; OTTMUST00000073067; OTTMUST00000073068; OTTMUST00000073069; OTTMUST00000073070; uc007lzm.2; uc011ygn.1	Polg2		TC1300002689.mm.2	1.52	0.0133	Gpx8
TC0600000558.mm.2	-1.28	0.0074	NM_001110160; NM_177736; ENSMUST00000101436; ENSMUST00000114545; ENSMUST00000146245; ENSMUST00000153222; BC027309; OTTMUST00000059507; OTTMUST00000059508; OTTMUST00000059509; OTTMUST00000059510; uc009bur.2; uc012elf.1	Lrrc61		TC0400001842.mm.2	1.22	0.0153	NM_001085419; BC132592; BC132620; uc008vqv.1; uc008vqw.1	Gm13102		TC0400003349.mm.2	1.81	0.0133	Mmachc
TC0700002876.mm.2	1.21	0.0074	NM_007633; ENSMUST00000108023; ENSMUST00000124979; ENSMUST00000128785; ENSMUST00000130329; ENSMUST00000137097; BC062152; BC084588; BC106191; BC138660; BC138662; OTTMUST00000053001; OTTMUST00000053002; OTTMUST00000053003; OTTMUST00000053004; OTTMUST00000053005; uc009gkr.1	Ccne1		TC0400001039.mm.2	-1.21	0.0154	NM_001122899; NM_010704; NM_146146; ENSMUST00000037552; ENSMUST00000102777; ENSMUST00000106921; ENSMUST00000128948; ENSMUST00000145024; ENSMUST00000151733; ENSMUST00000156402; BC082551; OTTMUST00000019183; OTTMUST00000019184; OTTMUST00000019186; OTTMUST00000019187; OTTMUST00000019188; OTTMUST00000019189; OTTMUST00000019190; uc008tvw.2; uc008tvx.2; uc008tvy.2; uc008tvz.2; uc008twa.1	Lepr		TC1400000367.mm.2	-1.48	0.0133	Antxrl
TC1100003569.mm.2	1.22	0.0074	NM_177752; ENSMUST00000039949; ENSMUST00000127158; ENSMUST00000128447; ENSMUST00000128643; BC089459; OTTMUST00000004076; OTTMUST00000004077; OTTMUST00000004078; OTTMUST00000004079; uc007kzf.1	Eme1		TC1800001431.mm.2	1.26	0.0156	NM_001164491; NM_198649; ENSMUST00000049378; ENSMUST00000166783; BC060275; BC094229; uc008fct.2; uc012bds.1	Ablim3		TC0400003170.mm.2	1.53	0.0134	Insl5
TC1300002468.mm.2	-1.35	0.0076	NM_029210; ENSMUST00000161263; ENSMUST00000182180; ENSMUST00000182289; BC132111; BC137861; OTTMUST00000089156; OTTMUST00000089157; OTTMUST00000111734; uc007rms.2; uc007rmt.2; uc007rmu.1	Sv2c		TC1400000892.mm.2	1.35	0.0156	NM_001034910; NR_046019; ENSMUST00000067990; ENSMUST00000111203; ENSMUST00000138708; ENSMUST00000142140; BC146022; BC146024; OTTMUST00000049556; OTTMUST00000049557; OTTMUST00000049580; OTTMUST00000049581; uc007uhf.2; uc029sks.1	Defb42; 2700070H01Rik		TC1700001976.mm.2	1.57	0.0134	Ddr1
TC1300002499.mm.2	-1.25	0.0076	NM_178918; ENSMUST00000040972; BC034372; BC065057; uc007rom.1	Utp15		TC0400002977.mm.2	1.21	0.016	NM_173400; ENSMUST00000070607; ENSMUST00000123432; ENSMUST00000125481; ENSMUST00000128381; BC068237; OTTMUST00000017233; OTTMUST00000017234; OTTMUST00000017235; OTTMUST00000017236; uc008tlx.1; uc008tly.1	Haus6		TC1700002595.mm.2	-1.31	0.0135	Thumpd2
TC0700000077.mm.2	-1.35	0.0077	NM_001025163; NM_001112805; NM_177888; ENSMUST00000086323; ENSMUST00000108559; BC085322; uc009fbf.1; uc009fbg.1; uc009fbh.2; uc012exk.1	Zfp78		TC0800002920.mm.2	1.34	0.0165	NM_007586; ENSMUST00000003754; BC017646; uc009nkn.1; uc009nko.1	Calb2		TC1600000328.mm.2	1.64	0.0135	Kng1
TC1400001306.mm.2	1.32	0.0077	NM_029519; ENSMUST00000062117; ENSMUST00000156694; BC043066; BC049084; BC053003; OTTMUST00000041224; uc007uzx.1	Rap2a		TC0600002684.mm.2	-1.26	0.0165	NM_001278671; ENSMUST00000038804; ENSMUST00000120933; ENSMUST00000184591; ENSMUST00000184664; ENSMUST00000184743; ENSMUST00000184878; BC139158; BC139160; OTTMUST00000068970; OTTMUST00000117986; OTTMUST00000117987; OTTMUST00000117988; OTTMUST00000117989; OTTMUST00000117990	Kbtbd12		TC0400003721.mm.2	1.42	0.0136	Hmgn2
TC0400000190.mm.2	-1.31	0.0078	NM_172988; NR_104378; NR_104379; NR_104380; ENSMUST00000039234; ENSMUST00000131972; ENSMUST00000184455; ENSMUST00000184582; ENSMUST00000185029; BC033265; OTTMUST00000010689; OTTMUST00000010690; OTTMUST00000010691; OTTMUST00000010692; OTTMUST00000010693	Fbxl4		TC1500002310.mm.2	-1.22	0.0166	NM_027885; ENSMUST00000064067; BC050253; BC062960; uc007xxh.1; uc007xxi.1; uc007xxj.1; uc007xxk.1	Smug1		TC0900001670.mm.2	1.45	0.0137	Ccr9
TC0200004879.mm.2	-1.38	0.0078	NM_001276400; ENSMUST00000096439; ENSMUST00000180195; OTTMUST00000037632; OTTMUST00000117004; uc012cfy.1	Rad21l		TC0700001169.mm.2	-1.25	0.0167	NM_008803; ENSMUST00000026672; ENSMUST00000128154; ENSMUST00000130494; BC125578; BC132145; OTTMUST00000060395; OTTMUST00000060396; OTTMUST00000060397; uc009ibt.1	Pde8a		TC0800001851.mm.2	1.48	0.0138	AY761184
TC1300000113.mm.2	1.55	0.0078	NM_008380; ENSMUST00000042603; ENSMUST00000164993; BC053527; uc007pnw.1	Inhba		TC1100003496.mm.2	1.24	0.0168	NM_001201341; NM_054043; ENSMUST00000092794; ENSMUST00000107908; ENSMUST00000107909; ENSMUST00000126293; ENSMUST00000138790; ENSMUST00000144699; ENSMUST00000148013; BC109368; BC111809; OTTMUST00000018474; OTTMUST00000018475; OTTMUST00000018476; OTTMUST00000018477; OTTMUST00000018478; OTTMUST00000018479; OTTMUST00000067976; uc007kvk.1; uc007kvl.2; uc007kvm.2; uc007kvn.2; uc007kvo.2; uc007kvq.2; uc…	Msi2		TC1200002101.mm.2	1.47	0.0138	0610007P14Rik
TC1500002250.mm.2	-1.23	0.0078	NM_001161767; NM_001161768; NM_172451; ENSMUST00000052069; ENSMUST00000159715; ENSMUST00000161514; BC119324; BC119326; OTTMUST00000089005; OTTMUST00000089006; OTTMUST00000089007; uc007xrz.2; uc007xsa.2; uc007xsb.2	Galnt6		TC0500001517.mm.2	1.21	0.0168	NM_001001327; NM_001286382; NM_027121; ENSMUST00000051758; ENSMUST00000073945; BC085133; BC125315; BC138132	Vkorc1l1		TC0600002212.mm.2	-1.43	0.0138	Pdia4; Mir704
TC0200004363.mm.2	1.23	0.0079	NM_011824; ENSMUST00000099575; BC015293; OTTMUST00000035164; uc008lpp.2	Grem1		TC0200003332.mm.2	1.32	0.0168	NM_175184; ENSMUST00000041555; ENSMUST00000146892; ENSMUST00000148660; BC049129; BC059907; OTTMUST00000028105; OTTMUST00000028106; OTTMUST00000028107; uc008jib.1; uc008jic.1; uc008jie.1	Mvb12b		TC0500000096.mm.2	-1.31	0.0139	Pclo
TC1100001583.mm.2	1.39	0.008	NM_001080925; ENSMUST00000037640; ENSMUST00000107479; ENSMUST00000139889; BC130266; OTTMUST00000014743; OTTMUST00000014744; OTTMUST00000091509; uc007lhr.1; uc007lhs.1	Rapgefl1		TC1200001289.mm.2	-1.23	0.0169	NM_174885; ENSMUST00000053086; BC139059; uc007pgw.1	Adam6a		TC1400000464.mm.2	1.5	0.014	Gm8229; Gm3370
TC0200000741.mm.2	1.36	0.008	NM_153820; ENSMUST00000055776; ENSMUST00000112822; ENSMUST00000112824; ENSMUST00000128630; ENSMUST00000140528; BC024887; BC034881; OTTMUST00000029352; OTTMUST00000029353; OTTMUST00000029354; OTTMUST00000029355; OTTMUST00000029356; uc008jov.1; uc008jow.1; uc008jox.1	Arhgap15		TC1700001533.mm.2	-1.25	0.017	NM_177316; ENSMUST00000095636; BC104318; BC104319; OTTMUST00000103392; uc008apy.1	Fpr-rs6		TC0600001834.mm.2	1.45	0.014	Dlx5
TC1000002049.mm.2	-1.24	0.008	NM_199058; ENSMUST00000061796; uc007exj.1; uc011xcz.1	Gpr6		TC0300002273.mm.2	1.21	0.0172	NM_001195496; NM_001195497; NM_001195498; NM_001195499; NM_001195500; NM_027539; ENSMUST00000029719; BC056921; uc008prk.3; uc008prl.3; uc008prm.3; uc008prn.3; uc008pro.3; uc008prp.3; uc008prq.3; uc008prr.3	Dclk2		TC0700003512.mm.2	-1.76	0.0141	St8sia2
TC1400001455.mm.2	1.43	0.0081	NM_080433; ENSMUST00000022262; BC055718; uc007sfs.2; uc007sft.2	Fezf2		TC1500001939.mm.2	1.27	0.0173	NM_028075; ENSMUST00000089161; ENSMUST00000109535; BC104126; BC104127; uc007wyj.1; uc007wyk.1; uc007wyl.1	Tnfrsf13c		TC0700004027.mm.2	1.57	0.0142	Olfr6
TC1800000163.mm.2	-1.24	0.0081	NM_019706; NM_207623; ENSMUST00000052396; ENSMUST00000072847; BC003712	Rnf138		TC1500002042.mm.2	1.26	0.0173	NM_027081; ENSMUST00000078953; BC139003; uc029suj.1; uc029suk.1	Dennd6b		TC0800001900.mm.2	-1.54	0.0142	Adam32
TC0200004437.mm.2	-1.25	0.0081	NM_172857; ENSMUST00000060009; ENSMUST00000133668; ENSMUST00000171024; BC092241; BC144750; BC150662; OTTMUST00000037912; OTTMUST00000037913; uc008ltu.1; uc012cbs.1	Exd1		TC1700000594.mm.2	-1.28	0.0173	NM_023202; NR_103514; NR_103515; NR_103516; ENSMUST00000048249; ENSMUST00000173132; ENSMUST00000173175; ENSMUST00000173182; ENSMUST00000173556; ENSMUST00000173807; ENSMUST00000173946; ENSMUST00000174498; ENSMUST00000174847; BC052817; BC055698; OTTMUST00000095948; OTTMUST00000095949; OTTMUST00000095950; OTTMUST00000095951; OTTMUST00000095952; OTTMUST00000095953; OTTMUST00000095954; OTTMUST00000095…	Ndufa7		TC1700000999.mm.2	-1.37	0.0143	Tnfaip8l1
TC0800000416.mm.2	1.33	0.0082	NM_176933; ENSMUST00000033930; BC118941; BC118942; OTTMUST00000041196; uc009lks.1	Dusp4		TC1000003214.mm.2	1.3	0.0173	NM_013532; ENSMUST00000078778; BC006591; BC099532	Lilrb4a		TC1300001886.mm.2	1.47	0.0144	Mcur1
TC0200002691.mm.2	-1.23	0.0083	NM_024436; ENSMUST00000029024; ENSMUST00000109110; ENSMUST00000142820; BC006596; OTTMUST00000039406; OTTMUST00000039407; OTTMUST00000039408; uc008oed.1; uc008oee.1	Rab22a		TC0700002369.mm.2	-1.36	0.0174	NM_001080942; ENSMUST00000108526; uc009ffx.1; uc012ezo.1	Bsph2		TC1100003399.mm.2	1.99	0.0144	Ccl6
TC0700002938.mm.2	1.22	0.0083	NM_001105060; ENSMUST00000163803; OTTMUST00000097731; uc012fja.1	Vmn2r63		TC1900001506.mm.2	-1.29	0.0175	NM_031376; ENSMUST00000059672; BC113141; uc008hlu.1; uc008hlv.1	Pik3ap1		TC0600002626.mm.2	-1.79	0.0144	Cml1
TC1300002416.mm.2	-1.24	0.0083	NM_145453; ENSMUST00000022121; ENSMUST00000070886; ENSMUST00000178084; ENSMUST00000178637; ENSMUST00000179368; BC024496; OTTMUST00000111803; OTTMUST00000111805; OTTMUST00000111807; OTTMUST00000111808; OTTMUST00000111809; uc007rkb.1; uc011zco.1	Zcchc9		TC1400002052.mm.2	-1.22	0.0175	NM_010991; ENSMUST00000059996; BC145891; BC145893; uc007tvs.2	Olfr49		TC0400000411.mm.2	-1.73	0.0145	Gm13304
TC0700002787.mm.2	1.31	0.0083	NM_022007; ENSMUST00000073892; BC061101; uc009ghr.1; uc009ghs.1	Fxyd7		TC0300002298.mm.2	-1.25	0.0176	NM_172526; ENSMUST00000050258; ENSMUST00000064550; BC147554; BC147555; OTTMUST00000071436; OTTMUST00000071437; uc008ptv.1; uc008ptw.1	Ttc24		TC4_GL456350_random00000004.mm.2	-1.73	0.0145	Ccl21b; Gm13304
TC0100001196.mm.2	-1.23	0.0084	NM_029025; ENSMUST00000058167; BC095954; BC120863; BC132045; uc007coz.2	Tmem81		TC0900003340.mm.2	-1.23	0.0177	ENSMUST00000176160	1110032A03Rik		TC0700001880.mm.2	-1.44	0.0145	Slc5a2
TC1300002279.mm.2	1.54	0.0084	NM_001145162; ENSMUST00000065118; uc007rcp.2	Ube2ql1		TC1300001113.mm.2	-1.31	0.0177	ENSMUST00000178658; ENSMUST00000180066; ENSMUST00000180188	LOC102637808		TC0800002745.mm.2	-1.4	0.0146	Csnk2a2
TC0X00002507.mm.2	1.28	0.0084	NM_017471; ENSMUST00000000003; ENSMUST00000114041; OTTMUST00000043268; OTTMUST00000043269; uc009tqr.1	Pbsn		TC0600000481.mm.2	-1.32	0.0179	NM_146296; ENSMUST00000060243; BC137777; uc009bsh.1	Olfr437		TC0100000343.mm.2	1.37	0.0146	Col3a1
TC0X00000012.mm.2	1.27	0.0085	NM_001243001; ENSMUST00000140300; uc009skn.2	Gm3706; Gm3750		TC0300000397.mm.2	1.42	0.018	NM_153156; ENSMUST00000029307; ENSMUST00000124702; BC138667; BC138668; OTTMUST00000066012; OTTMUST00000066013; uc008pew.1	Stoml3		TC1700000611.mm.2	-1.61	0.0147	Rxrb
TC1100003273.mm.2	-1.22	0.0085	NM_009965; ENSMUST00000078623; ENSMUST00000124178; BC107342; OTTMUST00000018594; OTTMUST00000018595; uc007khe.1	Cryba1		TC1000000152.mm.2	-1.22	0.0181	NM_001101561	Rpl32l		TC1400001799.mm.2	1.42	0.0149	Gm3486
TC1900001703.mm.2	1.34	0.0086	NM_001286552; NM_008733; NM_198059; ENSMUST00000040711; ENSMUST00000073536; ENSMUST00000095947; ENSMUST00000166203; ENSMUST00000167239; ENSMUST00000169099; OTTMUST00000094388; OTTMUST00000094389; OTTMUST00000094390; OTTMUST00000094391; OTTMUST00000094393; OTTMUST00000094394; uc012bnq.2	Nrap		TC1100000041.mm.2	-1.21	0.0182	NM_001039537; NM_008501; ENSMUST00000040750; ENSMUST00000066283; ENSMUST00000154927; OTTMUST00000011278; OTTMUST00000077315; uc007hut.1	Lif		TC0100002836.mm.2	-1.28	0.0149	Stk25
TC0600002934.mm.2	1.33	0.0086	NM_001286404; NM_001286405; NM_001286406; NM_021488; ENSMUST00000064993; BC132230; BC132232; uc009dhj.1; uc009dhk.1; uc012eqg.1; uc012eqh.1; uc029vyb.1	Ghrl		TC0500001085.mm.2	-1.23	0.0182	NM_001276397; ENSMUST00000072578; OTTMUST00000057471	Ube2d2b		TC1500001542.mm.2	1.29	0.015	Mrpl13
TC0500002297.mm.2	1.68	0.0086	NM_010474; ENSMUST00000053116; ENSMUST00000117944; ENSMUST00000137142; ENSMUST00000152057; BC009133; OTTMUST00000073605; OTTMUST00000073634; OTTMUST00000073635; OTTMUST00000073636; uc008xgy.2	Hs3st1		TC0600001591.mm.2	1.24	0.0183	NM_177687; ENSMUST00000046303; ENSMUST00000111937; ENSMUST00000145643; BC109358; BC109359; OTTMUST00000058637; OTTMUST00000058638; OTTMUST00000058639; uc009ekt.1; uc009eku.1	Crebl2		TC0500000171.mm.2	1.3	0.0151	Fgl2
TC0700001151.mm.2	1.2	0.0087	NM_001285997; NM_001285998; NM_145150; ENSMUST00000047558; ENSMUST00000163812; ENSMUST00000172781; ENSMUST00000172911; ENSMUST00000173170; ENSMUST00000173824; ENSMUST00000173914; ENSMUST00000174051; ENSMUST00000174111; ENSMUST00000174172; ENSMUST00000174199; ENSMUST00000174254; ENSMUST00000174599; BC005475; OTTMUST00000096283; OTTMUST00000096284; OTTMUST00000096302; OTTMUST00000096303; OTTMUST000…	Prc1		TC1000002093.mm.2	1.2	0.0183	NM_172393; ENSMUST00000020017; uc007ezq.2	Aim1		TC0800002925.mm.2	-1.48	0.0152	Il34
TSUnmapped00000042.mm.2	-1.26	0.0087	NM_001289920	E2f3		TC1700001100.mm.2	-1.2	0.0183	NM_177278; ENSMUST00000093007; ENSMUST00000124543; ENSMUST00000139383; ENSMUST00000150573; OTTMUST00000070560; OTTMUST00000070562; OTTMUST00000071165; uc008dkk.2; uc008dkm.2	L3mbtl4		TC0500003744.mm.2	1.58	0.0153	Cyp3a41b
TC1500001548.mm.2	1.25	0.0088	NM_008216; ENSMUST00000050544; BC080281; OTTMUST00000094254; uc007vsl.2	Has2		TC1200002195.mm.2	1.24	0.0184	NM_001081191; ENSMUST00000065716; BC158137; uc007orm.1; uc007orn.1; uc011ypy.1	Eml5		TC0500003221.mm.2	-1.42	0.0153	Kdm2b
TC1300000230.mm.2	1.21	0.0088	NM_134222; ENSMUST00000074992; OTTMUST00000001118; uc007pti.1	Vmn1r218		TC1500001465.mm.2	1.2	0.0184	NM_001113554; NM_026149; ENSMUST00000038719; BC031583; uc007vpq.2; uc007vpr.2; uc007vps.2; uc007vpt.2	Nudcd1		TC0400003795.mm.2	-1.72	0.0153	Zbtb40
TC0500001146.mm.2	1.47	0.0088	NM_001122639; NM_198306; NR_104449; ENSMUST00000040001; ENSMUST00000165856; BC054061	Galnt9		TC0500001756.mm.2	-1.22	0.0185	NM_016789; ENSMUST00000071782; BC026054; uc012egq.1	Nptx2		TC1400000553.mm.2	-1.35	0.0153	Olfr736
TC1000002658.mm.2	-1.36	0.0088	NM_182959; ENSMUST00000020102; ENSMUST00000105295; BC042593; OTTMUST00000060329; OTTMUST00000060330; uc007gsj.1; uc007gsk.2	Slc17a8		TC1900001056.mm.2	1.24	0.0185	NM_146232; ENSMUST00000065634; ENSMUST00000120522; BC014805; OTTMUST00000070357; OTTMUST00000070358; uc008glr.2; uc012bhy.2	Slc22a26		TC1300001377.mm.2	2.21	0.0153	Akr1c18
TC0700000264.mm.2	1.37	0.0089	NM_001003393; ENSMUST00000152973; BC147097; OTTMUST00000081113; uc009fjg.1	Igfl3		TC0600002419.mm.2	-1.24	0.0186	NM_001166720; ENSMUST00000089918; OTTMUST00000103912; uc012emz.1	Vmn1r39		TC0X00001538.mm.2	-1.48	0.0154	Iqsec2
TC1600001915.mm.2	1.35	0.0089	NM_001252513; ENSMUST00000062721; BC147403; BC147404	Lipi		TC1500000222.mm.2	1.25	0.0186	NM_018755; NM_176073; ENSMUST00000042167; BC037067; uc007vky.1; uc007vkz.1; uc007vla.1; uc007vlb.1; uc007vlc.1	Cpq		TC1500000738.mm.2	-1.72	0.0154	4930407I10Rik
TC0900001845.mm.2	1.56	0.0089	NM_173777; ENSMUST00000034692; BC115981; BC117536; uc009oje.1	Olfm2		TC1200000710.mm.2	1.41	0.0187	NM_027597; NM_029069; ENSMUST00000077968; BC051149; OTTMUST00000093576; uc007nze.2; uc007nzf.2	Fam71d		TC0X00002457.mm.2	-1.43	0.0157	Gm5640
TC1900001773.mm.2	-1.38	0.009	ENSMUST00000112511; ENSMUST00000143522; OTTMUST00000082600	Lipo4		TC0300000200.mm.2	-1.23	0.0187	NM_026668; ENSMUST00000108265; ENSMUST00000108267; ENSMUST00000172350; BC145806; OTTMUST00000053235; OTTMUST00000053236; uc008ovc.1	Lrriq4		TC0800002702.mm.2	-1.74	0.0158	Ces1d
TC0900000605.mm.2	1.41	0.009	NM_001289782; NM_001289784; NM_001289785; NM_009964; ENSMUST00000034562; BC010768; BC094033	Cryab		TC0500002174.mm.2	-1.33	0.0187	NM_021290; ENSMUST00000043475; BC116948; BC116950; BC144891; OTTMUST00000053813; uc008wxe.1	Ucn		TC0400001347.mm.2	-1.73	0.0159	Scmh1
TC0700002277.mm.2	1.28	0.009	NM_001105071; ENSMUST00000174388; OTTMUST00000097911; uc012eyd.1	Vmn2r39		TC0700003899.mm.2	-1.44	0.0189	NM_147083; ENSMUST00000058744; BC132174; BC132176; OTTMUST00000045681; uc009iuf.1	Olfr622		TC1800001415.mm.2	1.53	0.016	Slc26a2
TC0200001948.mm.2	-1.33	0.0091	NM_025395; ENSMUST00000035481; ENSMUST00000137881; ENSMUST00000149118; BC094414; BC096668; OTTMUST00000036615; OTTMUST00000036616; OTTMUST00000036617; uc008mhg.2	Chchd5		TC1100000286.mm.2	1.33	0.0191	NM_027869; ENSMUST00000020756; ENSMUST00000131527; ENSMUST00000148173; ENSMUST00000154924; BC055826; OTTMUST00000011847; OTTMUST00000011848; OTTMUST00000011849; OTTMUST00000011850; uc007igp.1; uc011xso.1	Pnpt1		TC0200004238.mm.2	-1.9	0.016	D430041D05Rik
TC1900000977.mm.2	1.25	0.0091	NM_001164480; NM_001164481; NM_001164482; NM_001164568; NM_011379; ENSMUST00000071857; ENSMUST00000080824; ENSMUST00000164304; ENSMUST00000169854; BC054824; uc008geh.2; uc008gei.2; uc008gej.2; uc008gek.2; uc008gel.2; uc008gem.2; uc012bgz.1; uc012bha.1	Sipa1		TC0400003106.mm.2	1.27	0.0191	NR_015513; uc008ttn.2; uc008tto.2; uc008ttp.1; uc012dhf.1	E130114P18Rik		TC1000001204.mm.2	-1.47	0.0161	Galnt4
TC1500002280.mm.2	1.38	0.0091	NM_212487; ENSMUST00000164932; uc007xuh.1; uc011zzv.1	Krt78		TC0Y00000192.mm.2	-1.34	0.0191	uc029yfg.1; uc029yfh.1	Gm20736		TC1000002562.mm.2	1.36	0.0162	Zfp938
TC1100002124.mm.2	1.33	0.0092	NM_001190406; NM_001190408; NM_030228; NM_144560; ENSMUST00000037146; ENSMUST00000056649; ENSMUST00000109895; ENSMUST00000122886; ENSMUST00000151936; ENSMUST00000152257; ENSMUST00000156196; BC031785; OTTMUST00000011313; OTTMUST00000011314; OTTMUST00000011315; OTTMUST00000011316; OTTMUST00000011317; OTTMUST00000011318; OTTMUST00000011319; uc007hvq.2; uc007hvr.2; uc007hvt.2; uc007hvu.2; uc007hvv.2	Gas2l1		TC0700004599.mm.2	1.36	0.0191	NM_030221; ENSMUST00000033415; ENSMUST00000132520; ENSMUST00000142749; ENSMUST00000143210; ENSMUST00000143366; ENSMUST00000155088; ENSMUST00000156638; ENSMUST00000156779; BC038016; OTTMUST00000063926; OTTMUST00000063927; OTTMUST00000063928; OTTMUST00000063929; OTTMUST00000063930; OTTMUST00000063931; OTTMUST00000063932; OTTMUST00000063933; uc009kqa.1; uc009kqb.1	Nadsyn1		TC1000001694.mm.2	1.44	0.0163	Cnksr3
TC0400002016.mm.2	1.21	0.0092	NM_001146057; NM_001146058; NM_133348; ENSMUST00000030779; ENSMUST00000075363; ENSMUST00000105652; ENSMUST00000124548; ENSMUST00000144733; ENSMUST00000167926; BC013507; OTTMUST00000023994; OTTMUST00000024016; OTTMUST00000024017; OTTMUST00000024018; OTTMUST00000024251; uc008vzx.2; uc008vzy.2; uc008vzz.2; uc008waa.2	Acot7		TC0100003506.mm.2	1.22	0.0192	NM_022563; ENSMUST00000027985; ENSMUST00000170800; BC138826; BC138827; uc007dlu.2; uc011wvr.1	Ddr2		TC1600001827.mm.2	1.41	0.0164	Epha3
TC1500001464.mm.2	1.43	0.0092	NM_175502; ENSMUST00000067469; BC117021; BC117025; uc007vpn.1	Tmem74		TC0200003187.mm.2	-1.25	0.0194	NM_001037747; ENSMUST00000028294; ENSMUST00000100303; ENSMUST00000153370; BC151023; OTTMUST00000030553; OTTMUST00000030554; uc008iut.1	Card9		TC1000002385.mm.2	1.72	0.0164	Gstt2
TC0100000113.mm.2	-1.25	0.0093	NM_031402; ENSMUST00000095075; ENSMUST00000159958; ENSMUST00000160305; BC040768; OTTMUST00000073808; OTTMUST00000073809; OTTMUST00000073849; uc007akg.1; uc007akh.1	Crispld1		TC0400004074.mm.2	1.26	0.0194	NM_001289877; NM_001289878; NM_011067; ENSMUST00000103204; ENSMUST00000128283; ENSMUST00000136398; ENSMUST00000138052; ENSMUST00000138584; BC141032; OTTMUST00000023794; OTTMUST00000023795; OTTMUST00000023796; OTTMUST00000074235; OTTMUST00000074236; uc008vyg.1	Per3		TC0700004361.mm.2	-1.39	0.0165	BC017158; Mir3103
TC1500001133.mm.2	-1.32	0.0093	NM_001285890; NM_008800; ENSMUST00000023132; BC058531	Pde1b		TC1100003340.mm.2	-1.36	0.0194	NM_183275; ENSMUST00000050207; ENSMUST00000131601; ENSMUST00000136996; BC094625; OTTMUST00000000635; OTTMUST00000000636; OTTMUST00000083779; uc007kli.1; uc007klj.1	Tefm		TC1100003648.mm.2	-1.64	0.0167	E130012A19Rik
TC0900001128.mm.2	-1.21	0.0094	NM_011851; ENSMUST00000034992; BC119268; BC119270; uc009qyj.2	Nt5e		TC0Y00000223.mm.2	1.95	0.0196	NM_133362; ENSMUST00000177591; ENSMUST00000177671; ENSMUST00000179077; ENSMUST00000179483; BC018296; BC058113; BC080795; uc029yhc.1; uc029yhd.1; uc029yhe.1; uc029yhf.1	Erdr1		TC0800002603.mm.2	1.42	0.0167	Wdr83
TC0700000908.mm.2	1.36	0.0094	NM_001037906; ENSMUST00000081872; ENSMUST00000107603; ENSMUST00000145096; ENSMUST00000151721; ENSMUST00000154410; OTTMUST00000060890; OTTMUST00000060891; OTTMUST00000060892; OTTMUST00000060893; OTTMUST00000060894; uc009hbx.1; uc009hby.1	Nell1		TC1100003648.mm.2	-1.24	0.0197	NM_175332; ENSMUST00000052281; BC055770; uc007leg.1	E130012A19Rik		TC0X00002154.mm.2	-1.43	0.0169	Smarca1
TC0600002958.mm.2	1.68	0.0094	NM_001168256; NM_001168257; NM_144805; ENSMUST00000072933; ENSMUST00000112946; ENSMUST00000127728; ENSMUST00000151849; ENSMUST00000166254; ENSMUST00000170625; BC019416; OTTMUST00000059275; OTTMUST00000059276; OTTMUST00000059277; uc009dja.3; uc012eql.2; uc012eqm.2; uc012eqn.2; uc012eqo.2	Tmem40		TC1100003532.mm.2	1.24	0.0197	NM_011505; ENSMUST00000020858; ENSMUST00000107872; ENSMUST00000107875; ENSMUST00000123260; ENSMUST00000132078; ENSMUST00000132905; ENSMUST00000143203; BC032881; OTTMUST00000003119; OTTMUST00000003120; OTTMUST00000003121; OTTMUST00000003122; OTTMUST00000003123; OTTMUST00000003124; OTTMUST00000003125; uc007kwu.2; uc007kww.1; uc007kwx.2; uc007kwy.2	Stxbp4		TC0800000539.mm.2	1.6	0.0169	Cenpu
TC0100003614.mm.2	-1.36	0.0095	NM_001195816; NM_176916; ENSMUST00000065967; ENSMUST00000111166; ENSMUST00000111167; ENSMUST00000125404; ENSMUST00000144340; ENSMUST00000156184; BC100428; OTTMUST00000059102; OTTMUST00000059164; OTTMUST00000059165; OTTMUST00000059166; OTTMUST00000059182; OTTMUST00000059183; uc007dtv.2; uc007dtw.1; uc007dtx.1; uc007dtz.2	Pld5		TC1100000925.mm.2	-1.21	0.0197	NM_026982; ENSMUST00000094065; ENSMUST00000128281; ENSMUST00000133967; ENSMUST00000139085; ENSMUST00000156556; BC117077; BC117079; OTTMUST00000013431; OTTMUST00000013432; OTTMUST00000013433; OTTMUST00000013434; OTTMUST00000013435; uc007jry.1	Tmem256		TC0800000655.mm.2	1.71	0.017	Cbr4
TC1000001110.mm.2	-1.22	0.0096	NM_026166; NM_027078; ENSMUST00000020149; ENSMUST00000020150; ENSMUST00000128371; ENSMUST00000130682; ENSMUST00000135152; BC034890; BC055834; OTTMUST00000068859; OTTMUST00000068860; OTTMUST00000068861; OTTMUST00000068862; OTTMUST00000068863; uc007gtl.1; uc007gtm.1	Ikbip		TC0700004656.mm.2	1.3	0.0197	NM_026523; ENSMUST00000026817; ENSMUST00000119428; ENSMUST00000146619; ENSMUST00000149792; BC028490; OTTMUST00000077609; OTTMUST00000077610; OTTMUST00000077611; OTTMUST00000077612	Nmb		TC1600001603.mm.2	-1.36	0.0171	Maats1
TC1000001786.mm.2	2.01	0.0097	NM_001002268; ENSMUST00000041168; uc007elk.1	Adgrg6		TC0500001127.mm.2	1.22	0.0198	NR_040366; uc008ypl.1	Gm15446		TC0700002039.mm.2	1.23	0.0171	Ptdss2
TC1200001926.mm.2	1.38	0.0097	ENSMUST00000110441	Gm11042		TC0600001342.mm.2	-1.24	0.0201	NM_016718; ENSMUST00000035244; ENSMUST00000112711; BC116206; OTTMUST00000056619; OTTMUST00000056620; uc009dmx.1	Ninj2		TC0500003028.mm.2	-1.57	0.0172	Sgsm1
TC1000000215.mm.2	2.11	0.0098	NM_010217; ENSMUST00000020171; ENSMUST00000129142; ENSMUST00000176228; BC006783; OTTMUST00000047191; OTTMUST00000047192; OTTMUST00000103465; uc011xbr.1	Ctgf		TC1200000680.mm.2	-1.27	0.0202	NM_001163103; ENSMUST00000063977; uc011yob.1	Ppp1r36		TC1300000368.mm.2	1.34	0.0172	Serpinb9e
TC0900002355.mm.2	1.49	0.0098	NM_181074; ENSMUST00000053568; ENSMUST00000114247; ENSMUST00000114256; BC052384; BC065696; OTTMUST00000040440; OTTMUST00000040441; OTTMUST00000040442; uc009pth.1; uc009pti.1	Lingo1		TC0200005104.mm.2	-1.28	0.0202	NM_008435; ENSMUST00000045196; OTTMUST00000002300; uc008ntv.1	Kcns1		TC0400004135.mm.2	1.58	0.0174	Rer1
TC0200003147.mm.2	1.3	0.0099	NM_001033293; ENSMUST00000102925; ENSMUST00000131025; ENSMUST00000138985; ENSMUST00000146226; ENSMUST00000151131; ENSMUST00000152537; BC130030; OTTMUST00000028569; OTTMUST00000028570; OTTMUST00000028571; OTTMUST00000028572; OTTMUST00000028573; OTTMUST00000028574; uc008irr.1; uc008irs.1	Uap1l1		TC0400000003.mm.2	1.36	0.0204	NM_001167534; ENSMUST00000105160; OTTMUST00000009483; uc012dad.1	Vmn1r2		TC0X00001781.mm.2	-1.23	0.0175	Magix
TC1600000031.mm.2	1.21	0.01	NM_031184; ENSMUST00000014447; ENSMUST00000122896; ENSMUST00000127120; ENSMUST00000135577; ENSMUST00000141682; BC021517; OTTMUST00000066014; OTTMUST00000066015; OTTMUST00000066016; OTTMUST00000066017; OTTMUST00000066018; uc007xzw.1; uc012aar.1	Glis2		TC0100001967.mm.2	1.38	0.0204	NM_172841; ENSMUST00000115402; ENSMUST00000115403; ENSMUST00000133201; ENSMUST00000136197; ENSMUST00000146763; ENSMUST00000147606; BC117943; OTTMUST00000053228; OTTMUST00000053229; OTTMUST00000053230; OTTMUST00000053231; OTTMUST00000053232; OTTMUST00000053233; uc007aif.1; uc007aig.1; uc007aih.1; uc007aii.1	Slco5a1		TC0500001779.mm.2	-1.31	0.0176	Cdk8
TC0200003302.mm.2	1.55	0.01	NM_198001; ENSMUST00000048792; ENSMUST00000146423; BC024615; BC049639; uc008jfk.2	1110008P14Rik		TC0200001916.mm.2	-1.33	0.0205	NM_001081089; ENSMUST00000062211; BC113165; BC113776; OTTMUST00000038195; uc012cdn.1	Gpat2		TC0X00001389.mm.2	-1.3	0.0176	Vsig1
TC1100002979.mm.2	-1.21	0.01	ENSMUST00000020855; ENSMUST00000108696	1700086D15Rik		TC0200005313.mm.2	-1.43	0.0205	ENSMUST00000168292	Gm20721		TC0700004615.mm.2	1.93	0.0177	Obox2
TC0700000140.mm.2	1.21	0.01	NM_028434; ENSMUST00000032541; BC087883; BC099547; uc009fed.2	2900092C05Rik		TC0600000413.mm.2	1.28	0.0206	NM_020502; ENSMUST00000038750; BC116952; uc009bmw.1	Tas2r108		TC0200000517.mm.2	1.53	0.0178	Gle1
TC0X00001955.mm.2	-1.21	0.0101	NM_026167; ENSMUST00000035973; ENSMUST00000115313; ENSMUST00000115316; ENSMUST00000115317; ENSMUST00000115319; ENSMUST00000144360; ENSMUST00000153345; BC100393; OTTMUST00000041742; OTTMUST00000041743; OTTMUST00000041744; OTTMUST00000041745; OTTMUST00000042103; OTTMUST00000042197; uc009sut.1; uc009suu.1	Klhl13		TC0200000759.mm.2	1.24	0.0206	NM_001177394; NM_001177395; ENSMUST00000127150; ENSMUST00000130827; ENSMUST00000183348; ENSMUST00000183669; ENSMUST00000184091; ENSMUST00000184656; NM_001177394.1; NM_001177395.1; OTTMUST00000029432; OTTMUST00000029433	Zeb2os; ZEB2_AS1_4; ZEB2_AS1_2; ZEB2_AS1_1; ZEB2_AS1_3; Gm13476; RP23-431O5.1		TC0200003873.mm.2	1.4	0.0178	Tmx2
TC0100001338.mm.2	1.41	0.0102	NM_011198; ENSMUST00000035065; BC052900; uc007cxv.1	Ptgs2		TC1900001447.mm.2	1.21	0.0208	NM_028263; ENSMUST00000057337; BC055778; OTTMUST00000081908; uc008hhv.1	Fgfbp3		TC1000002017.mm.2	-1.39	0.0178	Fam229b
TC0700003893.mm.2	-1.38	0.0102	NM_147081; ENSMUST00000063109; OTTMUST00000045699; uc009itw.1	Olfr610		TC0100001222.mm.2	1.22	0.0208	NM_007695; ENSMUST00000082060; ENSMUST00000132873; ENSMUST00000133701; ENSMUST00000134812; ENSMUST00000139254; ENSMUST00000144819; ENSMUST00000153856; ENSMUST00000156873; BC003780; BC004734; BC005611; OTTMUST00000074544; OTTMUST00000074545; OTTMUST00000074546; OTTMUST00000074547; OTTMUST00000074548; OTTMUST00000074549; OTTMUST00000077094; uc007crg.2	Chil1		TC0200002851.mm.2	1.38	0.0179	Hspa14
TC1800000641.mm.2	-2.13	0.0102	NM_008313; ENSMUST00000027560; uc008fda.1; uc008fdb.1; uc008fdc.1; uc012bdu.1; uc029tnf.1; uc029tng.1	Htr4		TC0100001656.mm.2	1.39	0.0211	NM_012012; ENSMUST00000039725; BC006671; uc007dtu.2	Exo1		TC1100001443.mm.2	1.41	0.0181	Mrpl27
TC0200000480.mm.2	1.8	0.0103	NM_001038612; NM_001038613; NM_001038614; NM_019498; ENSMUST00000028177; ENSMUST00000100244; ENSMUST00000102879; ENSMUST00000113920; ENSMUST00000152415; BC026547; OTTMUST00000027193; OTTMUST00000027194; OTTMUST00000027195; OTTMUST00000027196; uc008iya.1; uc008iyb.1; uc008iyc.1; uc008iyd.1	Olfm1		TC0300000831.mm.2	1.23	0.0213	NM_011477; ENSMUST00000067102; OTTMUST00000094246; uc008qea.1	Sprr2k		TC1600000250.mm.2	1.39	0.0182	Ufd1l
TC0600001561.mm.2	-1.26	0.0103	NM_207026; ENSMUST00000076150; uc009ejm.1	Tas2r124		TC0300000935.mm.2	-1.25	0.0214	NM_175666; ENSMUST00000177113; BC019122; OTTMUST00000110357; uc008qmp.1	Hist2h2bb		TC1500002348.mm.2	1.35	0.0182	Vps28
TC0200004072.mm.2	-1.37	0.0104	NM_146476; ENSMUST00000099764; ENSMUST00000111523; OTTMUST00000033509; uc008kry.1	Olfr1254		TC1200000825.mm.2	1.2	0.0214	NM_178363; ENSMUST00000021670; ENSMUST00000101202; ENSMUST00000164558; ENSMUST00000165803; ENSMUST00000166605; ENSMUST00000167838; ENSMUST00000168977; ENSMUST00000169150; OTTMUST00000093099; OTTMUST00000093100; OTTMUST00000093102; OTTMUST00000093103; OTTMUST00000093104; OTTMUST00000093105; OTTMUST00000093106; uc007ogd.1; uc007oge.1; uc007ogf.1	Ylpm1		TC0400002397.mm.2	-1.24	0.0183	Mob3b
TC0400001826.mm.2	-1.41	0.0105	NM_172877; ENSMUST00000037356; ENSMUST00000059790; ENSMUST00000126398; ENSMUST00000132915; ENSMUST00000155157; BC056931; OTTMUST00000023541; OTTMUST00000023542; OTTMUST00000023543; OTTMUST00000062781; OTTMUST00000062782; uc008vqd.1; uc008vqe.1	Pramef8		TC0700004631.mm.2	1.34	0.0214	NM_011095; ENSMUST00000078451; ENSMUST00000129493; ENSMUST00000136238; ENSMUST00000137474; ENSMUST00000155131; OTTMUST00000048614; OTTMUST00000048615; OTTMUST00000048616; OTTMUST00000048617; OTTMUST00000048619; uc009ewb.2; uc009ewc.2	Pirb		TC0400001504.mm.2	-1.44	0.0183	A3galt2
TC0700002946.mm.2	1.4	0.0105	NM_001164518; ENSMUST00000107974; OTTMUST00000041046; uc009gmv.2	Iglon5		TC1700002150.mm.2	-1.37	0.0214	NM_001013749; ENSMUST00000180252; BC079879; uc008cqu.2	Tmem151b		TC0100003119.mm.2	1.69	0.0184	Lgr6
TC0X00000028.mm.2	1.23	0.0106	ENSMUST00000105011; uc009skr.2	Gm3750		TC0500002578.mm.2	1.3	0.0215	NM_007723; ENSMUST00000087213; ENSMUST00000126799; ENSMUST00000135701; ENSMUST00000169997; BC141261; OTTMUST00000066148; OTTMUST00000066161; OTTMUST00000066675; uc008xrr.1; uc008xrs.1	Cnga1		TC1200000806.mm.2	1.38	0.0184	Ptgr2
TC1700000696.mm.2	1.24	0.0106	NM_001163194; ENSMUST00000171166; ENSMUST00000174521; ENSMUST00000174534; OTTMUST00000096053; OTTMUST00000096054; OTTMUST00000096056; uc008cid.1	Sfta2		TC0200000398.mm.2	-1.38	0.0217	NM_025980; ENSMUST00000104999; BC069891; OTTMUST00000027642; uc008iqk.1	Nrarp		TC0100003890.mm.2	1.39	0.0184	Mndal
TC0700003035.mm.2	-1.22	0.0106	NM_013789; ENSMUST00000033127; ENSMUST00000124962; ENSMUST00000125825; ENSMUST00000135035; ENSMUST00000137988; ENSMUST00000156147; BC049603; BC119533; BC119534; OTTMUST00000062581; OTTMUST00000062582; OTTMUST00000062583; OTTMUST00000062584; OTTMUST00000062585; OTTMUST00000062586; uc009gyp.2	Sergef		TC1600002014.mm.2	1.22	0.0218	NR_045150; uc029syo.1	Gm20741		TC0700001955.mm.2	-1.46	0.0185	Nps
TC0900002375.mm.2	2.51	0.0106	NM_146223; ENSMUST00000045068; BC016632; BC024854; BC033343; uc009pvg.2	Cplx3		TC1100000056.mm.2	-1.29	0.0219	NM_172438; ENSMUST00000038237; ENSMUST00000101615; ENSMUST00000142543; ENSMUST00000144371; ENSMUST00000148117; ENSMUST00000155872; BC039758; OTTMUST00000011334; OTTMUST00000011335; OTTMUST00000011336; OTTMUST00000011337; OTTMUST00000011338; uc007hvl.1	Thoc5		TC0600003210.mm.2	1.99	0.0185	Klrb1a
TC0100002758.mm.2	-1.71	0.0107	NM_001277925; NM_021306; ENSMUST00000027463; ENSMUST00000159662; ENSMUST00000160810; ENSMUST00000161002; ENSMUST00000162015; BC057569; OTTMUST00000088526; OTTMUST00000088527; OTTMUST00000088528; OTTMUST00000088529; uc007bwd.1	Ecel1		TC1100000951.mm.2	-1.23	0.022	NM_025397; ENSMUST00000019067; ENSMUST00000151013; ENSMUST00000152348; BC025057; OTTMUST00000013628; OTTMUST00000013629; OTTMUST00000013630; uc007juv.1	Med11		TC0600002743.mm.2	1.67	0.0186	Trh
TC0600002917.mm.2	1.31	0.0107	NM_133926; ENSMUST00000032409; ENSMUST00000149497; ENSMUST00000153067; ENSMUST00000155543; ENSMUST00000156512; ENSMUST00000156853; BC014825; OTTMUST00000053683; OTTMUST00000053685; OTTMUST00000053687; OTTMUST00000053688; OTTMUST00000053689; uc009dfk.1; uc009dfl.1; uc009dfm.2	Camk1		TC0700001736.mm.2	1.22	0.022	NM_001267710; NM_001267711; NM_007908; ENSMUST00000047875; ENSMUST00000106487; ENSMUST00000106488; ENSMUST00000106489; ENSMUST00000125828; ENSMUST00000128813; ENSMUST00000143279; ENSMUST00000143322; ENSMUST00000146482; BC003433; BC055361; OTTMUST00000064514; OTTMUST00000064515; OTTMUST00000064516; OTTMUST00000064517; OTTMUST00000064518; OTTMUST00000064519; OTTMUST00000064520; OTTMUST00000064521; …	Eef2k		TC1000003114.mm.2	-1.48	0.0186	Inhbe
TC1100003478.mm.2	1.26	0.0107	NM_053269; ENSMUST00000007790; ENSMUST00000067692; ENSMUST00000129400; ENSMUST00000153073; BC090648; BC141034; OTTMUST00000002513; OTTMUST00000002514; OTTMUST00000002515; OTTMUST00000067490; uc007ktp.2; uc011ybx.1	Rad51c		TC1000000752.mm.2	1.21	0.0222	NM_001199271; NM_031196; ENSMUST00000105410; ENSMUST00000127249; ENSMUST00000130703; ENSMUST00000131031; ENSMUST00000132984; ENSMUST00000133059; ENSMUST00000136150; ENSMUST00000136925; ENSMUST00000144234; BC015263; OTTMUST00000084636; OTTMUST00000084638; OTTMUST00000084639; OTTMUST00000084640; OTTMUST00000084641; OTTMUST00000084642; OTTMUST00000084647; OTTMUST00000084648; OTTMUST00000084649; uc00…	Slc19a1		TC0100002725.mm.2	-1.55	0.0187	Sp110
TC1000001309.mm.2	1.41	0.0107	NM_001025581; ENSMUST00000092175; BC116289; BC116290; uc007hao.1; uc007hap.1; uc011xnj.1	Kcnc2		TC0100000135.mm.2	-1.24	0.0222	NM_001077353; NM_001288617; NM_010356; ENSMUST00000027067; ENSMUST00000121676; ENSMUST00000124990; BC147272; BC147273; OTTMUST00000065121; OTTMUST00000065122; OTTMUST00000065123	Gsta3		TC0600001537.mm.2	1.57	0.0188	Klre1
TC1000000231.mm.2	1.5	0.0107	NM_001013766; NM_001115154; ENSMUST00000060716; ENSMUST00000164660; BC150876; uc007ery.1; uc007erz.1; uc011xbx.1	Samd3		TC0200003973.mm.2	-1.39	0.0222	NM_146769; ENSMUST00000099861; OTTMUST00000032999; uc008knn.1	Olfr1110		TC0Y00000122.mm.2	1.5	0.0188	Gm20738; Gm20823
TC0Y00000354.mm.2	-1.28	0.0107	uc029ybb.1	Gm20823		TC0200003386.mm.2	-1.31	0.0223	NM_146942; ENSMUST00000100150; OTTMUST00000029076; uc008jma.1	Olfr351		TC0500000084.mm.2	1.65	0.0189	Sema3a
TC0Y00000368.mm.2	-1.28	0.0107	NM_001160143; uc029ybf.1	Gm20823		TC0500002958.mm.2	1.34	0.0223	NM_001104621; ENSMUST00000170419; OTTMUST00000103576; uc009vdg.1	Vmn2r9		TC0100003881.mm.2	1.64	0.019	D630023F18Rik
TC0Y00000427.mm.2	-1.28	0.0107	uc009vih.2	Gm20823		TC0100002364.mm.2	1.22	0.0223	NM_027661; ENSMUST00000062085; BC049724; uc007bar.2	Hsfy2		TC0100001526.mm.2	1.47	0.019	Creg1
TC1900000142.mm.2	1.22	0.0107	NM_025731; ENSMUST00000025929; ENSMUST00000131326; ENSMUST00000148558; BC061008; OTTMUST00000070276; OTTMUST00000070277; OTTMUST00000070278; uc008glm.1; uc008gln.1	Hrasls5		TC1700000571.mm.2	-1.23	0.0224	NM_153063; ENSMUST00000039132; BC027407; OTTMUST00000078054; uc008bxv.2	Zfp472		TC0300001639.mm.2	-1.47	0.0191	Fabp4
TC0600000324.mm.2	1.22	0.0108	NM_008012; ENSMUST00000038406; ENSMUST00000133370; BC005789; OTTMUST00000035091; OTTMUST00000035092; uc009bgz.1	Akr1b8		TC1000000696.mm.2	1.52	0.0229	NM_001142735; NM_001142736; NM_001142737; NM_001142738; NM_001142739; NM_001142740; NM_001142741; NM_001142742; NM_001142743; NM_001142746; NM_001142747; NM_001142748; NM_001142760; NM_023115; ENSMUST00000064562; ENSMUST00000092420; ENSMUST00000105424; ENSMUST00000105426; ENSMUST00000105429; ENSMUST00000123398; ENSMUST00000124046; ENSMUST00000125006; ENSMUST00000125055; ENSMUST00000125517; ENSMUS…	Pcdh15		TC0100002073.mm.2	-1.57	0.0191	Col19a1
TC0500002672.mm.2	1.33	0.0108	NM_007937; ENSMUST00000053733; ENSMUST00000113398; ENSMUST00000113399; ENSMUST00000113401; ENSMUST00000113403; ENSMUST00000113406; ENSMUST00000136775; ENSMUST00000152573; ENSMUST00000154804; ENSMUST00000155469; BC057401; OTTMUST00000050796; OTTMUST00000050800; OTTMUST00000050801; OTTMUST00000050802; OTTMUST00000050803; OTTMUST00000050804; OTTMUST00000050805; OTTMUST00000050806; OTTMUST00000050807…	Epha5		TC0700001239.mm.2	1.41	0.023	NM_212436; ENSMUST00000174362; OTTMUST00000097505; uc009iez.2	Olfr301		TC1500001365.mm.2	1.31	0.0191	Cox6c
TC0100001262.mm.2	1.38	0.0109	NM_001039472; ENSMUST00000075164; ENSMUST00000122892; ENSMUST00000127624; ENSMUST00000130864; ENSMUST00000165333; ENSMUST00000171381; OTTMUST00000066456; OTTMUST00000066457; OTTMUST00000066458; OTTMUST00000066459; OTTMUST00000094308; OTTMUST00000094309; uc007cul.1; uc007cum.1	Kif21b		TC0200003355.mm.2	-1.23	0.0231	NM_009421; ENSMUST00000028234; ENSMUST00000113064; ENSMUST00000129131; ENSMUST00000135870; ENSMUST00000141238; ENSMUST00000156479; ENSMUST00000172159; BC096595; OTTMUST00000029205; OTTMUST00000029206; OTTMUST00000029207; OTTMUST00000029208; OTTMUST00000029209; OTTMUST00000029210; uc008jjj.1; uc008jjk.1; uc008jjl.1; uc008jjm.1	Traf1		TC0900003085.mm.2	-1.2	0.0192	Fbxw22
TC0900000581.mm.2	-1.26	0.0109	NM_172921; ENSMUST00000093853; BC085195; BC094249; uc009phu.2; uc009phv.2; uc009phz.1; uc029wys.1	Nxpe4		TC0100003709.mm.2	-1.2	0.0231	NM_007853; ENSMUST00000035295; ENSMUST00000132551; ENSMUST00000133052; BC003751; OTTMUST00000051340; OTTMUST00000051341; OTTMUST00000051342; uc007dxw.1; uc007dxx.1	Degs1		TC1900000021.mm.2	1.64	0.0192	Aldh3b2
TC1200000680.mm.2	-1.2	0.0109	NM_001163103; ENSMUST00000063977; uc011yob.1	Ppp1r36		TC0500003012.mm.2	-1.21	0.0232	NR_003718; NR_033657; uc008ysk.2; uc008ysl.2; uc008ysm.2; uc008ysn.2; uc008yso.2; uc008ysp.2; uc008ysq.2; uc008ysr.2; uc008yss.2; uc012ebf.1	Miat		TC1400000867.mm.2	-1.73	0.0193	Kcnrg
TC1400002062.mm.2	1.25	0.011	NM_199470; ENSMUST00000067784; BC057373; uc011zlc.1	Cdh24		TC0700000560.mm.2	1.21	0.0232	ENSMUST00000098585	E130208F15Rik		TC0600000409.mm.2	1.38	0.0195	Wee2
TC1600000834.mm.2	-1.52	0.011	NM_019413; ENSMUST00000023600; OTTMUST00000041308; uc007zqz.1; uc007zra.1; uc007zrb.1; uc007zrc.1	Robo1		TC1400001656.mm.2	1.2	0.0234	NM_001083616; NM_028981; ENSMUST00000112249; ENSMUST00000112250; uc007suy.1	Cacna1d		TC0300000905.mm.2	-1.72	0.0195	Hormad1
TC0400000543.mm.2	-1.43	0.0112	NM_178756; ENSMUST00000076670; ENSMUST00000137884; ENSMUST00000151692; BC096762; OTTMUST00000015936; OTTMUST00000015937; OTTMUST00000015938	Plppr1		TC0500002045.mm.2	1.22	0.0234	NR_040469; uc008wpy.2	5031425E22Rik		TC0800000759.mm.2	1.42	0.0202	Lsm4
TC1900001774.mm.2	-1.31	0.0112	NM_001013770; ENSMUST00000112508; ENSMUST00000145807; OTTMUST00000082546; OTTMUST00000084045; uc008hfv.1; uc012bkp.1	Lipo1		TC0700002781.mm.2	-1.29	0.0236	NM_183257; ENSMUST00000074671; BC086895; uc009ghd.2	Hamp2		TC1700000424.mm.2	1.37	0.0202	Kifc5b
TC0200000555.mm.2	-1.25	0.0112	NM_001123362; ENSMUST00000113470; OTTMUST00000028751; uc012bto.1	Prdm12		TC0700002383.mm.2	1.22	0.0237	NM_001199306; NM_175250; ENSMUST00000063509; ENSMUST00000125941; ENSMUST00000168252; BC031851; OTTMUST00000051846; OTTMUST00000054528	Sult2a8		TC0700000138.mm.2	-1.55	0.0203	Zfp606
TC1000001561.mm.2	1.3	0.0114	NM_001168292; NM_001168293; NM_027900; ENSMUST00000064793; ENSMUST00000077046; ENSMUST00000105249; ENSMUST00000105250; ENSMUST00000105251; ENSMUST00000111628; ENSMUST00000163794; ENSMUST00000164161; ENSMUST00000164469; ENSMUST00000164831; ENSMUST00000165440; ENSMUST00000166820; ENSMUST00000168079; ENSMUST00000168268; ENSMUST00000168780; ENSMUST00000169888; ENSMUST00000170164; ENSMUST00000170336; …	R3hdm2		TC1100000681.mm.2	-1.26	0.0239	NM_001135115; uc011xvf.1	Gm12250		TC0600002281.mm.2	1.41	0.0204	Hoxa7; Mira
TC0700002178.mm.2	1.24	0.0114	NM_001146329; ENSMUST00000032598; ENSMUST00000182214; ENSMUST00000182837; ENSMUST00000183170; OTTMUST00000114539; OTTMUST00000114540; OTTMUST00000114541; uc012exa.1	Sbk2		TC0400001726.mm.2	-1.21	0.0241	NM_026689; ENSMUST00000044058; ENSMUST00000105813; ENSMUST00000105815; BC019516; OTTMUST00000023264; OTTMUST00000023265; OTTMUST00000023266; uc008vky.1	Mul1		TC1300002031.mm.2	1.54	0.0204	Thoc3
TC0900002095.mm.2	1.21	0.0114	NM_172768; ENSMUST00000045682; ENSMUST00000118159; ENSMUST00000119373; ENSMUST00000121357; ENSMUST00000129940; ENSMUST00000137189; ENSMUST00000137454; ENSMUST00000148170; ENSMUST00000149492; ENSMUST00000150977; ENSMUST00000153029; ENSMUST00000155265; ENSMUST00000165104; BC070451; OTTMUST00000078748; OTTMUST00000078749; OTTMUST00000078750; OTTMUST00000078751; OTTMUST00000078752; OTTMUST00000078753…	Gramd1b		TC0700001630.mm.2	1.32	0.0241	NM_009627; ENSMUST00000033054; BC052665; uc009jfj.1	Adm		TC1700001454.mm.2	-2.52	0.0205	Mas1
TC1500002327.mm.2	-1.22	0.0115	NM_001253781; NM_001253782; NM_011169; ENSMUST00000005400; ENSMUST00000124470; ENSMUST00000127467; ENSMUST00000128450; ENSMUST00000128921; ENSMUST00000130720; ENSMUST00000132361; ENSMUST00000134410; ENSMUST00000137867; ENSMUST00000138135; ENSMUST00000145428; ENSMUST00000148257; BC005555; BC006652; OTTMUST00000059638; OTTMUST00000059748; OTTMUST00000059749; OTTMUST00000059750; OTTMUST00000059751; …	Prlr		TC0500001178.mm.2	-1.22	0.0243	NM_023695; ENSMUST00000031286; ENSMUST00000112375; ENSMUST00000131673; BC029012; OTTMUST00000061118; OTTMUST00000061119; OTTMUST00000061120; uc008ysv.1	Crybb1		TC1500000859.mm.2	-1.33	0.0205	Panx2
TC0800000987.mm.2	-1.34	0.0116	NM_001163791; NM_019716; NR_028268; ENSMUST00000034132; ENSMUST00000170141; BC080739; uc009mpp.2; uc009mpq.2; uc009mpr.2	Orc6		TC0600001302.mm.2	-1.21	0.0244	NM_146912; ENSMUST00000065786; uc009dke.1	Olfr211		TC0500002678.mm.2	1.69	0.0205	Tmprss11c
TC0300001249.mm.2	1.55	0.0116	NM_153422; ENSMUST00000066728; BC119137; BC120486; uc008ret.2; uc008reu.1	Pde5a		TC1400000388.mm.2	-1.32	0.0244	NM_175008; ENSMUST00000177985; BC096580; BC132442; BC132446; uc007tbl.1; uc011ziz.1; uc011zja.1	4930474N05Rik		TC0200005408.mm.2	-1.42	0.0206	Gata5
TC0700001644.mm.2	1.51	0.0116	NM_001193305; NM_177282; ENSMUST00000037991; ENSMUST00000050149; ENSMUST00000106647; ENSMUST00000106648; ENSMUST00000144509; ENSMUST00000150428; BC111895; BC112415; OTTMUST00000058248; OTTMUST00000058249; OTTMUST00000058250; OTTMUST00000058251; OTTMUST00000058252; OTTMUST00000058253; uc009jgl.2; uc009jgm.2; uc009jgn.2; uc009jgo.2; uc009jgp.1	Mical2		TC1200000978.mm.2	1.22	0.0245	NM_029553; NM_198311; ENSMUST00000079146; ENSMUST00000085109; ENSMUST00000124514; ENSMUST00000132878; ENSMUST00000139298; ENSMUST00000168255; BC017523; OTTMUST00000058182; OTTMUST00000058183; OTTMUST00000058184; OTTMUST00000058185; OTTMUST00000058186; OTTMUST00000094282; uc007oro.2; uc007orp.2; uc007orq.2	Ttc8		TC0100000806.mm.2	1.73	0.0206	Akp3
TC0900001210.mm.2	-1.28	0.0116	NM_001184706; NM_001184708; NM_001184709; NM_001184710; NM_001184711; NM_178667; ENSMUST00000034982; ENSMUST00000165120; ENSMUST00000165768; ENSMUST00000179065; ENSMUST00000179416; BC141080; uc009rcc.2; uc009rcd.2; uc009rce.2; uc009rcf.2; uc009rcg.1; uc009rch.2; uc009rci.2; uc009rcj.2	Tfdp2		TC0400002390.mm.2	-1.41	0.0245	NM_001033255; ENSMUST00000095129; BC147519; BC147522; uc008sgk.1	Gm136		TC0700002716.mm.2	1.5	0.0206	Psmd8
TC0200004504.mm.2	1.26	0.0117	NM_026251; ENSMUST00000028665; BC145646; OTTMUST00000036885; uc008mae.1	Patl2		TC1300000037.mm.2	1.27	0.0246	NM_001289530; NM_052977; NR_110345; ENSMUST00000064473; ENSMUST00000123187; ENSMUST00000135574; ENSMUST00000139438; BC052426; BC059822; OTTMUST00000055962; OTTMUST00000055963; OTTMUST00000057373; OTTMUST00000057374	Adarb2		TC0300001960.mm.2	-1.23	0.0208	Maml3
TC1500001658.mm.2	1.34	0.0117	NM_009177; ENSMUST00000092640; BC084730; BC099670; BC099693; uc007wba.1; uc007wbb.1	St3gal1		TC0300002972.mm.2	-1.37	0.0247	NM_001029836; NM_001287101; NM_001287102; NM_001287103; NM_033525; ENSMUST00000042729; ENSMUST00000042744; ENSMUST00000093971; ENSMUST00000117164; ENSMUST00000117456; ENSMUST00000117811; ENSMUST00000132732; BC068308; OTTMUST00000065650; OTTMUST00000065651; OTTMUST00000065652; OTTMUST00000065653; OTTMUST00000065654; OTTMUST00000065655; OTTMUST00000065656	Npnt		TC0900002074.mm.2	1.47	0.0208	Olfr947-ps1
TC1400001514.mm.2	1.58	0.0117	ENSMUST00000177817	Gm21738		TC1700002050.mm.2	-1.27	0.0249	NM_010814; ENSMUST00000102665; ENSMUST00000167275; BC080860; OTTMUST00000035462; OTTMUST00000110736; uc008clx.1; uc008cly.1	Mog		TC0900000183.mm.2	1.36	0.0208	Mrpl4
TC1800000301.mm.2	1.42	0.0118	NM_007913; ENSMUST00000064795; ENSMUST00000165033; BC138613; BC138615; OTTMUST00000049827; uc008elt.1	Egr1		TC0500001790.mm.2	1.22	0.025	NM_001243113; uc029vqq.1	Gm3409		TC0500001510.mm.2	1.48	0.0208	Gbas
TC1400001872.mm.2	-1.24	0.0118	NM_053112; ENSMUST00000159175; ENSMUST00000163652; OTTMUST00000087958; uc007tde.1	Ear10		TC0800001880.mm.2	1.24	0.025	NM_001282148	Gm15816		TC0400004163.mm.2	2.04	0.0208	B3galt6
TC0600002504.mm.2	1.26	0.0119	NM_001039392; NM_001190327; NM_025284; ENSMUST00000114048; ENSMUST00000114049; ENSMUST00000114050; ENSMUST00000144337; BC145877; BC145879; OTTMUST00000054970; OTTMUST00000054971; OTTMUST00000054972; OTTMUST00000054973; uc009cjf.2; uc009cjg.2; uc012enk.1	Tmsb10		TC0700002770.mm.2	-1.27	0.0251	NM_026815; ENSMUST00000006476; BC132047; BC138390; uc009gfk.2	Upk1a		TC1300002318.mm.2	1.36	0.0209	Sdha
TC0300003210.mm.2	1.42	0.012	NM_001113420; NM_001113421; NM_001282044; NM_001282045; NM_013928; ENSMUST00000029346; ENSMUST00000169909; ENSMUST00000170788; ENSMUST00000182006; ENSMUST00000182360; ENSMUST00000182532; ENSMUST00000182719; ENSMUST00000182997; BC094348; OTTMUST00000114565; OTTMUST00000114566; OTTMUST00000114567; OTTMUST00000114568; OTTMUST00000114569; OTTMUST00000114570; OTTMUST00000114580; OTTMUST00000114582; uc…	Schip1; Gm21949		TC0200004336.mm.2	1.25	0.0251	NM_207151; ENSMUST00000099605; BC115949; OTTMUST00000035848; uc008loe.1	Olfr1308		TC0200003672.mm.2	-1.38	0.021	Ttc21b
TC0300003080.mm.2	1.22	0.012	NM_139148; ENSMUST00000159989; OTTMUST00000075517; uc012cyz.2	Clca3b		TC0300001322.mm.2	1.24	0.0251	NM_001163587; NM_027907; ENSMUST00000072271; ENSMUST00000163620; ENSMUST00000166187; ENSMUST00000170664; ENSMUST00000172432; BC043680; BC058592; OTTMUST00000092165; OTTMUST00000092166; OTTMUST00000092167; OTTMUST00000092168; OTTMUST00000092169; uc008rja.1; uc008rjb.2; uc012cxv.1	Etnppl		TC1000002927.mm.2	1.36	0.021	9530003J23Rik
TC0700003016.mm.2	1.3	0.0121	NM_001271578; ENSMUST00000040636; OTTMUST00000084523	Sec1		TC0400004224.mm.2	1.38	0.0252	NM_010142; ENSMUST00000059287; ENSMUST00000105845; ENSMUST00000105846; ENSMUST00000144573; ENSMUST00000151502; ENSMUST00000156558; BC043088; OTTMUST00000022611; OTTMUST00000022612; OTTMUST00000022613; OTTMUST00000022614; OTTMUST00000022615; OTTMUST00000022616; uc008vil.1	Ephb2		TC0300001342.mm.2	-1.61	0.021	Dkk2
TC1000001735.mm.2	-1.35	0.0121	NM_177271; ENSMUST00000100070; BC145672; BC145674; OTTMUST00000095595; uc007eiw.1	Samd5		TC0800002160.mm.2	1.32	0.0253	NM_001001184; ENSMUST00000040468; ENSMUST00000123328; ENSMUST00000125319; ENSMUST00000132472; ENSMUST00000136335; BC065112; OTTMUST00000076714; OTTMUST00000076715; OTTMUST00000076716; OTTMUST00000076717; OTTMUST00000076718; uc009lqi.1; uc009lqj.1	Primpol		TC0700002527.mm.2	-1.28	0.021	Gm4567; Gm10668; Gm6902
TC0900001109.mm.2	-1.41	0.0122	ENSMUST00000113205	Gm11114		TC0400000084.mm.2	1.21	0.0254	NM_001199105; NM_021897; ENSMUST00000029865; ENSMUST00000132010; ENSMUST00000132346; ENSMUST00000132693; BC132124; BC138711; OTTMUST00000010206; OTTMUST00000010207; OTTMUST00000010208; OTTMUST00000010268; uc008ryz.1; uc008rza.1; uc008rzb.1	Trp53inp1		TC0700002570.mm.2	-1.28	0.021	Gm4567
TC0X00003096.mm.2	-1.29	0.0123	NM_001007576; ENSMUST00000042530; BC115714; OTTMUST00000045079; uc009ulq.2	Gucy2f		TC0500000582.mm.2	-1.43	0.0254	NM_177006; ENSMUST00000159584; ENSMUST00000160066; ENSMUST00000162166; ENSMUST00000162757; OTTMUST00000076327; OTTMUST00000076328; OTTMUST00000076329; OTTMUST00000076330; uc008xmd.1; uc008xme.1; uc008xmf.2	Nwd2		TC0900001811.mm.2	1.66	0.021	Olfr828
TC1300002061.mm.2	1.22	0.0124	NM_001114087; NM_001114088; NM_026131; NR_104287; NR_105910; ENSMUST00000046246; ENSMUST00000069929; ENSMUST00000069968; ENSMUST00000128910; ENSMUST00000128911; ENSMUST00000131306; ENSMUST00000136583; ENSMUST00000144288; ENSMUST00000153230; ENSMUST00000153426; ENSMUST00000155098; BC049565; OTTMUST00000082027; OTTMUST00000082028; OTTMUST00000082029; OTTMUST00000082030; OTTMUST00000082031; OTTMUST0…	Pdlim7; Mir6945		TC0900003237.mm.2	1.22	0.0255	NR_033303; BC147282; BC147283; OTTMUST00000090304; uc009sam.2	Slc22a13b-ps		TC0X00003345.mm.2	1.33	0.0211	Ofd1
TC0X00001128.mm.2	1.22	0.0124	NM_177747; ENSMUST00000071814; ENSMUST00000113409; ENSMUST00000122805; ENSMUST00000151972; OTTMUST00000044546; OTTMUST00000044581; OTTMUST00000044582; uc009udk.1; uc009udl.1	Zfp711		TC0200003308.mm.2	-1.23	0.0255	NM_130860; NR_037217; NR_039536; ENSMUST00000009699; ENSMUST00000120105; ENSMUST00000123170; ENSMUST00000125058; ENSMUST00000128265; ENSMUST00000130399; ENSMUST00000144210; ENSMUST00000154131; ENSMUST00000155205; BC003901; OTTMUST00000029807; OTTMUST00000029808; OTTMUST00000029809; OTTMUST00000029810; OTTMUST00000029811; OTTMUST00000029813; OTTMUST00000029814; OTTMUST00000029815; OTTMUST000000759…	Cdk9; Mir2861; Mir3960		TC0800000947.mm.2	1.24	0.0211	Podnl1
TC0300001958.mm.2	1.31	0.0124	NM_080793; ENSMUST00000037141; ENSMUST00000161755; BC050190; OTTMUST00000041418; OTTMUST00000041419; uc008peb.1	Setd7		TC0200005271.mm.2	-1.31	0.0255	NM_011497; ENSMUST00000028997; ENSMUST00000109139; ENSMUST00000109140; ENSMUST00000126107; ENSMUST00000128004; BC005425; BC014711; OTTMUST00000038659; OTTMUST00000038660; OTTMUST00000038661; OTTMUST00000038662	Aurka		TC1000000534.mm.2	1.32	0.0212	Pla2g12b
TC0100002067.mm.2	1.26	0.0125	NM_028534; ENSMUST00000027339; ENSMUST00000129254; ENSMUST00000133398; ENSMUST00000136506; ENSMUST00000141330; ENSMUST00000148710; ENSMUST00000149737; BC006946; OTTMUST00000065602; OTTMUST00000065603; OTTMUST00000065604; OTTMUST00000065710; OTTMUST00000065711; OTTMUST00000065712; OTTMUST00000065836; uc007ami.1	Smap1		TC1500002221.mm.2	1.21	0.0255	NM_028015; ENSMUST00000023762; ENSMUST00000109035; ENSMUST00000175876; ENSMUST00000176248; ENSMUST00000176627; ENSMUST00000176970; BC043059; BC046797; OTTMUST00000110030; OTTMUST00000110031; OTTMUST00000110032; OTTMUST00000110033; OTTMUST00000110034; OTTMUST00000110035; uc007xqf.1; uc007xqg.1	Cers5		TC1800001118.mm.2	-1.23	0.0214	Sft2d3
TC1100001708.mm.2	1.58	0.0125	NM_001077698; NM_019679; ENSMUST00000021322; ENSMUST00000042286; ENSMUST00000107027; ENSMUST00000126425; ENSMUST00000129726; ENSMUST00000154871; OTTMUST00000006216; OTTMUST00000006217; OTTMUST00000006221; OTTMUST00000006222; OTTMUST00000006223; OTTMUST00000096194; uc007ltu.1; uc007ltv.1; uc007ltw.1; uc007ltx.1	Fmnl1		TC0600000468.mm.2	-1.2	0.0257	NM_146445; ENSMUST00000067503; uc009bry.1	Olfr450		TC0500001442.mm.2	1.54	0.0214	2810006K23Rik
TC0800001255.mm.2	1.26	0.0126	NM_009864; ENSMUST00000000312; ENSMUST00000136580; ENSMUST00000167688; BC098501; OTTMUST00000048788; OTTMUST00000048790; uc009ngi.1	Cdh1		TC0700000576.mm.2	1.32	0.0259	NM_001033131; ENSMUST00000098559; BC132510; BC132512; BC145437; BC145438; uc009ggl.1; uc009ggm.1	Krtdap		TC0200003436.mm.2	-1.28	0.0214	Scai
TC0700000344.mm.2	-1.35	0.0126	NM_001166754; ENSMUST00000178215; OTTMUST00000098019; uc012fei.1	Vmn1r157		TC1600001375.mm.2	-1.3	0.026	NM_183029; ENSMUST00000100052; ENSMUST00000115379; ENSMUST00000124318; ENSMUST00000125926; ENSMUST00000127696; ENSMUST00000129913; ENSMUST00000134188; ENSMUST00000146885; ENSMUST00000151087; OTTMUST00000063718; OTTMUST00000063719; OTTMUST00000063720; OTTMUST00000063721; OTTMUST00000063722; OTTMUST00000063723; OTTMUST00000063724; OTTMUST00000063745; OTTMUST00000064581; uc007yrz.1; uc007ysa.1; uc00…	Igf2bp2		TC0600003295.mm.2	-1.89	0.0215	Kap
TC0100003068.mm.2	2.26	0.0126	NM_001114662; NM_172510; ENSMUST00000046658; ENSMUST00000112365; ENSMUST00000112370; ENSMUST00000126927; ENSMUST00000144548; ENSMUST00000146267; ENSMUST00000159038; ENSMUST00000159382; ENSMUST00000160656; ENSMUST00000161864; ENSMUST00000162628; ENSMUST00000163016; BC058790; OTTMUST00000061509; OTTMUST00000061510; OTTMUST00000061511; OTTMUST00000061512; OTTMUST00000061513; OTTMUST00000088566; OTTM…	Mfsd4		TC0500000361.mm.2	-1.25	0.0262	NM_001163215; NM_001163216; NM_001163217; NM_001205270; NM_008010; ENSMUST00000067150; ENSMUST00000087820; ENSMUST00000114411; ENSMUST00000132724; ENSMUST00000134610; ENSMUST00000142860; ENSMUST00000152661; ENSMUST00000155002; ENSMUST00000164207; ENSMUST00000169212; ENSMUST00000171509; ENSMUST00000181298; BC053056; OTTMUST00000051048; OTTMUST00000051049; OTTMUST00000051050; OTTMUST00000051051; OT…	Fgfr3		TC0800002579.mm.2	1.36	0.0216	Mri1
TC1500000591.mm.2	1.26	0.0126	NM_001162489; NM_175457; NR_105919; ENSMUST00000092595; ENSMUST00000096385; ENSMUST00000159132; ENSMUST00000159218; ENSMUST00000160525; ENSMUST00000160631; ENSMUST00000160728; ENSMUST00000160806; ENSMUST00000160986; ENSMUST00000161265; ENSMUST00000161305; ENSMUST00000161350; ENSMUST00000161352; ENSMUST00000161683; ENSMUST00000161962; ENSMUST00000162204; ENSMUST00000162319; OTTMUST00000080943; OTT…	Mroh1; Mir6954		TC1000000778.mm.2	-1.22	0.0262	NM_015790; ENSMUST00000105393; BC029227; uc007fxi.1; uc011xhs.1	Icosl		TC4_GL456350_random00000011.mm.2	-1.49	0.0216	Gm20878; Gm13308
TC0700000946.mm.2	1.34	0.0128	NM_009728; ENSMUST00000168747; BC138356; BC138357; uc009hef.2	Atp10a		TC0200000657.mm.2	1.41	0.0264	NM_146947; ENSMUST00000091006; OTTMUST00000028976; uc008jln.1	Olfr338		TC0600002555.mm.2	1.44	0.0216	Htra2
TC0600002413.mm.2	-1.26	0.0129	NM_134169; ENSMUST00000079678; BC138428; BC138429; OTTMUST00000103871; uc009ceq.1	Vmn1r33		TC1000001941.mm.2	-1.38	0.0267	NM_001109747; ENSMUST00000099985; BC147188; BC147189; BC147710; BC147721; uc007etc.3; uc007etd.2	Cenpw		TC0500001663.mm.2	1.4	0.0217	Fam20c
TC0700000318.mm.2	1.29	0.0129	NM_001166750; NM_001167538; ENSMUST00000168984; OTTMUST00000098323; uc012fbr.1	Vmn1r143; Vmn1r95		TC1700000078.mm.2	1.25	0.0271	NM_025789; ENSMUST00000097423; BC150663; uc008ait.2	Rsph3a		TC0Y00000238.mm.2	-1.27	0.0218	Zfy2
TC0600000250.mm.2	-1.3	0.0129	NM_001037740; NM_177204; NR_104576; ENSMUST00000046028; ENSMUST00000115224; ENSMUST00000130969; ENSMUST00000137068; ENSMUST00000151738; BC147502; OTTMUST00000032920; OTTMUST00000032921; OTTMUST00000032922; OTTMUST00000032923; OTTMUST00000041142; uc009bem.1; uc009ben.1; uc009beo.1; uc012ejg.1	Strip2		TC1500001866.mm.2	-1.3	0.0272	NM_020516; ENSMUST00000039752; BC018216; OTTMUST00000092494; uc007wta.1	Slc16a8		TC1900001472.mm.2	-1.38	0.022	Noc3l
TC1800000266.mm.2	-1.32	0.013	NM_009793; ENSMUST00000042868; BC070420; uc008ejq.2	Camk4		TC1900000965.mm.2	-1.27	0.0274	NM_001243307; NM_198616; ENSMUST00000179549; BC058411; uc008gdd.3; uc012bgx.2	Ccdc85b		TC0500002713.mm.2	1.37	0.022	Grsf1
TC1300001452.mm.2	1.22	0.013	NM_011118; NM_011954; BC058816; BC064772; BC100299; BC132078; BC132080; uc007plw.3	Prl2c3; Prl2c4		TC0900001234.mm.2	-1.27	0.0275	NM_009034; ENSMUST00000035029; BC125551; BC125553; uc009rdk.2	Rbp2		TC0400002509.mm.2	-1.46	0.0221	Fam205a1
TC1500001368.mm.2	1.37	0.0131	NM_001081253; ENSMUST00000058643; BC098484; uc007vmk.1	Fbxo43		TC1500001204.mm.2	-1.26	0.0275	NM_029430; ENSMUST00000022857; ENSMUST00000166039; ENSMUST00000167842; BC145852; OTTMUST00000091151; OTTMUST00000091152; OTTMUST00000091153; uc007vgj.2	Ttc23l		TC1700001308.mm.2	1.45	0.0221	Cript
TC1000000246.mm.2	1.66	0.0131	NM_008983; ENSMUST00000166468; BC138376; uc007esj.1; uc007esk.1; uc007esl.1; uc007esm.1; uc007esn.1; uc011xca.1; uc011xcb.1	Ptprk		TC0700003823.mm.2	-1.2	0.0276	NM_001163182; NM_001163183; NM_001163184; NM_001163185; NM_001163186; NM_001163187; NM_013746; ENSMUST00000079176; ENSMUST00000107043; ENSMUST00000107044; ENSMUST00000107045; ENSMUST00000107046; ENSMUST00000107047; ENSMUST00000116287; ENSMUST00000135255; ENSMUST00000138830; ENSMUST00000139708; ENSMUST00000151123; BC024756; OTTMUST00000061972; OTTMUST00000061973; OTTMUST00000061974; OTTMUST0000006…	Plekhb1		TC0X00000656.mm.2	1.35	0.0221	Vma21
TC1200000833.mm.2	1.27	0.0132	NM_010234; ENSMUST00000021674; ENSMUST00000134311; ENSMUST00000136122; ENSMUST00000140525; BC029814; OTTMUST00000047265; OTTMUST00000047266; OTTMUST00000047267; OTTMUST00000047268; uc007oha.2	Fos		TC0300001958.mm.2	-1.25	0.0277	NM_080793; ENSMUST00000037141; ENSMUST00000161755; BC050190; OTTMUST00000041418; OTTMUST00000041419; uc008peb.1	Setd7		TC1200000183.mm.2	-1.39	0.0222	Iah1
TC0200001502.mm.2	1.61	0.0132	ENSMUST00000099684	Gm10801		TC1500000453.mm.2	-1.22	0.0277	NM_001177352; NM_001177353; NM_001177354; NM_010849; ENSMUST00000022971; ENSMUST00000159327; ENSMUST00000159338; ENSMUST00000160009; ENSMUST00000161976; ENSMUST00000167731; BC138931; BC138932; OTTMUST00000088692; OTTMUST00000088693; OTTMUST00000088694; OTTMUST00000088695; OTTMUST00000089437; OTTMUST00000091212; uc007vyi.1	Myc		TC0600001064.mm.2	1.44	0.0222	Vmn1r52
TC1000001624.mm.2	1.28	0.0132	NM_025364; ENSMUST00000105230; BC027510; BC157909; BC158023; BC172063; uc007hoq.2; uc007hor.2; uc007hos.2; uc011xqk.1	Sarnp		TC0200005504.mm.2	-1.22	0.0283	NM_001025371; ENSMUST00000056312; ENSMUST00000110613; ENSMUST00000126678; ENSMUST00000127435; ENSMUST00000140135; BC083132; NM_001025371.2; OTTMUST00000036331; OTTMUST00000036332; OTTMUST00000036333; OTTMUST00000036334; OTTMUST00000063583; uc008lze.1; uc012ccr.1	Serinc4		TC0300002349.mm.2	-1.85	0.0223	Dcst1
TC0X00002428.mm.2	1.27	0.0132	NM_028633; NM_207104; BC025464; OTTMUST00000042863; OTTMUST00000043438; OTTMUST00000043439; uc009tlu.1; uc009tlv.1	Haus7		TC0300000641.mm.2	1.27	0.0287	NM_001111048; NM_010196; ENSMUST00000029630; ENSMUST00000166581; BC005467; uc008ppf.2; uc012cqw.1	Fga		TC0600000921.mm.2	1.4	0.0223	Ccdc142; Mrpl53
TC1700002293.mm.2	-1.59	0.0132	NM_022025; ENSMUST00000095712; BC065089; uc008czw.1; uc008czy.1	Slc5a7		TC1300002759.mm.2	-1.33	0.0287	uc029sdw.1	Gm21762		TC0900003220.mm.2	1.29	0.0224	Cmc1
TC1700000267.mm.2	-1.31	0.0133	NM_134201; ENSMUST00000066998; BC125459; BC125461; OTTMUST00000103660; uc008aqq.2	Vmn1r236		TC0200004059.mm.2	-1.24	0.0287	NM_146808; BC137782; OTTMUST00000033418; uc008krm.2	Olfr1240		TC0500000173.mm.2	1.47	0.0225	Lrrc17
TC0300001114.mm.2	-1.29	0.0133	NM_001081140; ENSMUST00000055064; ENSMUST00000169751; BC137828; BC137829; BC158036; OTTMUST00000089991; OTTMUST00000089992; uc008qwt.1	Kcna10		TC1300001603.mm.2	1.25	0.0287	NM_001013787; ENSMUST00000095961; OTTMUST00000001098; uc007psz.1	Vmn1r209		TC1100000941.mm.2	1.73	0.0226	Mgl2
TC0100002261.mm.2	1.61	0.0133	NM_001289533; NM_010212; ENSMUST00000008280; BC021468	Fhl2		TC0400002008.mm.2	1.28	0.0288	NM_001033352; ENSMUST00000097773; BC141158; BC141159; OTTMUST00000024189; uc008vyy.1	Klhl21		TC1900000272.mm.2	1.5	0.0226	Olfr1469
TC1100000644.mm.2	1.26	0.0134	NM_153139; ENSMUST00000020499; ENSMUST00000108867; ENSMUST00000108872; ENSMUST00000147506; ENSMUST00000152336; BC138556; BC138558; OTTMUST00000012655; OTTMUST00000012656; OTTMUST00000012657; OTTMUST00000012658; uc007izc.1; uc007izd.1; uc007ize.1	Slc36a1		TC1300000983.mm.2	1.22	0.0289	NM_175187; NR_029418; NR_029419; ENSMUST00000057495; BC051663; OTTMUST00000117107; uc007rip.2; uc007riq.2; uc007rir.2	Tmem161b		TC1100003592.mm.2	-1.66	0.0227	Nxph3
TC0600001046.mm.2	1.2	0.0134	BC147526; BC147534; BC172072	Gm1965		TC0X00001851.mm.2	-1.21	0.0289	NM_001168321; NM_029510; NM_175044; NM_175045; NM_175046; NR_045434; ENSMUST00000043441; ENSMUST00000065143; ENSMUST00000115512; ENSMUST00000115513; ENSMUST00000123004; ENSMUST00000124033; ENSMUST00000145872; BC058656; OTTMUST00000041082; OTTMUST00000041108; OTTMUST00000041109; OTTMUST00000041110; OTTMUST00000085762; OTTMUST00000085780; OTTMUST00000085781; uc009sqq.2; uc009sqr.2; uc009sqs.2; uc00…	Bcor; 2900008C10Rik		TC0X00002955.mm.2	1.63	0.0229	Cldn34c4
TC0100002054.mm.2	1.37	0.0134	NM_001012623; NM_001012624; NM_001012625; NM_053270; NM_183018; uc007alr.1; uc007alx.2; uc007aly.1; uc029qni.1; uc029qnj.1; uc029qnk.1; uc029qnl.1; uc029qnm.1	Rims1		TC0300002565.mm.2	-1.2	0.029	NM_008293; ENSMUST00000029465; ENSMUST00000107016; BC052659; OTTMUST00000015760; OTTMUST00000015761	Hsd3b1		TC0700002595.mm.2	1.44	0.0229	Zfp94
TC0600003347.mm.2	-1.22	0.0135	NM_015777; ENSMUST00000054786; BC125601; BC131968; uc009enq.2	Igbp1b		TC1100000512.mm.2	-1.21	0.0291	NM_001011741; ENSMUST00000071905; BC147372; BC147373; OTTMUST00000012358; uc007iqn.2	Olfr1386		TC0900001879.mm.2	1.29	0.0229	Yipf2
TC1300000194.mm.2	1.23	0.0136	NM_145850; ENSMUST00000091739; OTTMUST00000001041; uc007psf.1	Vmn1r188		TC1000002794.mm.2	1.22	0.0293	NM_177368; ENSMUST00000061506; ENSMUST00000130665; ENSMUST00000133441; ENSMUST00000139741; ENSMUST00000143691; ENSMUST00000147997; BC092226; BC138362; BC138363; OTTMUST00000061634; OTTMUST00000061635; OTTMUST00000061636; OTTMUST00000061640; OTTMUST00000061641; OTTMUST00000061642; uc007gym.1; uc007gyn.1	Tmtc2		TC0400001514.mm.2	1.58	0.0231	Fndc5
TC0700002635.mm.2	1.35	0.0137	NM_001039185; NM_001039186; NM_001039187; NM_011926; ENSMUST00000098666; ENSMUST00000098668; ENSMUST00000098669; uc009fsu.1; uc009fsv.1; uc009fsw.1; uc009fsx.1; uc009fsy.1; uc009fsz.1; uc009fta.1; uc009ftb.1; uc012ffu.1	Ceacam1		TC0600001320.mm.2	-1.22	0.0294	NM_001001792; NM_008616; ENSMUST00000079405; ENSMUST00000112857; ENSMUST00000134619; ENSMUST00000136316; ENSMUST00000141657; ENSMUST00000150936; ENSMUST00000172088; BC003315; OTTMUST00000052590; OTTMUST00000052591; OTTMUST00000052592; OTTMUST00000052593; OTTMUST00000052594; OTTMUST00000053281; uc009dlc.1; uc009dld.1	Zfp239		TC0200001838.mm.2	1.44	0.0232	B2m
TC0700001387.mm.2	1.27	0.0137	NM_028145; ENSMUST00000037359; ENSMUST00000142339; ENSMUST00000152424; ENSMUST00000153736; OTTMUST00000073980; OTTMUST00000073981; OTTMUST00000073982; OTTMUST00000073983; uc009ilq.2	Klhl35		TC1000002172.mm.2	1.24	0.0294	NM_001081428; ENSMUST00000020003; ENSMUST00000163761; ENSMUST00000164393; ENSMUST00000165986; ENSMUST00000168949; ENSMUST00000169866; ENSMUST00000170839; ENSMUST00000171807; OTTMUST00000093752; OTTMUST00000093753; OTTMUST00000093754; OTTMUST00000093755; OTTMUST00000093756; OTTMUST00000093757; OTTMUST00000093758; OTTMUST00000093759; uc007fbt.2; uc007fbu.2; uc007fbv.1	Fam184a		TC1600001801.mm.2	1.65	0.0232	Olfr206
TC0800002395.mm.2	1.24	0.0137	NM_025577; ENSMUST00000075175; ENSMUST00000128620; ENSMUST00000132107; ENSMUST00000133683; ENSMUST00000135773; ENSMUST00000136913; ENSMUST00000138196; ENSMUST00000143598; BC028495; uc009mal.1	2810428I15Rik		TC0300001989.mm.2	1.24	0.0294	NM_133231; ENSMUST00000044373; ENSMUST00000182084; ENSMUST00000182246; BC019935; OTTMUST00000114383; OTTMUST00000114399; OTTMUST00000114400; uc008pfw.1	Rfxap		TC1000002696.mm.2	1.47	0.0232	Snrpf
TC0200000319.mm.2	1.77	0.0138	NM_001081006; NM_001177630; NM_001177631; NM_029895; NM_178059; ENSMUST00000045555; ENSMUST00000066509; ENSMUST00000114604; ENSMUST00000114606; ENSMUST00000114607; ENSMUST00000114608; ENSMUST00000114610; ENSMUST00000114614; ENSMUST00000114627; ENSMUST00000123383; ENSMUST00000125556; ENSMUST00000125772; ENSMUST00000129278; ENSMUST00000131714; ENSMUST00000136870; ENSMUST00000139531; ENSMUST00000146…	Etl4		TC0900003000.mm.2	-1.21	0.0295	NM_026763; ENSMUST00000121963; ENSMUST00000137847; ENSMUST00000149207; OTTMUST00000081020; OTTMUST00000081022; OTTMUST00000081575; uc012gzq.1	Col6a4		TC0700001451.mm.2	1.57	0.0234	Stim1
TC0X00001365.mm.2	-1.25	0.0139	NM_029174; ENSMUST00000033625; uc029xnc.1	4930513O06Rik		TC0M00000027.mm.2	-2.02	0.0295	ENSMUST00000082419	ND6		TC0900001013.mm.2	1.4	0.0236	Bcl2l10
TC0500003487.mm.2	1.23	0.014	NM_172723; ENSMUST00000110865; ENSMUST00000123748; ENSMUST00000126762; ENSMUST00000151450; ENSMUST00000156815; OTTMUST00000062005; OTTMUST00000062037; OTTMUST00000062038; OTTMUST00000062039; OTTMUST00000062040; uc009agi.1; uc012efu.1	Adap1		TC0400002205.mm.2	1.29	0.0296	NM_001159595; NM_178112; ENSMUST00000044616; ENSMUST00000108318; ENSMUST00000108319; ENSMUST00000133031; ENSMUST00000136545; ENSMUST00000137054; ENSMUST00000145252; ENSMUST00000147372; BC049092; BC050192; BC057618; OTTMUST00000010391; OTTMUST00000010392; OTTMUST00000010393; OTTMUST00000010394; OTTMUST00000010395; OTTMUST00000010396; OTTMUST00000010397; OTTMUST00000010398; uc008rzg.2; uc008rzh.2	Ints8		TC0400002606.mm.2	-1.41	0.0237	Gabbr2
TC0800001666.mm.2	1.31	0.014	NM_173446; ENSMUST00000110969; BC117535; uc009kui.1; uc009kuj.1; uc009kuk.1	Fam155a		TC0X00001602.mm.2	-1.27	0.0299	NM_001081667; ENSMUST00000087157; OTTMUST00000046307	Klhl34		TC1100000605.mm.2	1.55	0.0237	Shroom1
TC1800001544.mm.2	-1.29	0.014	NM_007831; ENSMUST00000073379; ENSMUST00000114943; ENSMUST00000126030; OTTMUST00000052227; OTTMUST00000052228; OTTMUST00000052229; uc008fop.1; uc008foq.1; uc008for.1; uc008fos.1	Dcc		TC0200004036.mm.2	1.74	0.0299	NM_146893; ENSMUST00000099800; OTTMUST00000033312; uc008kqt.1	Olfr1216		TC1800000200.mm.2	-1.69	0.0237	Mocos
TC1200002079.mm.2	-1.24	0.0142	NM_008992; ENSMUST00000021666; BC050102; uc007ofo.2; uc007ofp.2; uc011yoz.1	Abcd4		TC0600000939.mm.2	-1.28	0.0299	NM_029245; ENSMUST00000014891; uc009cod.1	Ankrd53		TC0300001149.mm.2	1.53	0.0238	Taf13
TC0700003872.mm.2	-1.23	0.0142	NM_147085; ENSMUST00000061738; BC104118; BC104119; BC119419; BC119420; uc009ist.1	Olfr571		TC1100003276.mm.2	1.25	0.03	NM_008952; ENSMUST00000017597; ENSMUST00000151383; ENSMUST00000155401; BC013525; OTTMUST00000000214; OTTMUST00000000215; OTTMUST00000000216; uc007khm.2	Pipox		TC0800002320.mm.2	1.41	0.0239	Trim75
TC1500002059.mm.2	1.41	0.0143	NM_026817; ENSMUST00000023294; ENSMUST00000094056; ENSMUST00000163376; ENSMUST00000165747; ENSMUST00000169466; ENSMUST00000170126; ENSMUST00000171142; ENSMUST00000171580; ENSMUST00000171826; ENSMUST00000172053; ENSMUST00000172074; BC030376; OTTMUST00000089659; OTTMUST00000089660; OTTMUST00000089661; OTTMUST00000089662; OTTMUST00000089663; OTTMUST00000089664; OTTMUST00000089665; OTTMUST00000089666…	Rabl2		TC0700000402.mm.2	1.23	0.03	NM_007655; ENSMUST00000003469; BC027633; OTTMUST00000072520; uc009fqt.1	Cd79a		TC1800000523.mm.2	1.45	0.024	Srfbp1
TC0600001057.mm.2	1.23	0.0143	NM_053229; ENSMUST00000075797; OTTMUST00000096596; uc009cwq.1	Vmn1r46		TC0700002373.mm.2	-1.4	0.0302	NM_001101534; ENSMUST00000108520; ENSMUST00000165167; OTTMUST00000051838; uc012ezr.1	Sult2a4		TC0600001808.mm.2	1.41	0.024	Pon2
TC0700001808.mm.2	1.23	0.0144	NM_138310; ENSMUST00000039522; ENSMUST00000131860; ENSMUST00000137646; ENSMUST00000138558; ENSMUST00000144173; BC030718; OTTMUST00000072962; OTTMUST00000072963; OTTMUST00000072964; OTTMUST00000072965; OTTMUST00000072966; uc009jsb.1	Apobr		TC0700002950.mm.2	-1.29	0.0305	NM_001111058; NM_021293; ENSMUST00000004728; ENSMUST00000039861; BC132379; uc009gmz.2; uc009gna.1; uc012fjg.1	Cd33		TC0200002502.mm.2	-1.64	0.024	Stk4
TC0800001696.mm.2	-1.23	0.0144	NM_009931; ENSMUST00000033898; ENSMUST00000130488; BC072650; OTTMUST00000050536; OTTMUST00000050537; uc009kvb.2; uc012fzi.1	Col4a1		TC0200005444.mm.2	1.31	0.0305	NM_027656; NM_028125; ENSMUST00000029106; ENSMUST00000087409; ENSMUST00000146446; ENSMUST00000155535; ENSMUST00000180222; BC058179; OTTMUST00000040480; OTTMUST00000040481; OTTMUST00000040482; OTTMUST00000040483; uc008omh.2; uc008omi.1; uc012cmq.1	Zbtb46		TC0200004560.mm.2	1.4	0.0243	Zfp661
TC1300000919.mm.2	1.24	0.0144	NM_053108; ENSMUST00000022082; BC012642; OTTMUST00000049564; uc007rfx.2	Glrx		TC0200004486.mm.2	-1.26	0.0307	NM_080459; ENSMUST00000038389; ENSMUST00000129136; ENSMUST00000134443; ENSMUST00000149219; ENSMUST00000150332; OTTMUST00000036173; OTTMUST00000036174; OTTMUST00000063571; OTTMUST00000063572; OTTMUST00000063573; uc008lyw.1; uc008lyx.1	Strc		TC1800000662.mm.2	-1.63	0.0243	Onecut2
TC1100000168.mm.2	1.3	0.0145	NM_029861; ENSMUST00000058159; ENSMUST00000131515; ENSMUST00000135637; BC087946; OTTMUST00000011603; OTTMUST00000011604; OTTMUST00000011605; uc007ibx.1; uc007iby.1	Cnrip1		TC0700001477.mm.2	1.21	0.0307	NM_147087; ENSMUST00000104881; BC145897; OTTMUST00000045652; uc009itd.1	Olfr585		TC0300002955.mm.2	1.75	0.0244	Hadh
TC0100002667.mm.2	1.37	0.0145	NM_010570; ENSMUST00000069799; OTTMUST00000039671; uc007brp.2	Irs1		TC0700000233.mm.2	1.22	0.0308	NM_011927; ENSMUST00000001984; uc009fhz.1	Ceacam9		TC0300002489.mm.2	1.35	0.0244	Ciart
TC1900001072.mm.2	1.22	0.0145	NM_010316; ENSMUST00000096259; BC029680; uc008gnh.1	Gng3		TC0300002407.mm.2	-1.23	0.0308	NM_025413; ENSMUST00000029527; BC146004; BC146006; OTTMUST00000094550; uc008qep.1	Lce1g		TC1200001397.mm.2	1.37	0.0244	Rhob
TC0300001485.mm.2	-1.24	0.0146	NM_025555; ENSMUST00000039571; ENSMUST00000134575; ENSMUST00000138876; ENSMUST00000152783; BC115465; uc008rqt.1; uc008rqu.1	2410004B18Rik		TC1700001787.mm.2	-1.21	0.0309	NM_001162901; NM_001162902; ENSMUST00000114683; ENSMUST00000168339; BC116865; BC116867; BC144829; uc008btc.2; uc012aoo.1	Tmem217		TC1900000035.mm.2	-1.52	0.0245	Clcf1
TC0200001445.mm.2	1.26	0.0146	NM_030725; ENSMUST00000028648; BC030907; OTTMUST00000034415; uc008lfn.1	Syt13		TC0600000453.mm.2	1.34	0.031	NM_001001453; ENSMUST00000063489; uc009bqn.1	Tas2r144		TC1500001044.mm.2	-1.28	0.0245	Higd1c; Methig1; Mettl7a2
TSUnmapped00000023.mm.2	-1.24	0.0147	NM_001290124	Rbm4		TC1100003932.mm.2	-1.21	0.031	NM_001032378; NM_008816; ENSMUST00000068021; ENSMUST00000080853; ENSMUST00000103069; ENSMUST00000106796; ENSMUST00000124958; ENSMUST00000135481; ENSMUST00000183610; ENSMUST00000184424; BC008519; BC085502; OTTMUST00000007191; OTTMUST00000007192; OTTMUST00000007193; OTTMUST00000007194; OTTMUST00000007693; OTTMUST00000007694; OTTMUST00000117407; OTTMUST00000117408	Pecam1		TC1200001893.mm.2	1.4	0.0245	Timm9
TC1900000035.mm.2	1.25	0.0149	NM_019952; ENSMUST00000046506; ENSMUST00000126457; ENSMUST00000132305; ENSMUST00000138090; BC104258; BC104259; OTTMUST00000070190; OTTMUST00000070191; OTTMUST00000070192; OTTMUST00000070193; uc008fzj.1; uc008fzk.1; uc008fzl.1	Clcf1		TC1300001438.mm.2	1.24	0.0313	NM_023868; ENSMUST00000021750; ENSMUST00000170156; uc007pld.1; uc007plf.2; uc011ywc.1	Ryr2		TC1000000205.mm.2	-1.64	0.0246	Taar7f
TC1300000284.mm.2	-1.21	0.015	NM_008156; ENSMUST00000021773; ENSMUST00000128315; ENSMUST00000143010; BC019146; OTTMUST00000001378; OTTMUST00000001379; OTTMUST00000001380; uc007pws.1	Gpld1		TC0600001672.mm.2	-1.25	0.0314	NM_020495; ENSMUST00000042812; ENSMUST00000160179; ENSMUST00000162675; OTTMUST00000062963; OTTMUST00000062964; OTTMUST00000062965; uc009eoq.1	Slco1b2		TC0400003071.mm.2	-1.38	0.0247	Caap1
TC0200004348.mm.2	-1.23	0.015	NM_172521; ENSMUST00000043970; BC125332; BC125334; OTTMUST00000035924; uc008loq.1	Nutm1		TC0100000743.mm.2	-1.22	0.0315	NM_001081746; uc007btq.1; uc007btr.1	Gm7609		TC0X00001671.mm.2	-1.36	0.0247	Asb9
TC1200000786.mm.2	-1.21	0.0151	NM_001165256; NM_030246; ENSMUST00000021645; BC003284; uc007odf.2; uc011yop.1	Dcaf4		TC0Y00000070.mm.2	1.2	0.0316	uc029xsu.1	Gm20809		TC0100001258.mm.2	1.61	0.0248	Tmem9
TC0500003173.mm.2	1.23	0.0151	NM_001195094; ENSMUST00000177908	Cfap73		TC0Y00000379.mm.2	1.29	0.0317	NM_001160129; BC087891	Gm20852		TC0200002963.mm.2	-1.3	0.0249	Rbm17
TC1200002246.mm.2	-1.24	0.0151	NM_001167914; NM_029705; ENSMUST00000021606; ENSMUST00000159883; ENSMUST00000160186; ENSMUST00000160251; ENSMUST00000161011; BC087880; OTTMUST00000075997; OTTMUST00000076081; OTTMUST00000076082; OTTMUST00000079284; OTTMUST00000079285; uc007otv.2; uc007otw.2; uc011yql.1	Atxn3		TC0Y00000388.mm.2	1.29	0.0317	NM_001160129_2; ENSMUST00000179829; BC087891_2; XM_003689063.1	LOC100040786; LOC102641780; Ssty2; Gm21340		TC0200003023.mm.2	-1.51	0.0249	H2afb1
TC0600001980.mm.2	-1.25	0.0152	NM_007538; ENSMUST00000080428; ENSMUST00000131928; ENSMUST00000147483; ENSMUST00000173653; BC026021; BC058267; OTTMUST00000054593; OTTMUST00000054595; OTTMUST00000097272; OTTMUST00000097273; uc009bdi.2; uc009bdj.2	Opn1sw		TC0Y00000433.mm.2	1.29	0.0317	ENSMUST00000178761	Gm20852		TC1300002063.mm.2	-1.42	0.0249	Ddx41
TC1700002162.mm.2	1.26	0.0152	NM_001025250; NM_001025257; NM_001110266; NM_001110267; NM_001110268; NM_001287056; NM_001287057; NM_001287058; NM_009505; ENSMUST00000024747; ENSMUST00000071648; ENSMUST00000113519; ENSMUST00000113520; ENSMUST00000133605; ENSMUST00000142321; ENSMUST00000142351; ENSMUST00000143985; ENSMUST00000146149; ENSMUST00000150327; ENSMUST00000167860; BC061468; OTTMUST00000039102; OTTMUST00000039103; OTTMUS…	Vegfa		TC0200003962.mm.2	1.27	0.0319	NM_146768; ENSMUST00000099871; BC132348; BC132350; OTTMUST00000032843; uc008knd.1	Olfr1099		TC0200004493.mm.2	-1.5	0.0249	Frmd5
TC0200004608.mm.2	-1.5	0.0153	NM_001286502; NM_018863; ENSMUST00000028883; ENSMUST00000130608; ENSMUST00000152113; BC137571; BC137572; OTTMUST00000036784; OTTMUST00000036785; OTTMUST00000036786	Pdyn		TC0100002814.mm.2	-1.26	0.0319	NM_147039; ENSMUST00000062353; BC120830; uc007cbk.2	Olfr1414		TC0400003864.mm.2	1.39	0.025	Padi6
TC1000001949.mm.2	1.23	0.0154	NM_013904; ENSMUST00000019924; BC103575; BC103576; BC105651; BC105652; OTTMUST00000098167; uc007etp.1	Hey2		TC1500001881.mm.2	1.28	0.0319	NM_029407; ENSMUST00000046816; ENSMUST00000109646; ENSMUST00000109648; uc007wty.2; uc007wtz.1; uc007wua.1; uc007wub.1	Fam227a		TC1100001816.mm.2	-1.61	0.025	Cep112
TC0X00001939.mm.2	-1.28	0.0154	NM_183185; ENSMUST00000040667; ENSMUST00000139060; ENSMUST00000154299; OTTMUST00000041666; OTTMUST00000041667; OTTMUST00000041668; uc009sum.1	Zfp300		TC1200000217.mm.2	-1.21	0.0321	XM_003084889.1	Gm19340		TC0300001703.mm.2	1.4	0.0251	Gyg
TC1000002514.mm.2	1.25	0.0154	NM_023900; ENSMUST00000036805; BC005565; uc007geq.1; uc007ger.1	Plekhj1		TC0100003300.mm.2	-1.24	0.0322	NM_010500; ENSMUST00000055322; BC051986; uc007dax.2	Ier5		TC0400000721.mm.2	1.49	0.0251	Orm2
TC0600002079.mm.2	1.23	0.0155	NM_008973; ENSMUST00000101534; BC002064; BC061695; uc009bja.1	Ptn		TC0400003746.mm.2	-1.25	0.0323	NM_145554; ENSMUST00000037828; ENSMUST00000140678; ENSMUST00000148479; BC021467; BC066808; BC067411; OTTMUST00000026035; OTTMUST00000026036; OTTMUST00000081375; uc008vfo.2; uc012dmx.1	Ldlrap1		TC0200001761.mm.2	1.46	0.0251	Gchfr
TC1200002101.mm.2	-1.33	0.0155	NM_021446; ENSMUST00000021676; ENSMUST00000124311; ENSMUST00000131681; ENSMUST00000142331; ENSMUST00000148323; BC004591; uc007ohf.1	0610007P14Rik		TC1200001599.mm.2	-1.22	0.0323	NM_175191; ENSMUST00000057783; ENSMUST00000174480; ENSMUST00000176710; BC089509; OTTMUST00000054817; OTTMUST00000097810; OTTMUST00000110278; uc007nht.2	Gpr22		TC1200000200.mm.2	-1.42	0.0251	Grhl1
TC0600000588.mm.2	1.22	0.0156	NM_023456; ENSMUST00000031843; BC043012; OTTMUST00000087064; uc009bwt.1	Npy		TC1100001171.mm.2	-1.28	0.0323	NM_010927; ENSMUST00000018610; BC062378; OTTMUST00000000466; uc007kkc.1	Nos2		TC0500002238.mm.2	-1.65	0.0252	Tnip2
TC0700002816.mm.2	1.3	0.0156	NM_177446; ENSMUST00000055444; BC115602; BC115603; OTTMUST00000019056; uc009gim.1	Scgb2b24		TC0200004069.mm.2	-1.24	0.0323	NM_001011529; BC147159; BC147160; OTTMUST00000033408; uc008krw.1	Olfr1251		TC0300002734.mm.2	-1.47	0.0252	Cyb561d1
TC1100003406.mm.2	1.36	0.0156	NM_019819; ENSMUST00000018792; ENSMUST00000100705; ENSMUST00000108101; ENSMUST00000138208; ENSMUST00000164891; BC002130; BC052836; OTTMUST00000001897; OTTMUST00000001898; OTTMUST00000001899; OTTMUST00000001900; uc007kqc.1; uc007kqd.1; uc007kqe.1	Dusp14		TC1700001110.mm.2	-1.21	0.0325	NM_009547; ENSMUST00000062369; ENSMUST00000112674; ENSMUST00000112676; BC052017; OTTMUST00000051820; OTTMUST00000051834; OTTMUST00000051835; uc008dkt.1; uc008dku.1	Zbtb14		TC0600003105.mm.2	-1.25	0.0252	Pex5
TC0900001489.mm.2	-1.39	0.0156	NM_172928; ENSMUST00000111879; BC056929; OTTMUST00000068016; uc009rvv.2	Dclk3		TC1900001123.mm.2	-1.21	0.0326	NR_102366	AW112010		TC0200002052.mm.2	1.59	0.0253	Bmp2
TC0100001640.mm.2	-1.24	0.0156	NM_001206926; NM_207158; BC104103; BC104104; BC106807; BC106808	Olfr426; Olfr427		TC0900000509.mm.2	-1.24	0.0326	NM_008063; ENSMUST00000165839; BC075655	Slc37a4		TC0300001116.mm.2	1.33	0.0253	Lamtor5
TC1100001123.mm.2	1.23	0.0157	NM_139128; NM_139129; NM_139130; ENSMUST00000021190; ENSMUST00000052515; ENSMUST00000079770; ENSMUST00000102493; ENSMUST00000108391; ENSMUST00000130255; BC141247; OTTMUST00000018585; OTTMUST00000018587; OTTMUST00000018588; OTTMUST00000018589; uc007kgq.1; uc007kgr.1; uc007kgs.1; uc007kgt.1; uc011xzu.1; uc011xzv.1	Coro6		TC0500003506.mm.2	-1.21	0.0327	NM_026510; ENSMUST00000031536; BC064776; OTTMUST00000063800; uc009ahm.1	Ftsj2		TC1600001572.mm.2	-1.44	0.0253	BC117090
TC0300000809.mm.2	-1.23	0.0158	NM_011313; ENSMUST00000001051; BC003832; BC010774; uc008qdb.1	S100a6		TC0600001964.mm.2	1.21	0.033	NM_001081678; ENSMUST00000035930; ENSMUST00000115320; ENSMUST00000115321; ENSMUST00000123098; ENSMUST00000155494; BC119236; BC119262; BC144761; OTTMUST00000050450; OTTMUST00000050451; OTTMUST00000050452; OTTMUST00000050453; OTTMUST00000050454; uc009bcm.1; uc009bcn.1; uc029vtu.1	Zfp800		TC0200001263.mm.2	1.4	0.0253	Olfr1032
TC0900000006.mm.2	1.56	0.0158	ENSMUST00000075573; ENSMUST00000099042; ENSMUST00000099051; ENSMUST00000099056; ENSMUST00000177601; ENSMUST00000177875; ENSMUST00000179264; ENSMUST00000179839; ENSMUST00000179982	Gm10717		TC0400000770.mm.2	-1.33	0.0331	ENSMUST00000180092	Gm11236		TC1700000047.mm.2	-1.53	0.0254	Synj2
TC1600001350.mm.2	1.26	0.0158	NM_028420; ENSMUST00000052939; BC147550; BC147736; BC147745; BC157896; OTTMUST00000071263; uc007yqk.2	Camk2n2		TC0100001025.mm.2	1.31	0.0331	NM_001199213; NM_027971; ENSMUST00000081277; ENSMUST00000112724; ENSMUST00000126812; BC062134; OTTMUST00000049652; OTTMUST00000049653; OTTMUST00000049654; uc007chc.2; uc007chd.2; uc007che.2	Serpinb12		TC0700001721.mm.2	1.82	0.0255	Tmem159
TC0900000004.mm.2	1.37	0.0159	ENSMUST00000099050	Gm10720		TC0600003422.mm.2	1.29	0.0331	NM_028742; ENSMUST00000111706; ENSMUST00000111708; ENSMUST00000142122; ENSMUST00000144829; ENSMUST00000148739; ENSMUST00000149666; BC053420; OTTMUST00000054780; OTTMUST00000054781; OTTMUST00000054849; OTTMUST00000054850; OTTMUST00000054851; OTTMUST00000062692; uc009erk.1; uc009ero.1; uc009erp.1	Ifltd1		TC0100002022.mm.2	-1.82	0.0256	Gm15386; Defb41
TC0900001005.mm.2	-1.45	0.0159	NM_001113283; NM_153584; ENSMUST00000081746; ENSMUST00000170846; BC031353; uc009qri.1; uc009qrj.2; uc009qrk.2; uc009qrl.2; uc009qrm.2; uc012gww.1	Fam214a		TC1100001733.mm.2	-1.44	0.0333	ENSMUST00000148007; ENSMUST00000175713	Gm11639		TC1300001606.mm.2	1.52	0.0256	Vmn1r211
TC0700004538.mm.2	1.24	0.0159	NM_001177576; NM_026646; ENSMUST00000019226; ENSMUST00000106006; ENSMUST00000106007; ENSMUST00000124266; ENSMUST00000132635; ENSMUST00000133021; ENSMUST00000133206; ENSMUST00000136354; ENSMUST00000138865; ENSMUST00000140602; ENSMUST00000144174; ENSMUST00000148100; ENSMUST00000150026; ENSMUST00000153190; ENSMUST00000156002; ENSMUST00000172654; ENSMUST00000174095; ENSMUST00000184518; BC037949; OTTM…	Slc25a22		TC0100001382.mm.2	1.27	0.0334	NM_011882; ENSMUST00000086209; ENSMUST00000182016; ENSMUST00000182131; ENSMUST00000182538; ENSMUST00000182722; ENSMUST00000183241; BC138013; OTTMUST00000114392; OTTMUST00000114394; OTTMUST00000114395; OTTMUST00000114396; OTTMUST00000114397; OTTMUST00000114398; uc007daf.1; uc007dag.2; uc007dah.1; uc007daj.2; uc011wtu.1	Rnasel		TC0300002887.mm.2	2	0.0256	1700006A11Rik
TC1700002779.mm.2	-1.23	0.016	NM_010388; ENSMUST00000041982; ENSMUST00000171231; ENSMUST00000173262; BC141105; BC145385; BC145386; BC171960; OTTMUST00000095480; OTTMUST00000095559; OTTMUST00000095560; uc008cbn.1	H2-DMb2		TC1300000432.mm.2	1.32	0.0334	NM_001039188; NM_001177868; NM_001177869; NM_026830; NR_033218; NR_033615; ENSMUST00000037232; ENSMUST00000110237; ENSMUST00000110238; ENSMUST00000122842; ENSMUST00000124268; ENSMUST00000124373; ENSMUST00000128570; ENSMUST00000138043; ENSMUST00000138110; ENSMUST00000149745; ENSMUST00000162849; BC080680; OTTMUST00000082834; OTTMUST00000082835; OTTMUST00000082836; OTTMUST00000082837; OTTMUST0000008…	Rreb1		TC1100001992.mm.2	1.48	0.0256	Enpp7
TC0900002455.mm.2	-1.24	0.016	NM_033320; NR_039595; ENSMUST00000034785; BC094587; uc009qac.1; uc009qad.1; uc009qae.1; uc029xbp.1	Glce; Mir5133		TC1800001252.mm.2	-1.21	0.0335	NM_001033426; ENSMUST00000097591; BC147102; BC147103; uc008etj.1	Grxcr2		TC1800001742.mm.2	-1.57	0.0257	Arhgap26; 9630014M24Rik
TC1600002107.mm.2	-1.26	0.0161	NM_145482; ENSMUST00000023669; ENSMUST00000113951; ENSMUST00000123756; ENSMUST00000140619; ENSMUST00000141789; ENSMUST00000152520; ENSMUST00000154355; ENSMUST00000156298; OTTMUST00000041835; OTTMUST00000041836; OTTMUST00000041837; OTTMUST00000041838; OTTMUST00000041839; OTTMUST00000041840; OTTMUST00000041841; uc007zzq.2; uc012aip.1	Setd4		TC0500002583.mm.2	-1.39	0.0336	ENSMUST00000043711	Gm10135		TC1100002134.mm.2	-1.28	0.0258	Znrf3
TC1900000847.mm.2	-1.36	0.0161	NM_178689; ENSMUST00000054280; BC023285; uc012bob.1	Eno4		TC1900001059.mm.2	-1.23	0.0337	NM_001013820; ENSMUST00000065651; BC139174; uc008glt.1	Slc22a28		TC1300001589.mm.2	2.2	0.0258	Vmn1r193
TC1100002908.mm.2	-1.42	0.0161	NM_001033542; ENSMUST00000093029; ENSMUST00000134423; ENSMUST00000147450; BC147619; BC157913; OTTMUST00000012939; OTTMUST00000012940; uc007jhg.1	Slc47a2		TC0300003250.mm.2	-1.26	0.0337	NM_144902; ENSMUST00000029569; ENSMUST00000120120; ENSMUST00000131082; ENSMUST00000153108; ENSMUST00000169530; BC024110; OTTMUST00000073153; OTTMUST00000073154; OTTMUST00000073155; OTTMUST00000073156; OTTMUST00000091857; uc008rcp.1; uc012cwt.1	Slc35a3		TC1200002388.mm.2	-1.52	0.0259	1700001K19Rik
TC0100003361.mm.2	-1.42	0.0161	NM_001146330; uc011wum.1	Gpr52		TC1400001971.mm.2	1.21	0.0338	NM_146492; ENSMUST00000075030; BC120628; BC125538; uc007tkn.2	Olfr724		TC1700000036.mm.2	-1.5	0.0259	Zdhhc14
TC0100001654.mm.2	1.2	0.0162	NM_029453; ENSMUST00000094288; ENSMUST00000171939; uc007dtt.2; uc011wxe.1; uc011wxf.1	Wdr64		TC0700000394.mm.2	1.25	0.0339	XM_992620.1	Gm1096		TC0600001136.mm.2	1.25	0.0261	Mitf
TC1500000010.mm.2	1.48	0.0162	NM_177355; ENSMUST00000061925; ENSMUST00000130332; BC137637; BC137639; OTTMUST00000069287; OTTMUST00000069300; uc007vcm.1; uc007vcn.2; uc011zqv.1	Plcxd3		TC0X00002307.mm.2	1.34	0.034	NM_001001798; NM_001037863; ENSMUST00000033480; ENSMUST00000101527; ENSMUST00000133295; ENSMUST00000138569; ENSMUST00000154051; BC106087; OTTMUST00000042662; OTTMUST00000042674; OTTMUST00000042675; uc009tia.1; uc009tib.1; uc009tic.1; uc012hia.1; uc012hib.1	Atp11c		TC1900000493.mm.2	1.43	0.0261	Lipm
TC1900000008.mm.2	-1.49	0.0162	NM_013495; ENSMUST00000025835; BC038395; BC046383; BC054791; uc008fwf.2	Cpt1a		TC1_GL456211_random00000010.mm.2	-1.32	0.0343	uc008idh.1; uc008idi.1	C130026I21Rik		TC0200004064.mm.2	1.69	0.0262	Olfr1246
TC1500001980.mm.2	1.94	0.0162	NM_001271472; NM_001271473; NM_022723; ENSMUST00000016907; ENSMUST00000043634; ENSMUST00000076060; ENSMUST00000144773; ENSMUST00000171496; BC066066; BC080278; OTTMUST00000049850; OTTMUST00000049851; OTTMUST00000049852; OTTMUST00000049853	Scube1		TC0100000585.mm.2	1.27	0.0344	NM_001271533; NM_025728; NM_029160; ENSMUST00000065425; ENSMUST00000113940; ENSMUST00000161131; ENSMUST00000161310; BC120668; BC145006; OTTMUST00000086830; OTTMUST00000086831; OTTMUST00000086832; OTTMUST00000086833	Spag16		TC0X00000893.mm.2	1.33	0.0265	Klhl15; Mir7673
TSUnmapped00000036.mm.2	-1.42	0.0162	NM_001290010	Ache		TC1700001928.mm.2	-1.2	0.0345	NM_019442; ENSMUST00000077477; ENSMUST00000159333; ENSMUST00000160193; ENSMUST00000160993; ENSMUST00000161238; ENSMUST00000161885; ENSMUST00000162055; ENSMUST00000162954; BC022681; OTTMUST00000082714; OTTMUST00000082715; OTTMUST00000082716; OTTMUST00000082717; OTTMUST00000082718; OTTMUST00000082719; OTTMUST00000082720; OTTMUST00000082721; uc008cdq.1	Stk19		TC0500002986.mm.2	-1.27	0.0265	Pxmp2
TC0900001777.mm.2	-1.2	0.0163	NM_019683; ENSMUST00000034406; BC019777; uc009oez.1; uc009ofa.1; uc009ofb.1	Ankrd49		TC0400004066.mm.2	1.39	0.0347	NM_173774; ENSMUST00000037827; ENSMUST00000117997; ENSMUST00000147706; OTTMUST00000024242; OTTMUST00000074223; OTTMUST00000074224; uc008vxt.1; uc008vxu.1	Slc45a1		TC1700001672.mm.2	1.57	0.0267	Haghl
TC0400002008.mm.2	1.25	0.0163	NM_001033352; ENSMUST00000097773; BC141158; BC141159; OTTMUST00000024189; uc008vyy.1	Klhl21		TC0100002237.mm.2	-1.34	0.0349	NM_001033135; ENSMUST00000062525; ENSMUST00000153381; BC115968; OTTMUST00000051939; OTTMUST00000051940; uc007atl.3	Rnf149		TC1100003800.mm.2	-1.45	0.0267	Becn1
TC0500002093.mm.2	1.22	0.0164	NM_053075; ENSMUST00000030787; ENSMUST00000146310; ENSMUST00000154523; BC012273; OTTMUST00000057340; OTTMUST00000057341; OTTMUST00000057342; uc008wsj.1	Rheb		TC0700001249.mm.2	-1.29	0.035	NM_001105189; ENSMUST00000170835; OTTMUST00000097521; uc012for.1	Vmn2r78		TC0500000436.mm.2	1.42	0.0267	Otop1
TC1000001768.mm.2	1.54	0.0164	NM_001033257; NM_001195065; NM_001195066; NM_001195096; ENSMUST00000079698; ENSMUST00000105543; ENSMUST00000105545; ENSMUST00000105546; ENSMUST00000105547; ENSMUST00000154265; BC130264; OTTMUST00000049492; OTTMUST00000049493; OTTMUST00000049494; OTTMUST00000049507; OTTMUST00000049508; uc007ekq.2; uc007ekr.2; uc007eks.2; uc007ekt.2	Phactr2		TC1100000902.mm.2	1.22	0.035	NM_011786; ENSMUST00000021268; ENSMUST00000139257; ENSMUST00000155324; ENSMUST00000156874; ENSMUST00000175661; ENSMUST00000176087; BC116258; BC116259; OTTMUST00000013322; OTTMUST00000013323; OTTMUST00000013325; OTTMUST00000090316; OTTMUST00000110926; OTTMUST00000111185; uc007jpj.2	Aloxe3		TC0200003206.mm.2	-1.53	0.0268	Rexo4
TC1600001053.mm.2	-1.23	0.0164	NM_011377; ENSMUST00000072182; uc008aae.1; uc008aaf.1; uc012ais.1	Sim2		TC0900002086.mm.2	1.32	0.0351	NM_146612; ENSMUST00000075928; uc009oyn.2	Olfr968		TC0700002421.mm.2	-1.58	0.0268	C5ar2
TC0200002264.mm.2	1.2	0.0166	NM_145535; ENSMUST00000028950; BC005556; OTTMUST00000037712	Sdcbp2		TC0900002032.mm.2	1.3	0.0351	NM_001033783; ENSMUST00000098900; uc009otq.1	Gm5615		TC0700004252.mm.2	-1.45	0.0269	Gm21957
TC0800000736.mm.2	1.23	0.0166	NM_177900; ENSMUST00000007738; BC125339; BC125341; uc009lyr.1	Hapln4		TC0X00002320.mm.2	-1.6	0.0354	NM_001166658; ENSMUST00000166381; uc012hid.1	Cdr1		TC1300001733.mm.2	1.4	0.027	Uqcrfs1
TC1500000064.mm.2	-1.2	0.0167	NM_001040395; NM_001085410; NM_001286253; NM_001286255; ENSMUST00000067760; ENSMUST00000100789; ENSMUST00000100790	Nadk2		TC1200002241.mm.2	1.52	0.0358	NM_001082976; NM_001286364; NM_028924; ENSMUST00000110047; ENSMUST00000160715; ENSMUST00000160830; ENSMUST00000162735; BC120793; OTTMUST00000082400; OTTMUST00000082401; OTTMUST00000082945; OTTMUST00000082998	Tc2n		TC1000002224.mm.2	1.27	0.0271	Ddit4
TC0800000236.mm.2	-1.22	0.0167	NM_001177522; NM_001270613; ENSMUST00000095424; uc029wrr.1	Gm14850; Gm21498		TC0500003719.mm.2	1.26	0.0359	NM_001243111; ENSMUST00000036715; ENSMUST00000077133; uc029vqp.1	Gm3402		TC1200000661.mm.2	-1.49	0.0272	Dbpht2
TC0700003075.mm.2	-1.36	0.0168	NM_001013368; ENSMUST00000058745; ENSMUST00000119223; ENSMUST00000136142; ENSMUST00000151139; BC086675; OTTMUST00000073728; OTTMUST00000073729; OTTMUST00000073730; OTTMUST00000073731; uc009haz.2; uc009hba.2	E2f8		TC0500003705.mm.2	1.24	0.0359	NM_027009; ENSMUST00000038131; ENSMUST00000127366; ENSMUST00000132709; ENSMUST00000136752; ENSMUST00000140067; ENSMUST00000145106; ENSMUST00000156667; BC026795; OTTMUST00000071228; OTTMUST00000071229; OTTMUST00000071230; OTTMUST00000071231; OTTMUST00000071232; OTTMUST00000071233; OTTMUST00000071234; uc009aus.1; uc009aut.1; uc009auu.1; uc009auv.1	Rfc3		TC0400002789.mm.2	-1.54	0.0272	Wdr31
TC1300000147.mm.2	1.27	0.0168	NM_016687; ENSMUST00000002883; BC034853; uc007ppg.2	Sfrp4		TC1100003688.mm.2	1.3	0.0359	NM_145434; ENSMUST00000064941; ENSMUST00000139220; BC008989; OTTMUST00000014594; OTTMUST00000014595	Nr1d1		TC1000000843.mm.2	2.55	0.0272	Cirbp
TC1500002096.mm.2	1.22	0.0169	NM_024189; NR_028315; ENSMUST00000080299; ENSMUST00000133736; BC002192; OTTMUST00000041894; OTTMUST00000041895; uc007xir.2; uc007xis.2; uc007xit.2	Yaf2		TC0X00002187.mm.2	1.29	0.036	NM_001190332; ENSMUST00000060650; ENSMUST00000164311; BC147257; BC147258; OTTMUST00000042424; OTTMUST00000093627; uc012hgz.1	Frmd7		TC1300000194.mm.2	-1.64	0.0272	Vmn1r188
TC0700000275.mm.2	1.25	0.0169	NM_009402; ENSMUST00000032573; BC005582; uc009fjv.1	Pglyrp1		TC0X00002923.mm.2	-1.26	0.0362	ENSMUST00000179916	Gm17577		TC0700001597.mm.2	1.4	0.0272	Olfr498
TC0100002649.mm.2	1.29	0.017	NM_173425; ENSMUST00000058748; ENSMUST00000161427; BC150872; OTTMUST00000088476; OTTMUST00000088477; uc007brb.2	Fam124b		TC0X00002928.mm.2	-1.26	0.0362	ENSMUST00000178553	Gm17467		TC0700004084.mm.2	1.46	0.0272	Scube2
TC0800000521.mm.2	1.3	0.017	NM_016798; ENSMUST00000034053; BC070418; uc009lpk.1; uc009lpl.1	Pdlim3		TC1700000090.mm.2	-1.31	0.0363	NM_178774; NR_028280; ENSMUST00000069742; ENSMUST00000163887; BC060190; uc008ajo.1; uc012ajr.1	Prr18		TC1100001605.mm.2	1.99	0.0272	Gm11559
TC0500003576.mm.2	1.22	0.017	NM_025833; ENSMUST00000055190; ENSMUST00000129287; BC015459; OTTMUST00000062939; OTTMUST00000062941; uc009alq.1	Baiap2l1		TC0300000899.mm.2	1.21	0.0364	NR_033637; uc012ctt.1	Gm4349		TC0600000968.mm.2	-1.45	0.0273	Alms1-ps2
TC1700001113.mm.2	1.59	0.0171	NM_001128180; NM_001128181; NM_027712; NM_177639; ENSMUST00000060072; ENSMUST00000097288; ENSMUST00000125691; ENSMUST00000126801; ENSMUST00000130971; ENSMUST00000133717; ENSMUST00000133983; ENSMUST00000135938; ENSMUST00000140728; ENSMUST00000146730; ENSMUST00000148486; ENSMUST00000150260; ENSMUST00000150798; ENSMUST00000155016; ENSMUST00000155823; ENSMUST00000156946; BC062120; OTTMUST00000082771;…	Dlgap1		TC0700001706.mm.2	-1.24	0.0366	NM_001081446; ENSMUST00000098087; ENSMUST00000106547; ENSMUST00000132148; ENSMUST00000152136; ENSMUST00000153518; OTTMUST00000063346; OTTMUST00000063347; OTTMUST00000063348; OTTMUST00000063349; uc009jkt.1; uc009jku.1; uc009jkv.1; uc009jkw.1	Iqck		TC0800003008.mm.2	1.28	0.0273	Gcsh
TC0200004406.mm.2	-1.46	0.0171	NM_027759; ENSMUST00000028820; ENSMUST00000028821; BC125024; OTTMUST00000036071; OTTMUST00000036072; uc008lrs.2	Fsip1		TC1700001755.mm.2	1.22	0.0367	NM_001098226; NM_001204156; NM_011566; ENSMUST00000080572; ENSMUST00000114799; ENSMUST00000127212; ENSMUST00000146668; ENSMUST00000151557; ENSMUST00000154873; ENSMUST00000156862; OTTMUST00000059333; OTTMUST00000059334; OTTMUST00000059335; OTTMUST00000059336; OTTMUST00000059337; OTTMUST00000059339; uc008bqr.2; uc008bqs.2; uc008bqt.2; uc012aog.1	Tead3		TC0X00000676.mm.2	-1.98	0.0274	Xlr3b
TC0900003331.mm.2	-1.26	0.0172	NM_007534; ENSMUST00000068569; BC028762; BC100462; BC116241; OTTMUST00000079195; uc009qzj.2	Bcl2a1b; Bcl2a1a		TC0600000687.mm.2	1.35	0.0367	NM_001101579; ENSMUST00000073384; OTTMUST00000103678; uc012emn.1	Vmn1r12		TC0400000498.mm.2	-1.53	0.0274	Tdrd7
TC0600001212.mm.2	-1.27	0.0172	NM_177328; ENSMUST00000071076; ENSMUST00000172951; ENSMUST00000173001; ENSMUST00000174018; ENSMUST00000174310; BC080315; OTTMUST00000096870; OTTMUST00000096871; OTTMUST00000096872; OTTMUST00000096873; OTTMUST00000096874; uc009dds.1; uc009ddt.1	Grm7		TC0X00003204.mm.2	1.21	0.0367	NM_023788; ENSMUST00000051484; BC051935; BC058380; BC060080; OTTMUST00000046177; uc009uqq.1	Mageh1		TC0500001648.mm.2	1.28	0.0275	Nxpe5
TC0200000036.mm.2	-1.3	0.0173	NM_175400; ENSMUST00000027973; ENSMUST00000115019; ENSMUST00000140045; ENSMUST00000144565; BC065165; BC066037; OTTMUST00000025291; OTTMUST00000025292; OTTMUST00000025293; OTTMUST00000025294; uc008ifb.1; uc008ifc.1	Sephs1		TC0400000464.mm.2	1.22	0.037	NM_010790; ENSMUST00000045607; ENSMUST00000125708; ENSMUST00000137703; ENSMUST00000137759; BC085276; OTTMUST00000015242; OTTMUST00000015321; OTTMUST00000018042; OTTMUST00000018043; uc008srv.1	Melk		TC0500002596.mm.2	1.44	0.0275	Sgcb
TC0600001751.mm.2	1.21	0.0173	NM_178797; ENSMUST00000032443; ENSMUST00000111607; BC055759; OTTMUST00000064298; OTTMUST00000064299; uc009etb.1; uc009etc.1	Far2		TC1900000563.mm.2	-1.22	0.0373	NM_028191; ENSMUST00000087236; BC117531; BC118514; OTTMUST00000070270; uc008hjv.2	Cyp2c65		TC0300002818.mm.2	-1.26	0.0275	1700061I17Rik
TC1100002167.mm.2	-1.23	0.0173	NM_134020; ENSMUST00000004508; ENSMUST00000130621; ENSMUST00000132147; BC023041; OTTMUST00000001525; OTTMUST00000001526; OTTMUST00000001527; uc007hye.1	Tmed4		TC1900001124.mm.2	1.26	0.0373	NM_022430; ENSMUST00000025636; uc008gro.1; uc008grp.1	Ms4a8a		TC0500002167.mm.2	1.53	0.0276	Ost4
TC0300002531.mm.2	-1.24	0.0174	NM_026229; ENSMUST00000029738; ENSMUST00000135533; ENSMUST00000139599; ENSMUST00000146645; ENSMUST00000154750; BC010729; OTTMUST00000060795; OTTMUST00000060796; OTTMUST00000060797; OTTMUST00000060798; OTTMUST00000060799; uc008qol.1; uc008qom.1	Gpr89		TC0200003905.mm.2	-1.24	0.0373	NM_001011758; ENSMUST00000099915; OTTMUST00000032694; uc008kkx.1	Olfr1016		TC1900001120.mm.2	1.6	0.0277	Ms4a15
TC1100001012.mm.2	-1.24	0.0174	NM_018883; ENSMUST00000092937; ENSMUST00000145834; ENSMUST00000155720; BC017529; OTTMUST00000013839; OTTMUST00000013840; OTTMUST00000072221; uc007jzt.1	Camkk1		TC1900001511.mm.2	1.28	0.0375	NM_177603; ENSMUST00000059231; BC034214; BC085510; uc008hmj.3	Frat2		TC1100000112.mm.2	1.43	0.0279	Igfbp1
TC0900003204.mm.2	-1.24	0.0174	NM_001172121; NM_001172122; NM_001172123; NM_001172124; NM_001172126; NM_178660; ENSMUST00000044901; ENSMUST00000068962; ENSMUST00000069095; ENSMUST00000084824; ENSMUST00000111772; ENSMUST00000111773; ENSMUST00000164018; ENSMUST00000172469; ENSMUST00000172564; ENSMUST00000173429; ENSMUST00000174276; ENSMUST00000174868; BC108402; BC117841; OTTMUST00000094938; OTTMUST00000094939; OTTMUST00000094940…	Rbms3		TC0400001688.mm.2	-1.26	0.0378	NM_024452; ENSMUST00000001116; ENSMUST00000063021; ENSMUST00000105849; ENSMUST00000129230; ENSMUST00000142248; ENSMUST00000168936; ENSMUST00000170102; BC137784; BC137786; BC171934; OTTMUST00000022409; OTTMUST00000022410; OTTMUST00000022411; OTTMUST00000090082; OTTMUST00000090083; OTTMUST00000090084; uc008vie.1; uc008vif.1	Luzp1		TC1100003935.mm.2	1.26	0.0279	Ddx5; Mir3064
TC1900001693.mm.2	1.61	0.0174	NM_001081076; ENSMUST00000069183; OTTMUST00000083872; uc008hxn.2; uc008hxo.2	Gucy2g		TC1900000208.mm.2	-1.23	0.0379	NM_181403; ENSMUST00000087951; BC025865; uc008gqr.1; uc008gqs.1; uc008gqt.1	Vps37c		TC0700002435.mm.2	-1.64	0.0281	Ceacam15
TC0400001657.mm.2	1.35	0.0175	NM_030189; ENSMUST00000063707; ENSMUST00000123221; ENSMUST00000153891; OTTMUST00000022476; OTTMUST00000022477; OTTMUST00000022478; uc008vgp.1; uc008vgq.1; uc012dnb.1	Stpg1		TC0300001364.mm.2	1.27	0.0379	NM_173762; ENSMUST00000062893; uc008rkz.1	Cenpe		TC1600001639.mm.2	1.27	0.0282	Gramd1c
TC1500002067.mm.2	1.48	0.0175	NM_001033851; NM_025815; ENSMUST00000014777; ENSMUST00000064391; ENSMUST00000088649; ENSMUST00000140171; ENSMUST00000154569; BC017626; BC138745; BC138746; OTTMUST00000060931; OTTMUST00000060932; OTTMUST00000060933; OTTMUST00000060935; OTTMUST00000061086; uc007xhn.1; uc007xho.1; uc007xhp.1	Cpne8		TC1700001367.mm.2	1.21	0.038	NM_175349; BC061193; uc008afb.1	Ldhal6b		TC0200000036.mm.2	1.41	0.0282	Sephs1
TC0300001816.mm.2	-1.25	0.0175	NM_026222; ENSMUST00000029222; BC138917; BC138920; OTTMUST00000065474; OTTMUST00000065475; OTTMUST00000065476; OTTMUST00000065477; OTTMUST00000065478; uc008oxi.1; uc008oxj.1	Ccdc39		TC0700004303.mm.2	-1.27	0.038	NM_026827; NM_028389; ENSMUST00000032926; ENSMUST00000119781; ENSMUST00000120007; ENSMUST00000121532; ENSMUST00000121612; ENSMUST00000134134; ENSMUST00000137875; ENSMUST00000145307; ENSMUST00000154174; ENSMUST00000177004; BC023442; BC046763; OTTMUST00000079301; OTTMUST00000079302; OTTMUST00000079303; OTTMUST00000079304; OTTMUST00000079305; OTTMUST00000080707; OTTMUST00000080708; OTTMUST0000008070…	Tmem219		TC0X00000862.mm.2	-1.43	0.0282	Gm44
TC0800000209.mm.2	1.37	0.0176	NM_001039119; ENSMUST00000098908; BC145764; BC145766; OTTMUST00000045494; uc009oah.2	Defb33		TC0300002483.mm.2	-1.25	0.0381	NM_001163617; NM_001163618; NM_001163619; NM_027931; ENSMUST00000029752; ENSMUST00000074339; ENSMUST00000098857; ENSMUST00000163530; BC008995; BC147501; uc008qkq.2; uc008qkr.2; uc008qks.2; uc008qkt.2; uc008qku.2; uc008qkv.2; uc008qkw.2; uc012ctv.1	Tars2		TC0500003588.mm.2	-1.47	0.0284	Gm4871
TC1400002378.mm.2	1.33	0.0176	NM_001162412; NM_133720; ENSMUST00000044664; ENSMUST00000169168; BC132414; BC132418; uc007upi.2; uc011zoi.1	Cysltr2		TC1100002684.mm.2	-1.29	0.0382	NM_013744; ENSMUST00000109124; ENSMUST00000152296; ENSMUST00000164280; BC107400; BC107401; OTTMUST00000017954; OTTMUST00000017955; uc007itd.2	Zfp354b		TC0500003019.mm.2	-1.79	0.0285	Sez6l
TC0300000387.mm.2	1.28	0.0177	NM_175386; ENSMUST00000059562; ENSMUST00000137954; ENSMUST00000147139; BC052079; BC095934; OTTMUST00000081456; OTTMUST00000081457; OTTMUST00000081458; uc008pep.1; uc008peq.1	Lhfp		TC1400001882.mm.2	-1.22	0.0382	ENSMUST00000111863; ENSMUST00000178002	Gm5930		TC1900001183.mm.2	-1.39	0.0285	Olfr1475
TC1100004268.mm.2	-1.32	0.0178	NM_001033669; ENSMUST00000036085; ENSMUST00000127646; ENSMUST00000150989; ENSMUST00000175804; ENSMUST00000176577; ENSMUST00000177336; BC141212; OTTMUST00000013089; OTTMUST00000013090; OTTMUST00000082642; OTTMUST00000098532; OTTMUST00000098533; uc007jke.3; uc007jkf.2; uc007jkg.2; uc011xwf.1; uc011xwg.1	Fbxw10		TC0200001637.mm.2	-1.27	0.0382	NM_172979; ENSMUST00000090332; ENSMUST00000111016; ENSMUST00000111017; BC094506; BC116796; BC119176; OTTMUST00000035939; OTTMUST00000035940; OTTMUST00000035941	Muc15		TC0X00001118.mm.2	-1.47	0.0286	Tex16
TC0700004171.mm.2	1.96	0.0178	NM_138649; ENSMUST00000081574; uc009jjt.1; uc009jju.1; uc009jjv.1; uc009jjw.1	Syt17		TC0200003747.mm.2	1.33	0.0384	ENSMUST00000112062	Gm11084		TC1900000962.mm.2	-1.45	0.0288	Tsga10ip
TC1500000398.mm.2	-1.26	0.0179	NM_001168250; NM_134092; ENSMUST00000022998; ENSMUST00000166449; ENSMUST00000169517; ENSMUST00000169667; ENSMUST00000170046; ENSMUST00000171146; BC052197; OTTMUST00000091168; OTTMUST00000091169; OTTMUST00000091170; OTTMUST00000091171; OTTMUST00000091172; OTTMUST00000091173; uc007vsi.1; uc007vsj.1; uc011zsz.1	Mtbp		TC1900001127.mm.2	1.23	0.0384	NM_198224; ENSMUST00000073380; BC089483; uc008gru.1; uc008grv.1	Ms4a13		TC0900002158.mm.2	1.52	0.0288	Hmbs
TC1100000792.mm.2	-1.21	0.0179	NM_007413; ENSMUST00000018644; BC116415; BC116416; OTTMUST00000013020; uc007jio.1	Adora2b		TC0700003720.mm.2	1.26	0.0384	NM_021876; ENSMUST00000107234; ENSMUST00000157001; BC012966; OTTMUST00000050031; OTTMUST00000050032; uc009igk.2	Eed		TC1200002081.mm.2	1.28	0.0289	Npc2
TC1000001512.mm.2	1.28	0.0179	NM_001110218; NM_176919; NR_106182; ENSMUST00000067918; ENSMUST00000159885; ENSMUST00000160315; ENSMUST00000161065; ENSMUST00000161371; ENSMUST00000161487; ENSMUST00000162853; ENSMUST00000162969; OTTMUST00000082056; OTTMUST00000082057; OTTMUST00000082058; OTTMUST00000082101; OTTMUST00000082102; OTTMUST00000082103; OTTMUST00000082104; OTTMUST00000082105; uc007hgf.2; uc007hgg.2; uc007hgh.2	Ppm1h; Mir8104		TC0400002822.mm.2	1.27	0.0387	NM_019514; NM_207109; ENSMUST00000068214; ENSMUST00000084496; OTTMUST00000000818; uc008thn.1; uc008tho.1; uc008ths.1; uc008tht.1; uc008thu.1	Astn2		TC1600001760.mm.2	-1.35	0.0289	Tmem30c
TC0900003115.mm.2	1.2	0.018	NM_183276; NR_106186; ENSMUST00000123996; ENSMUST00000126088; ENSMUST00000129095; ENSMUST00000130024; ENSMUST00000131017; ENSMUST00000133191; ENSMUST00000138072; ENSMUST00000149089; ENSMUST00000153960; ENSMUST00000167320; BC157956; BC172118; OTTMUST00000081549; OTTMUST00000081550; OTTMUST00000081551; OTTMUST00000081552; OTTMUST00000081553; OTTMUST00000081554; OTTMUST00000081555; OTTMUST0000008155…	Nbeal2; Mir8107		TC0800000921.mm.2	1.39	0.039	NM_026233; ENSMUST00000038692; ENSMUST00000139692; OTTMUST00000061491; OTTMUST00000061492; uc009mkb.1; uc009mkc.2	Mgat4d		TC0700002769.mm.2	-1.33	0.029	Zbtb32
TC0700004201.mm.2	1.24	0.0181	NM_007672; ENSMUST00000033169; ENSMUST00000140247; BC117530; BC118511; OTTMUST00000067651; OTTMUST00000067652; uc012ftc.2	Cdr2		TC0900000255.mm.2	1.21	0.039	NM_178113; ENSMUST00000073127; ENSMUST00000086198; BC048190; uc009oqh.2; uc009oqi.1	Ncapd3		TC1100000505.mm.2	1.32	0.029	Olfr1391
TC0200002606.mm.2	-1.27	0.0181	NM_021409; ENSMUST00000052125; BC025147; OTTMUST00000038315; uc008oao.2	Pard6b		TC1400000376.mm.2	1.27	0.0393	NM_153127; ENSMUST00000111908; BC145845; uc007tav.1	Mmrn2		TC1600000409.mm.2	1.44	0.0291	Bdh1
TC0500002268.mm.2	-1.66	0.0184	NM_011716; ENSMUST00000043964; ENSMUST00000166339; ENSMUST00000167937; BC046988; OTTMUST00000091241; OTTMUST00000091242; OTTMUST00000091243; uc008xff.1	Wfs1		TC0X00003323.mm.2	-1.24	0.0394	NM_009453; NM_178794; ENSMUST00000090840; ENSMUST00000112289; ENSMUST00000124719; ENSMUST00000127370; ENSMUST00000132350; ENSMUST00000139166; ENSMUST00000145962; ENSMUST00000147928; OTTMUST00000046577; OTTMUST00000046578; OTTMUST00000046579; OTTMUST00000046580; OTTMUST00000046581; OTTMUST00000046582; OTTMUST00000046583; OTTMUST00000046584; uc009uuz.2; uc009uva.2	Zrsr2		TC0600001354.mm.2	2.08	0.0292	Slc25a18
TC0500002458.mm.2	1.28	0.0185	NM_178407; ENSMUST00000076623; ENSMUST00000159470; ENSMUST00000160419; ENSMUST00000160620; ENSMUST00000161911; OTTMUST00000088114; OTTMUST00000088115; OTTMUST00000088116; OTTMUST00000088118; uc008xlz.2; uc008xma.2	Arap2		TC0400002536.mm.2	1.22	0.0394	NM_026871; ENSMUST00000030192; ENSMUST00000130593; ENSMUST00000134050; ENSMUST00000134082; ENSMUST00000151238; ENSMUST00000151514; ENSMUST00000155985; BC086940; OTTMUST00000016320; OTTMUST00000016321; OTTMUST00000016322; OTTMUST00000016323; OTTMUST00000016324; OTTMUST00000016325; OTTMUST00000016326; uc008sqs.1	Hint2		TC1800000614.mm.2	1.51	0.0292	Rbm22
TC1700001247.mm.2	1.21	0.0185	NM_001171052; NM_001171053; NM_001171054; NM_054082; ENSMUST00000067826; ENSMUST00000112349; ENSMUST00000112350; ENSMUST00000112352; ENSMUST00000175920; ENSMUST00000176054; ENSMUST00000176816; ENSMUST00000177069; ENSMUST00000177416; BC022124; BC099960; OTTMUST00000041971; OTTMUST00000042045; OTTMUST00000042046; OTTMUST00000042047; OTTMUST00000042048; OTTMUST00000110169; OTTMUST00000110170; OTTMUS…	Mta3		TC0100003191.mm.2	-1.24	0.0395	NM_001025575; ENSMUST00000094489; OTTMUST00000084792; uc007cwp.2; uc007cwq.1; uc007cwr.1	Cfhr2		TC1600001800.mm.2	1.79	0.0294	Olfr205
TC0400000602.mm.2	-1.27	0.0185	NM_172867; ENSMUST00000030131; ENSMUST00000079605; ENSMUST00000098070; ENSMUST00000133895; OTTMUST00000016665; OTTMUST00000016666; OTTMUST00000016667; OTTMUST00000016668; uc008sxi.1	Zfp462		TC0200005107.mm.2	-1.34	0.0397	NM_183271; ENSMUST00000063251; BC100423; OTTMUST00000002134; uc008nty.1	Wfdc15a		TC1100000187.mm.2	-1.39	0.0295	Spred2
TC1800000741.mm.2	1.38	0.0185	NM_001083967; NM_013685; ENSMUST00000066717; ENSMUST00000078486; ENSMUST00000114977; ENSMUST00000114978; ENSMUST00000114980; ENSMUST00000114982; ENSMUST00000114985; ENSMUST00000125154; ENSMUST00000126946; ENSMUST00000128706; ENSMUST00000136019; ENSMUST00000136151; ENSMUST00000145918; ENSMUST00000146908; ENSMUST00000155695; BC014293; BC043050; OTTMUST00000049842; OTTMUST00000049843; OTTMUST0000004…	Tcf4		TC0600002013.mm.2	1.25	0.0399	NR_110469; NR_110470; NR_110471	Lncpint		TC0600003229.mm.2	1.41	0.0295	Cd69
TC1600000168.mm.2	-1.23	0.0187	NM_001289561; NM_001289562; NM_001289563; NM_001289565; NM_001289567; NM_033564; ENSMUST00000023360; ENSMUST00000124947; ENSMUST00000128757; ENSMUST00000141971; ENSMUST00000143697; ENSMUST00000148966; ENSMUST00000156143; BC094450; OTTMUST00000069694; OTTMUST00000069695; OTTMUST00000069696; OTTMUST00000069697; OTTMUST00000069698; OTTMUST00000069699; OTTMUST00000069700	Mpv17l		TC1400002086.mm.2	-1.21	0.04	NM_001136074; NM_001271916; NM_001271917; NM_008736; ENSMUST00000062232; ENSMUST00000111404; ENSMUST00000178694; BC031440	Nrl		TC1500001919.mm.2	1.42	0.0296	Slc25a17
TC0700001472.mm.2	-1.32	0.0188	NM_146360; ENSMUST00000052997; BC127050; uc009isv.1	Olfr574		TC1200002445.mm.2	-1.29	0.0401	NM_025399; ENSMUST00000002881; BC025444; uc007pfm.1	Nudt14		TC1300001140.mm.2	-1.48	0.0296	Ccdc125
TC1500001835.mm.2	1.24	0.0189	NM_001204152; NM_001204153; NM_028331; ENSMUST00000023075; ENSMUST00000137827; ENSMUST00000147093; BC071187; OTTMUST00000049608; OTTMUST00000049609; OTTMUST00000049610; uc007wpl.2; uc007wpm.2; uc007wpn.2	C1qtnf6		TC1100001940.mm.2	1.27	0.0403	NR_027819; NR_027820; NR_027821; NR_028567; NR_028569; NR_028570; uc007mly.2; uc007mlz.2; uc011yhx.1; uc011yhy.1; uc011yhz.1; uc011yia.1	1810032O08Rik; Snord1b; Snord1c; Snord1a		TC1000003227.mm.2	-1.5	0.0296	Rdh5
TC0500002953.mm.2	-1.33	0.0189	NM_174870; ENSMUST00000051757; ENSMUST00000119270; ENSMUST00000136227; ENSMUST00000163328; BC022130; BC025824; BC032151; OTTMUST00000066776; OTTMUST00000066777; OTTMUST00000066778; uc008yox.3; uc008yoy.3; uc008yoz.3	Slc26a1		TC0X00002365.mm.2	-1.22	0.0405	uc012hja.1	Gm1140		TC0X00000446.mm.2	-1.2	0.0297	Olfr1320
TC1500001836.mm.2	1.46	0.0189	NM_009218; ENSMUST00000053239; BC120843; BC137670; uc007wpo.1	Sstr3		TC1700002332.mm.2	-1.23	0.0405	NM_153152; ENSMUST00000052832; BC056164; uc008dcl.1; uc008dcm.1	2410015M20Rik		TC0200000445.mm.2	1.39	0.0298	Gpsm1
TC0900000008.mm.2	1.5	0.0189	ENSMUST00000155807; ENSMUST00000177969	Gm10715		TC0X00002604.mm.2	1.22	0.0406	NM_001033880; ENSMUST00000088146; BC150985; BC150987; uc012hlr.1	4930415L06Rik		TC0X00001969.mm.2	-1.73	0.0298	Gm10147; Gm10096; Gm10486; Gm10488
TC0200003135.mm.2	1.26	0.019	NM_146116; ENSMUST00000043584; ENSMUST00000145607; BC005547; BC022919; BC083319; OTTMUST00000027720; OTTMUST00000027721; uc008iqs.2	Tubb4b		TC0700002503.mm.2	1.23	0.0408	NM_033601; ENSMUST00000120537; ENSMUST00000123375; ENSMUST00000135609; ENSMUST00000139680; ENSMUST00000141996; ENSMUST00000146194; ENSMUST00000152768; OTTMUST00000077737; OTTMUST00000077739; OTTMUST00000077740; OTTMUST00000077741; OTTMUST00000077742; OTTMUST00000077743; OTTMUST00000077744; uc009fnj.1; uc009fnk.2	Bcl3		TC1100000910.mm.2	-1.47	0.0298	Gm17305
TC1500000693.mm.2	1.26	0.019	NM_009303; NM_207708; ENSMUST00000009727; ENSMUST00000009728; ENSMUST00000135727; ENSMUST00000143928; BC138728; BC138729; OTTMUST00000039471; OTTMUST00000039472; OTTMUST00000041225; OTTMUST00000041227; uc007wvc.1; uc007wvd.1	Syngr1		TC0900002185.mm.2	-1.27	0.0409	NM_013795; ENSMUST00000043675; BC031384; BC086880; BC089555; BC094407; uc009per.2; uc009pes.2	Atp5l		TC1300001777.mm.2	-1.48	0.0299	Serpinb6a
TC0600000461.mm.2	-1.24	0.019	NM_001001452; ENSMUST00000057398; BC148239; uc009brf.1	Tas2r143		TC0X00000694.mm.2	1.29	0.0412	NM_019684; ENSMUST00000002081; ENSMUST00000136664; ENSMUST00000137045; ENSMUST00000139630; BC120883; BC120884; OTTMUST00000042854; OTTMUST00000043570; OTTMUST00000043571; OTTMUST00000043572; uc009tmo.1	Srpk3		TC0200002815.mm.2	-1.53	0.03	BC051628
TC1500002343.mm.2	-1.22	0.019	NM_031378; ENSMUST00000110125; ENSMUST00000173503; OTTMUST00000095310; OTTMUST00000095311; uc007vyt.1	Gsdmc		TC0800001808.mm.2	-1.27	0.0412	NM_153108; ENSMUST00000033854; OTTMUST00000049031; uc009laq.1	Defb8		TC0300002409.mm.2	1.24	0.03	Lce1i
TC1500000331.mm.2	1.66	0.0191	NM_001130163; NM_001130164; NM_001130165; NM_001130166; NM_130885; ENSMUST00000022918; ENSMUST00000090095; ENSMUST00000090096; ENSMUST00000110297; ENSMUST00000166917; ENSMUST00000170127; ENSMUST00000179393; BC089183; BC098491; uc007vot.2; uc007vou.1; uc007vov.1; uc007vox.2; uc007voy.1; uc007voz.1; uc007vpa.1; uc011zso.1	Oxr1		TC0700002380.mm.2	-1.52	0.0414	ENSMUST00000184356; XM_485865.5	Obox8; Gm5585		TC0100000227.mm.2	1.6	0.03	Cfc1
TC0900000165.mm.2	1.37	0.0191	NM_146825; ENSMUST00000071725; OTTMUST00000103315; uc009oig.2	Olfr39		TC1400001794.mm.2	-1.44	0.0415	ENSMUST00000164948	Gm7945		TC1700000198.mm.2	1.35	0.03	Zfp97
TC1600001319.mm.2	1.22	0.0191	NM_001001999; NM_010327; NM_213614; ENSMUST00000051160; ENSMUST00000096987; ENSMUST00000167388; BC138156; BC141073; BC145160; BC145331; BC145332; uc007yoi.1; uc007yoj.1; uc012aci.1; uc012acj.1; uc012ack.1	Gp1bb; Sept5		TC0700000439.mm.2	1.25	0.0416	NM_009997; ENSMUST00000098657; BC010761; BC063778; uc009fui.1	Cyp2a4		TC1100000704.mm.2	1.21	0.0301	Olfr312
TC1000003118.mm.2	1.38	0.0192	NM_183297; ENSMUST00000095266; OTTMUST00000090048; uc007hjw.1	Nxph4		TC1300002311.mm.2	-1.22	0.0418	NM_028959; ENSMUST00000036456; uc007rep.2; uc007req.2; uc007rer.2	Cep72		TC0X00002015.mm.2	-1.43	0.0302	Gm2777; Gm10921
TC0500002719.mm.2	-1.34	0.0192	NM_001081401; NM_177872; ENSMUST00000061427; ENSMUST00000163159; BC158091; BC158105; uc008yaq.2; uc012dyf.1	Adamts3		TC0600000007.mm.2	-1.28	0.042	NM_025331; ENSMUST00000031670; BC039062; BC040065; OTTMUST00000092125; uc009avj.2	Gng11		TC1600000745.mm.2	-1.55	0.0302	Impg2
TC0700000466.mm.2	1.55	0.0192	NM_028417; ENSMUST00000008088; BC089566; OTTMUST00000058553; uc009fwu.1	Ttc9b		TC1000003216.mm.2	-1.23	0.0423	NM_019803; NR_035451; ENSMUST00000172772; ENSMUST00000172813; ENSMUST00000173360; ENSMUST00000174510; ENSMUST00000174546; BC010321; OTTMUST00000098414; OTTMUST00000098415; OTTMUST00000098416; OTTMUST00000098417; OTTMUST00000098418; uc007fwa.1; uc011xhg.1; uc011xhh.1	Ube2g2; Mir1930		TC0400002208.mm.2	-1.51	0.0304	Esrp1
TC1000000529.mm.2	-1.29	0.0193	NM_172939; ENSMUST00000182161; OTTMUST00000116817; uc011xed.1	Sowahc		TC1600000726.mm.2	1.21	0.0423	NM_001033238; ENSMUST00000114471; BC150934; BC150938; uc007zld.1; uc007zle.1; uc007zlf.1; uc007zlg.1; uc007zlh.1	Cblb		TC0700002188.mm.2	1.62	0.0305	Vmn1r55
TC0700003874.mm.2	1.27	0.0193	NM_147114; ENSMUST00000084812; uc009isw.1	Olfr575		TC0200003952.mm.2	-1.27	0.0425	NM_146590; ENSMUST00000099879; OTTMUST00000032815; uc008kms.1	Olfr1085		TC1300000498.mm.2	-1.43	0.0305	Cd83
TC0100000886.mm.2	-1.22	0.0196	NM_001168392; NM_016894; NM_178401; ENSMUST00000097648; ENSMUST00000165855; BC012644; uc007bzw.2; uc007bzx.2; uc011wpf.1	Ramp1		TC1500000244.mm.2	-1.31	0.0427	NM_001271704; NM_181317; ENSMUST00000072868; BC059833	Kcns2		TC1900000795.mm.2	-1.38	0.0305	Habp2
TC0X00000213.mm.2	1.23	0.0196	NM_011049; ENSMUST00000033380; ENSMUST00000115364; ENSMUST00000122944; ENSMUST00000125035; ENSMUST00000129914; ENSMUST00000132365; ENSMUST00000146259; ENSMUST00000148757; BC011069; BC013663; OTTMUST00000041525; OTTMUST00000041526; OTTMUST00000041527; OTTMUST00000041528; OTTMUST00000041529; OTTMUST00000041530; OTTMUST00000041531; OTTMUST00000041532; uc009stn.1; uc009sto.1	Cdk16		TC1400001655.mm.2	-1.24	0.043	NM_019583; ENSMUST00000016110; ENSMUST00000122205; ENSMUST00000135888; ENSMUST00000136726; BC026546; OTTMUST00000068850; OTTMUST00000068851; OTTMUST00000068852; uc007sun.1; uc007suo.1; uc011zhx.1	Il17rb		TC1000003198.mm.2	1.45	0.0305	Olfr819
TC1100002966.mm.2	1.24	0.0197	NM_018805; ENSMUST00000094103; BC116733; BC116743; OTTMUST00000017960; uc007jkn.1	Hs3st3b1		TC0400003269.mm.2	1.36	0.0431	NM_001199090; NM_026291; ENSMUST00000082306; ENSMUST00000102725; BC125547; BC125549; uc008uco.2; uc008ucp.2	4930522H14Rik		TC0100002308.mm.2	1.89	0.0306	Myo1b
TC0900000662.mm.2	-1.32	0.0197	NM_001284507; NM_013496; ENSMUST00000034830; BC065787; OTTMUST00000074966	Crabp1		TC0900002510.mm.2	-1.21	0.0431	NM_178933; ENSMUST00000065894; BC115606; BC115607; uc009qdg.1	Slc51b		TC1800000452.mm.2	1.61	0.0307	Gm10542
TC0100002997.mm.2	-1.7	0.0198	NM_145100; ENSMUST00000027582; ENSMUST00000159417; ENSMUST00000159529; ENSMUST00000161361; ENSMUST00000162899; BC058599; OTTMUST00000074922; OTTMUST00000074923; OTTMUST00000074924; OTTMUST00000074929; OTTMUST00000074930; uc007cki.1; uc007ckj.1	Lypd1		TC0X00002034.mm.2	-1.25	0.0432	ENSMUST00000178425	Spin2g		TC1200002532.mm.2	-1.28	0.0307	Serpina1d
TC0600003208.mm.2	1.45	0.0199	NM_001001179; ENSMUST00000060574; uc009eeg.2; uc009eeh.2	BC048546		TC0900002071.mm.2	1.39	0.0433	NM_146438; ENSMUST00000056499; BC125399; BC125401; uc009oxp.1	Olfr938		TC1000001807.mm.2	1.49	0.0308	Hebp2
TC0500000256.mm.2	1.27	0.02	NM_008314; ENSMUST00000036227; BC115911; BC116654; uc008wtt.1	Htr5a		TC0900003236.mm.2	1.3	0.0435	NM_133980; ENSMUST00000084797; BC021449; uc009sal.2	Slc22a13		TC1700002431.mm.2	-1.49	0.0308	Mtcl1
TC0200004897.mm.2	-1.31	0.02	NM_001009948; ENSMUST00000079278; BC088982; OTTMUST00000037655; uc008nfh.1	Nrsn2		TC1900000939.mm.2	-1.22	0.0436	NM_013456; ENSMUST00000006626; ENSMUST00000138811; BC111890; OTTMUST00000039318; OTTMUST00000039319	Actn3		TC0500002254.mm.2	-1.69	0.031	Sorcs2
TC1200001398.mm.2	-1.27	0.0201	NM_001038660; NM_001286385; NM_177802; ENSMUST00000036938; ENSMUST00000095863; ENSMUST00000129465; ENSMUST00000165657; OTTMUST00000068036; OTTMUST00000068037; OTTMUST00000068041; uc007mzt.1	Slc7a15		TC0600000962.mm.2	-1.21	0.0436	NM_144918; ENSMUST00000045693; ENSMUST00000130928; ENSMUST00000134405; ENSMUST00000152218; ENSMUST00000153749; ENSMUST00000156322; BC016525; OTTMUST00000042294; OTTMUST00000042295; OTTMUST00000042296; OTTMUST00000042297; OTTMUST00000042298; OTTMUST00000042299; uc009cpq.1	Smyd5		TC1000002773.mm.2	1.37	0.031	Gm4301; Gm4312
TC1100001956.mm.2	1.59	0.0201	NM_001113486; NM_001113487; NM_001113488; NM_017380; ENSMUST00000019038; ENSMUST00000093907; ENSMUST00000100193; ENSMUST00000106349; ENSMUST00000106354; ENSMUST00000127383; ENSMUST00000129387; ENSMUST00000134852; ENSMUST00000153668; ENSMUST00000155331; BC046524; OTTMUST00000008318; OTTMUST00000008319; OTTMUST00000008320; OTTMUST00000008321; OTTMUST00000008322; OTTMUST00000008323; OTTMUST000000087…	2023-09-09		TC0X00001201.mm.2	-1.44	0.0436	NM_028426; ENSMUST00000113343; ENSMUST00000113348; ENSMUST00000139733; ENSMUST00000149445; ENSMUST00000153946; ENSMUST00000169445; BC027572	Cldn34c1		TC0800000530.mm.2	1.61	0.0311	Cfap97
TC0700001015.mm.2	-1.22	0.0201	NM_001013811; BC039209; BC039945; uc009hjf.2	Fam169b		TC1100002100.mm.2	-1.22	0.0437	NM_026150; ENSMUST00000020712; BC048445; uc007hts.2	4921536K21Rik		TC0400002034.mm.2	1.95	0.0311	A430005L14Rik
TC0700000557.mm.2	1.21	0.0202	NM_001081114; ENSMUST00000014065; ENSMUST00000125935; ENSMUST00000126216; ENSMUST00000132844; ENSMUST00000144508; ENSMUST00000145253; ENSMUST00000150892; BC138413; OTTMUST00000059549; OTTMUST00000059550; OTTMUST00000059551; OTTMUST00000059552; OTTMUST00000059553; OTTMUST00000059554; OTTMUST00000059555; uc009gea.1	Clip3		TC1000000825.mm.2	-1.44	0.0438	ENSMUST00000181321; XR_141025.1	Gm26602; LOC100862144		TC0400000275.mm.2	1.65	0.0311	Rragd
TC1900001633.mm.2	-1.3	0.0202	NM_175360; ENSMUST00000049369; ENSMUST00000182251; ENSMUST00000182291; ENSMUST00000182431; ENSMUST00000182654; ENSMUST00000182714; ENSMUST00000182808; ENSMUST00000182873; ENSMUST00000183004; ENSMUST00000183283; BC029548; OTTMUST00000113650; OTTMUST00000113651; OTTMUST00000113652; OTTMUST00000113653; OTTMUST00000113654; OTTMUST00000113655; OTTMUST00000113656; OTTMUST00000113657; OTTMUST00000113658…	Obfc1		TC1600001254.mm.2	1.36	0.0438	NM_008565; ENSMUST00000023353; BC013094; uc007yhr.2	Mcm4		TC1800000105.mm.2	1.42	0.0313	Ttc39c
TC1400002476.mm.2	-1.24	0.0202	NM_001081336; NM_001253766; NM_001281794; NR_104044; ENSMUST00000074729; BC127173; uc007usn.1; uc007uso.1; uc011zow.1	Dgkh		TC0400003653.mm.2	1.22	0.044	NM_001128606; NM_001128607; NM_183428; ENSMUST00000030739; ENSMUST00000054917; ENSMUST00000084253; ENSMUST00000105970; ENSMUST00000105972; ENSMUST00000105974; ENSMUST00000105975; ENSMUST00000105981; ENSMUST00000131953; ENSMUST00000135579; ENSMUST00000136761; ENSMUST00000137846; ENSMUST00000141291; ENSMUST00000144754; ENSMUST00000146021; ENSMUST00000146443; ENSMUST00000151746; ENSMUST00000155990; …	Epb41		TC0900000508.mm.2	-1.41	0.0314	Hyou1
TC0500001651.mm.2	1.39	0.0203	NM_016964; ENSMUST00000048028; ENSMUST00000159189; ENSMUST00000159483; ENSMUST00000160729; ENSMUST00000160849; ENSMUST00000161113; ENSMUST00000161615; ENSMUST00000161691; ENSMUST00000162245; BC139010; BC139011; OTTMUST00000075547; OTTMUST00000075548; OTTMUST00000075549; OTTMUST00000075550; OTTMUST00000075551; OTTMUST00000075552; OTTMUST00000075553; OTTMUST00000075554; OTTMUST00000075555; uc009afm…	Stag3		TC0500003436.mm.2	1.3	0.044	ENSMUST00000179412; XM_003688816.1	Muc3a; A630081J09Rik		TC0600002095.mm.2	1.35	0.0315	Svopl
TC1000001304.mm.2	-1.21	0.0204	NM_178610; ENSMUST00000075924; ENSMUST00000162678; ENSMUST00000163048; ENSMUST00000174653; BC089510; OTTMUST00000068758; OTTMUST00000068759; OTTMUST00000068760; OTTMUST00000096781; uc007hag.2; uc007hah.2; uc007hai.2	Krr1		TC1700000064.mm.2	-1.31	0.0443	NM_031395; NM_183368; NM_183370; BC022608; BC106102; BC118936; BC152315; OTTMUST00000087108; OTTMUST00000087109; OTTMUST00000087110; OTTMUST00000087119; OTTMUST00000087120; OTTMUST00000087121; OTTMUST00000087122; OTTMUST00000087123; OTTMUST00000087124; uc008ahp.1; uc008ahq.2; uc008ahr.2; uc008ahs.2; uc008aht.2; uc008ahu.2; uc012ajk.1	Sytl3		TC1900000668.mm.2	-1.29	0.0318	Tlx1
TC0400003633.mm.2	1.22	0.0205	NM_025998; ENSMUST00000105993; ENSMUST00000180498; ENSMUST00000180884; BC116391; OTTMUST00000112865; OTTMUST00000112866; OTTMUST00000112867; uc008uzg.2; uc008uzi.2; uc008uzj.2	Nkain1		TC0600001354.mm.2	1.33	0.0443	NM_001081048; ENSMUST00000112682; BC116828; BC137603; uc009dnq.1	Slc25a18		TC0200000634.mm.2	-1.55	0.0319	Cntrl
TC0700000108.mm.2	-1.26	0.0206	NM_134228; ENSMUST00000055847; OTTMUST00000099412; uc009fdh.1	Vmn1r70		TC0500003244.mm.2	-1.21	0.0444	NM_175520; ENSMUST00000164267; BC141305; OTTMUST00000097859; uc008zoq.2	Hcar1		TC1000001089.mm.2	1.37	0.0319	Uhrf1bp1l
TC1300002031.mm.2	1.26	0.0206	NM_028597; ENSMUST00000026990; ENSMUST00000135404; ENSMUST00000151158; BC019603; OTTMUST00000068626; OTTMUST00000068627; OTTMUST00000081234; uc007qod.2	Thoc3		TC0900000147.mm.2	-1.33	0.0444	ENSMUST00000054106	LOC100503048		TC1200001051.mm.2	1.28	0.032	Glrx5
TC0500001202.mm.2	-1.26	0.0207	NM_001012726; ENSMUST00000066573; BC145860; BC145862; uc008yyg.1	Aym1		TC0600001192.mm.2	-1.23	0.0448	NM_001276356; NM_178391; ENSMUST00000049246; ENSMUST00000138140; BC045208; OTTMUST00000041969; OTTMUST00000041970	Setmar		TC1200000576.mm.2	1.44	0.032	Atp5s
TC0700002004.mm.2	-1.22	0.0208	NM_199301; ENSMUST00000036977; ENSMUST00000124253; ENSMUST00000140579; ENSMUST00000141070; ENSMUST00000150667; ENSMUST00000155723; BC027306; OTTMUST00000072052; OTTMUST00000072053; OTTMUST00000072054; OTTMUST00000072055; OTTMUST00000072056; OTTMUST00000072057; uc009khd.2	Mtg1		TC0900000046.mm.2	-1.22	0.0451	NM_008605; ENSMUST00000005950; ENSMUST00000065079; ENSMUST00000120655; ENSMUST00000127722; ENSMUST00000138220; ENSMUST00000148005; ENSMUST00000150167; BC019135; OTTMUST00000067718; OTTMUST00000067719; OTTMUST00000067720; OTTMUST00000067721; OTTMUST00000067722; OTTMUST00000067735; OTTMUST00000067736; uc009och.1; uc009oci.1; uc009ocj.1; uc009ock.1; uc009ocl.1; uc009ocm.1	Mmp12		TC0400000952.mm.2	-1.54	0.032	Tek
TC1700002106.mm.2	-1.27	0.021	NM_001204071; NM_009420; ENSMUST00000024724; ENSMUST00000124399; ENSMUST00000131699; ENSMUST00000141204; ENSMUST00000144243; BC049615; OTTMUST00000070131; OTTMUST00000070132; OTTMUST00000070133; OTTMUST00000070134; OTTMUST00000070845; uc008coj.2; uc012atl.1	Crisp2		TC1900000254.mm.2	-1.22	0.0451	NM_029550; ENSMUST00000025598; ENSMUST00000123407; ENSMUST00000128987; ENSMUST00000138545; ENSMUST00000147335; ENSMUST00000152017; ENSMUST00000154822; BC010803; OTTMUST00000070109; OTTMUST00000070110; OTTMUST00000070111; OTTMUST00000070112; OTTMUST00000070113; OTTMUST00000070114; OTTMUST00000070115; uc008gul.2; uc008gum.2	Keg1		TC0800000795.mm.2	1.26	0.0321	Mvb12a
TC0X00000096.mm.2	-1.36	0.0211	NR_045448; BC055780; uc009spi.3	B630019K06Rik		TC0200002323.mm.2	-1.2	0.0454	NR_036629; BC144855; OTTMUST00000040874; uc008nil.1; uc012cgq.1	Efcab8		TC0200003362.mm.2	1.47	0.0322	Stom
TC0700002228.mm.2	1.51	0.0212	NM_009490; ENSMUST00000072475; ENSMUST00000174368; OTTMUST00000097559; OTTMUST00000097560; uc012exr.1	Vmn2r30		TC0800000128.mm.2	-1.25	0.0455	NM_001143671; NM_001143672; ENSMUST00000167071; ENSMUST00000167505; uc009kxx.2; uc009kxy.2; uc009kxz.2	Tmem255b		TC1500001054.mm.2	-1.45	0.0322	Slc4a8
TC0400000354.mm.2	-1.26	0.0212	NM_023739; ENSMUST00000030133; ENSMUST00000091614; ENSMUST00000098143; ENSMUST00000124595; ENSMUST00000131305; ENSMUST00000136717; ENSMUST00000143798; BC053709; OTTMUST00000015100; OTTMUST00000015101; OTTMUST00000015102; OTTMUST00000015103; OTTMUST00000015104; OTTMUST00000015105; OTTMUST00000015106	Nfx1		TC0500002122.mm.2	-1.41	0.0455	NM_001177579; ENSMUST00000094946; ENSMUST00000095004; uc012dtn.1	Gm10471; Gm7347		TC0700004126.mm.2	-1.31	0.0324	Btbd10
TC1900001219.mm.2	1.37	0.0212	NM_001163144; NM_001190483; ENSMUST00000025618; ENSMUST00000050715; uc008gxp.2; uc008gxq.2; uc008gxr.1	Pcsk5		TC0700000328.mm.2	-1.21	0.0455	NM_001166740; ENSMUST00000098739; OTTMUST00000098263; uc012fcz.1	Vmn1r125		TC0500003320.mm.2	1.32	0.0325	A330070K13Rik
TC0600000884.mm.2	1.36	0.0213	NM_001190732; ENSMUST00000179797; uc012eno.1	Gm20594		TC0400003124.mm.2	1.25	0.0456	NM_026082; ENSMUST00000030286; ENSMUST00000075836; ENSMUST00000124040; ENSMUST00000124466; ENSMUST00000127417; ENSMUST00000127946; ENSMUST00000131386; ENSMUST00000139152; ENSMUST00000140225; ENSMUST00000140848; ENSMUST00000150254; ENSMUST00000153362; BC086672; OTTMUST00000019759; OTTMUST00000019760; OTTMUST00000019761; OTTMUST00000019762; OTTMUST00000019763; OTTMUST00000019764; OTTMUST00000019765…	Dock7		TC0200003805.mm.2	1.64	0.0325	Prkra
TC1600000644.mm.2	-1.55	0.0213	NM_007877; ENSMUST00000023390; BC119286; BC137819; uc007zgi.1	Drd3		TC0600002421.mm.2	1.24	0.0456	ENSMUST00000065878; XM_989547.2	4930597O21Rik		TC0800001316.mm.2	1.52	0.0325	Cmtr2
TC1700002553.mm.2	-1.24	0.0213	NM_011500; ENSMUST00000024881; ENSMUST00000145480; ENSMUST00000145910; BC090968; BC150727; OTTMUST00000060731; OTTMUST00000060870; OTTMUST00000060871; uc008doz.1; uc008dpa.1	Strn		TC1000001543.mm.2	-1.25	0.0456	NM_009635; ENSMUST00000026500; ENSMUST00000126816; ENSMUST00000129173; ENSMUST00000142698; BC119222; BC120545; OTTMUST00000086252; OTTMUST00000086253; OTTMUST00000086255; OTTMUST00000086256; uc007hhl.2	Avil		TC0200001747.mm.2	-1.57	0.0326	Disp2
TC1000000711.mm.2	-1.27	0.0213	NM_009630; ENSMUST00000105420; BC110692	Adora2a		TC0900001468.mm.2	-1.29	0.046	NM_010859; ENSMUST00000079784; ENSMUST00000124267; ENSMUST00000136695; ENSMUST00000153142; BC061222; OTTMUST00000039826; OTTMUST00000039827; OTTMUST00000039828; OTTMUST00000039829; uc009rur.1	Myl3		TC0500003108.mm.2	1.21	0.0327	Prkab1
TC0200003185.mm.2	-1.33	0.0214	NM_177841; ENSMUST00000057224; ENSMUST00000155409	Ccdc187		TC0700003590.mm.2	-1.37	0.0461	NM_173445; ENSMUST00000047362; ENSMUST00000121882; ENSMUST00000123109; ENSMUST00000123189; ENSMUST00000130888; ENSMUST00000134288; ENSMUST00000144685; ENSMUST00000148001; ENSMUST00000155124; BC069844; OTTMUST00000071974; OTTMUST00000071975; OTTMUST00000071976; OTTMUST00000071977; OTTMUST00000071978; OTTMUST00000071979; OTTMUST00000071980; OTTMUST00000071981; OTTMUST00000071982; uc009ial.2; uc012f…	Rccd1		TC0700000116.mm.2	1.36	0.0327	Zscan4f
TC1900000250.mm.2	-1.27	0.0215	NM_145935; ENSMUST00000044976; ENSMUST00000119960; ENSMUST00000123173; ENSMUST00000155846; ENSMUST00000157069; BC010799; BC015294; BC024434; OTTMUST00000070082; OTTMUST00000070083; OTTMUST00000070084; OTTMUST00000070100; OTTMUST00000070101; uc008guh.1; uc008gui.1	Glyat		TC0800001952.mm.2	-1.23	0.0464	NM_001080813; NM_029423; ENSMUST00000033878; ENSMUST00000054212; BC125400; BC132094; uc009lhz.2; uc009lia.2; uc012gbs.1	Rab11fip1		TC1100004255.mm.2	-1.48	0.0328	B3gntl1
TC1700000535.mm.2	-1.21	0.0215	NM_001163748; NM_008804; ENSMUST00000047168; ENSMUST00000124902; ENSMUST00000127929; ENSMUST00000130547; ENSMUST00000131417; ENSMUST00000134525; ENSMUST00000136384; ENSMUST00000137927; ENSMUST00000141314; ENSMUST00000143549; ENSMUST00000154392; ENSMUST00000154567; ENSMUST00000155113; ENSMUST00000155395; BC061163; OTTMUST00000085510; OTTMUST00000085511; OTTMUST00000085512; OTTMUST00000085513; OTTM…	Pde9a		TC0700004593.mm.2	1.21	0.0464	NM_024290; ENSMUST00000035742; ENSMUST00000152703; BC106828; BC106829; OTTMUST00000058457; OTTMUST00000058458; uc009kpu.1; uc009kpv.1	Tnfrsf23		TC0900002126.mm.2	1.52	0.0328	Tmem136
TC0700002387.mm.2	-1.35	0.0216	NM_001244031; NR_045119; NR_045120; ENSMUST00000181796; OTTMUST00000098362; OTTMUST00000098363; OTTMUST00000098364; uc029wds.1	Vmn1r90; Nlrp5-ps; Vmn1r181		TC0600003284.mm.2	-1.3	0.0464	NM_001142969; ENSMUST00000091791; uc009ejh.2; uc012euf.1	A630073D07Rik		TC1500001105.mm.2	1.44	0.0329	Tarbp2
TC0800000653.mm.2	1.41	0.0216	NM_021506; ENSMUST00000034060; BC060113; BC060696; uc009ltw.1; uc009ltx.1	Sh3rf1		TC0700001585.mm.2	1.33	0.0465	NM_146774; ENSMUST00000084760; BC138079; BC145756; uc009jbo.1	Olfr472		TC1100003178.mm.2	1.52	0.0329	Olfr392
TC0500000334.mm.2	1.3	0.0217	NM_008037; ENSMUST00000031017; BC065131; uc008wzi.2; uc008wzj.1	Fosl2		TC0300002785.mm.2	1.25	0.047	OTTMUST00000053624	Amy2a1		TC1400001879.mm.2	-1.22	0.033	4930503E14Rik
TC0M00000027.mm.2	-1.68	0.0217	ENSMUST00000082419	ND6		TC0200001681.mm.2	1.22	0.0471	NM_001285458; NM_001285459; NM_001287817; NM_001287818; NM_010230; ENSMUST00000081349; ENSMUST00000099576; ENSMUST00000102547; ENSMUST00000110954; ENSMUST00000145891; ENSMUST00000150510; ENSMUST00000152255; ENSMUST00000153151; ENSMUST00000161731; BC138036; BC171945; OTTMUST00000036014; OTTMUST00000036015; OTTMUST00000036016; OTTMUST00000036017; OTTMUST00000036018; OTTMUST00000036019; OTTMUST00000…	Fmn1		TC0600000768.mm.2	-1.44	0.0331	Prdm5
TC1000001936.mm.2	1.82	0.0217	NM_028351; ENSMUST00000092623; BC103794; BC145929; BC145931; uc007etb.2	Rspo3		TC1100000910.mm.2	-1.31	0.0473	ENSMUST00000166700	Gm17305		TC0300003225.mm.2	1.49	0.0331	Sirpb1a
TC1800001312.mm.2	1.21	0.0217	NM_018744; ENSMUST00000019791; ENSMUST00000076043; ENSMUST00000115449; ENSMUST00000123228; ENSMUST00000126684; ENSMUST00000135790; ENSMUST00000141224; ENSMUST00000144223; ENSMUST00000151382; ENSMUST00000156422; BC059238; BC062979; OTTMUST00000085728; OTTMUST00000085730; OTTMUST00000085731; OTTMUST00000085732; OTTMUST00000085733; OTTMUST00000085734; OTTMUST00000085735; OTTMUST00000085736; OTTMUST0…	Sema6a		TC0X00001985.mm.2	1.32	0.0475	NM_001162364; ENSMUST00000119649	Gm14525		TC0400002073.mm.2	-1.78	0.0331	Cfap74
TC1000000450.mm.2	1.21	0.0218	NM_011376; ENSMUST00000020071; uc007fal.1	Sim1		TC1400000173.mm.2	-1.21	0.048	NM_025366; ENSMUST00000071215; BC049582; BC052720; BC092216; uc007skm.2; uc007skn.2	Chchd1		TC0300002709.mm.2	-1.59	0.0332	Kcnc4
TC1600000211.mm.2	-1.22	0.0219	NM_001033338; ENSMUST00000169803; BC141386; OTTMUST00000061191; uc007ykn.2	Rimbp3		TC1900000279.mm.2	-1.25	0.0482	NM_146635; ENSMUST00000053113; uc008gvu.1	Olfr1489		TC0700000808.mm.2	-1.36	0.0332	Fam71e1
TC0400003542.mm.2	-1.22	0.0221	NM_153403; ENSMUST00000097888; ENSMUST00000127800; ENSMUST00000149425; ENSMUST00000156533; ENSMUST00000176315; BC129914; OTTMUST00000020859; OTTMUST00000020860; OTTMUST00000020861; OTTMUST00000020862; OTTMUST00000111091; uc008utj.2; uc012dle.1	Ago1		TC0200001241.mm.2	-1.27	0.0485	NM_146436; ENSMUST00000052307; BC150719; OTTMUST00000032630; uc008kkl.2	Olfr998		TC0700004658.mm.2	-1.64	0.0332	Rnf141
TC1600001248.mm.2	-1.24	0.0222	NM_025345; ENSMUST00000023357; ENSMUST00000120707; ENSMUST00000148278; BC011300; OTTMUST00000066891; OTTMUST00000066892; OTTMUST00000066893; uc007yhh.1; uc007yhi.1	Fopnl		TC0200000558.mm.2	1.31	0.0486	NM_001112703; NM_001283045; NM_001283046; NM_001283047; NM_009594; ENSMUST00000028190; ENSMUST00000075759; ENSMUST00000123471; ENSMUST00000124089; ENSMUST00000124726; ENSMUST00000127714; ENSMUST00000135233; ENSMUST00000142554; ENSMUST00000146537; ENSMUST00000156736; BC059260; BC103770; OTTMUST00000028740; OTTMUST00000028741; OTTMUST00000028742; OTTMUST00000028743; OTTMUST00000028744; OTTMUST00000…	Abl1		TC0500002073.mm.2	1.6	0.0333	Kcnh2
TC1200000647.mm.2	-1.29	0.0223	NM_008856; ENSMUST00000021527; ENSMUST00000119092; BC031121; OTTMUST00000072699; OTTMUST00000072700; uc007nwn.1; uc011ynt.1	Prkch		TC0200001262.mm.2	1.26	0.049	NM_001011759; ENSMUST00000050942; OTTMUST00000032724; uc008kli.1	Olfr1031		TC1400001573.mm.2	-1.35	0.0335	Dlg5
TC1500001470.mm.2	1.36	0.0224	NM_026200; ENSMUST00000022967; BC128477; BC128478; uc007vql.2; uc007vqm.2	Kcnv1		TC0700001492.mm.2	-1.27	0.0492	NM_010089; ENSMUST00000079348; ENSMUST00000106892; OTTMUST00000045691; uc009itr.1	Usp17lc		TC1300001554.mm.2	1.4	0.0336	Olfr1359; Olfr1360
TC1500000389.mm.2	3.37	0.0224	NM_010930; ENSMUST00000050027; BC003774; OTTMUST00000083385; uc007vrn.1	Nov		TC0700000032.mm.2	1.28	0.0494	NM_010746; ENSMUST00000006792; ENSMUST00000126417; BC115364; OTTMUST00000069117; OTTMUST00000069118; uc009exi.1; uc009exj.1	Ncr1		TC1400000583.mm.2	1.73	0.0336	Ear4; Ear14
TC1100002218.mm.2	-1.24	0.0224	NM_001185153; NM_015785; ENSMUST00000020413; BC139450; BC139453; BC145628; OTTMUST00000017601; uc007iae.2; uc011xrm.1	Zpbp		TC0600003397.mm.2	-1.22	0.0495	NM_001113559; NM_001243163; NM_011444; ENSMUST00000038815; ENSMUST00000077160; ENSMUST00000111746; ENSMUST00000111748; ENSMUST00000111749; ENSMUST00000124233; ENSMUST00000129050; ENSMUST00000139478; ENSMUST00000141102; ENSMUST00000142294; ENSMUST00000144289; ENSMUST00000149451; ENSMUST00000150087; ENSMUST00000170367; BC110478; OTTMUST00000062143; OTTMUST00000062144; OTTMUST00000062145; OTTMUST000…	Sox5		TC0500001025.mm.2	1.4	0.0338	Spp1
TC1900001153.mm.2	-1.3	0.0225	NM_146809; ENSMUST00000112952; BC058600; uc008gto.1	Olfr1426		TC1400000016.mm.2	-1.25	0.0498	ENSMUST00000168306; ENSMUST00000179327; XM_001475780.2	Gm3029		TC0500002136.mm.2	1.3	0.0338	Shh
TC0700002347.mm.2	-1.22	0.0225	NM_001017955; ENSMUST00000046245; uc009fef.1; uc009feg.2	Zscan18		TC1100002830.mm.2	-1.23	0.0499	NM_146376; ENSMUST00000070804; OTTMUST00000012765; uc007jbx.1	Olfr323		TC0700003891.mm.2	-1.49	0.0338	Olfr607
TC1200000715.mm.2	-1.44	0.0226	NM_009705; ENSMUST00000021550; BC023349; OTTMUST00000085291; uc007nzv.2	Arg2		TC0300002068.mm.2	1.43	0.0499	NM_177346; ENSMUST00000058535; ENSMUST00000149007; OTTMUST00000065774; OTTMUST00000065775; uc008pjo.1	Gpr149		TC1400001725.mm.2	1.45	0.0338	Sncg
TC1300002024.mm.2	-1.21	0.0226	NM_010076; ENSMUST00000021932; BC137641; BC137655	Drd1								TC1300000409.mm.2	1.22	0.0338	Fars2
TC0900000497.mm.2	-1.21	0.0226	NM_016808; NM_198091; NM_198092; ENSMUST00000034508; ENSMUST00000065461; ENSMUST00000114830; ENSMUST00000175816; ENSMUST00000176022; ENSMUST00000176416; ENSMUST00000176671; ENSMUST00000177054; ENSMUST00000177422; BC017517; OTTMUST00000110364; OTTMUST00000110365; OTTMUST00000110367; OTTMUST00000110368; OTTMUST00000110369; OTTMUST00000110415; OTTMUST00000110416; OTTMUST00000110417; OTTMUST000001104…	Usp2								TC1600002039.mm.2	1.55	0.0338	Tiam1
TC0900000232.mm.2	2.51	0.0227	NM_175678; ENSMUST00000059650; ENSMUST00000133787; ENSMUST00000154337; ENSMUST00000154644; OTTMUST00000059289; OTTMUST00000059290; OTTMUST00000059291; OTTMUST00000059292; uc009oox.1; uc009ooy.1	Npsr1								TC0700002946.mm.2	1.61	0.0339	Iglon5
TC0300001265.mm.2	2.88	0.0227	NM_022565; ENSMUST00000144344; ENSMUST00000147016; ENSMUST00000172632; ENSMUST00000173932; ENSMUST00000174648; OTTMUST00000061638; OTTMUST00000061639; OTTMUST00000061874; OTTMUST00000096300; OTTMUST00000096301; uc008rfv.2; uc008rfw.2; uc008rfx.2	Ndst4								TC0100001882.mm.2	-1.22	0.034	Cd34
TC0900001204.mm.2	-1.22	0.0227	NM_011916; ENSMUST00000034981; uc009rbv.1; uc009rbw.1; uc009rbx.1; uc009rby.1	Xrn1								TC0500003313.mm.2	1.94	0.034	Gusb
TC0800000222.mm.2	-1.29	0.0227	NM_001177486; ENSMUST00000110754; uc012gat.1	Gm15293								TC1400001867.mm.2	1.32	0.034	Gm8180
TC1000001883.mm.2	1.24	0.0228	NM_001010829; ENSMUST00000078532; OTTMUST00000046030; uc007eqj.1	Taar7a								TC0200001336.mm.2	2.2	0.034	Olfr1255
TC1500001136.mm.2	-1.37	0.0228	NM_001048178; NM_001286370; NM_010284; ENSMUST00000069451; ENSMUST00000110697; ENSMUST00000110698; ENSMUST00000159508; ENSMUST00000159912; ENSMUST00000160343; ENSMUST00000161180; ENSMUST00000161561; ENSMUST00000161770; ENSMUST00000162993; BC075720; OTTMUST00000075775; OTTMUST00000075776; OTTMUST00000075777; OTTMUST00000075778; OTTMUST00000075779; OTTMUST00000075780; OTTMUST00000075781; OTTMUST000…	Ghr								TC0100002640.mm.2	-1.37	0.0342	Scg2
TC1500002268.mm.2	1.27	0.0229	NM_008476; NM_010669; ENSMUST00000023786; ENSMUST00000023788; BC080820; BC119554; BC119555; BC139807; uc007xtu.1; uc007xtv.1	Krt6a; Krt6b								TC1200001919.mm.2	-1.45	0.0342	D830013O20Rik
TC1400000866.mm.2	1.3	0.023	NM_001164220; NM_023233; ENSMUST00000039562; ENSMUST00000165015; BC138576; BC145915; uc007ufy.2; uc007ufz.2	Trim13								TC1200000830.mm.2	1.58	0.0343	Zc2hc1c
TC0700003054.mm.2	1.26	0.023	NM_001288801; ENSMUST00000098436	Mrgpra9								TC1400001233.mm.2	-1.37	0.0343	Gm6280
TC1500000125.mm.2	1.27	0.0231	NM_009865; ENSMUST00000040562; ENSMUST00000166873; ENSMUST00000176146; ENSMUST00000176409; ENSMUST00000176593; ENSMUST00000176801; BC052056; BC062962; OTTMUST00000103429; OTTMUST00000103430; OTTMUST00000103431; OTTMUST00000103432; OTTMUST00000103433; OTTMUST00000103434; uc007vii.1; uc007vij.1; uc007vik.1; uc007vil.1; uc007vim.1	Cdh10								TC1000001044.mm.2	1.45	0.0343	Timp3
TC0900001825.mm.2	-1.22	0.0231	NM_146562; ENSMUST00000073765; BC120769; BC125340; uc009ohx.1	Olfr862								TC0400002976.mm.2	-1.51	0.0344	Saxo1
TC0100002319.mm.2	1.21	0.0231	NM_008667; ENSMUST00000069792; ENSMUST00000167732; ENSMUST00000168082; ENSMUST00000170269; BC005627; BC016886; OTTMUST00000092056; OTTMUST00000092057; OTTMUST00000092058; OTTMUST00000092059; OTTMUST00000092060; uc007ayh.2	Nab1								TC1000000776.mm.2	1.3	0.0345	Dnmt3l
TC1300001812.mm.2	2.18	0.0231	NM_153529; ENSMUST00000037623; ENSMUST00000122286; BC035531; OTTMUST00000068597; OTTMUST00000068625	Nrn1								TC0200004075.mm.2	1.48	0.0345	Olfr1259
TC1600000235.mm.2	1.45	0.0232	NM_022982; ENSMUST00000059589; BC052317; BC058381; OTTMUST00000093843; uc007ymv.1	Rtn4r								TC1000002237.mm.2	1.64	0.0345	Pldi
TC0300003140.mm.2	-1.47	0.0232	NM_199465; ENSMUST00000046045; BC052878; uc008rtb.2; uc008rtc.1; uc008rtd.2; uc029upd.1; uc029upe.1	Nexn								TC0200002435.mm.2	-1.51	0.0346	Adig
TC1100002428.mm.2	1.25	0.0232	NM_176829; ENSMUST00000104962; BC139107; BC139123; uc007ihr.1	4931440F15Rik								TC1200001282.mm.2	1.78	0.0347	Crip1
TC0200003799.mm.2	-1.27	0.0232	NM_001081228; NM_030188; ENSMUST00000099994; ENSMUST00000099995; BC004773; BC157934; BC158130; BC172090; OTTMUST00000035966; OTTMUST00000035968	Ttc30a2; Ttc30a1								TC1000001809.mm.2	-1.29	0.0347	Arfgef3
TC0200003560.mm.2	3.87	0.0232	NM_001139509; NM_013613; ENSMUST00000028166; ENSMUST00000112627; ENSMUST00000112629; ENSMUST00000128776; ENSMUST00000140165; ENSMUST00000183542; BC137715; OTTMUST00000029884; OTTMUST00000029885; OTTMUST00000029886; OTTMUST00000029887; OTTMUST00000029889; OTTMUST00000031301; uc008jrw.2; uc008jrx.2; uc008jry.2; uc012bvn.1	Nr4a2								TC0700003962.mm.2	-1.27	0.0347	Olfr671
TC0900001182.mm.2	1.26	0.0232	NM_177909; ENSMUST00000033463; ENSMUST00000162329; ENSMUST00000162870; BC099942; BC153825; OTTMUST00000081766; OTTMUST00000081767; OTTMUST00000081768; uc009ray.2	Slc9a9								TC0700004502.mm.2	1.57	0.0348	Olfr536
TC1500002183.mm.2	1.22	0.0233	NM_172612; ENSMUST00000003451; ENSMUST00000109149; ENSMUST00000120997; BC048531; OTTMUST00000071932; OTTMUST00000071933; OTTMUST00000071934; uc007xnh.1; uc007xni.1; uc007xnj.1	Rnd1								TC1000000537.mm.2	1.49	0.0348	Micu1
TC1700002558.mm.2	-1.27	0.0234	NM_011163; ENSMUST00000024884; ENSMUST00000169940; ENSMUST00000171451; ENSMUST00000171852; BC016422; OTTMUST00000092432; OTTMUST00000092433; OTTMUST00000092434; OTTMUST00000092435; uc008dph.2	Eif2ak2								TC1100001076.mm.2	1.42	0.0349	Inpp5k
TC0700003686.mm.2	-1.3	0.0234	NM_001102580; ENSMUST00000165771; OTTMUST00000097495; uc009veo.1	Vmn2r76								TC1100001832.mm.2	1.33	0.035	Arsg
TC1000001490.mm.2	1.22	0.0235	NM_011915; ENSMUST00000020439; ENSMUST00000145691; ENSMUST00000175867; BC004048; BC013268; OTTMUST00000068607; OTTMUST00000068608; OTTMUST00000104102; uc007hfj.2; uc007hfk.1	Wif1								TC0200000456.mm.2	1.4	0.035	Gm2240
TC1900001649.mm.2	-1.25	0.0237	NM_001252501; NM_021377; ENSMUST00000072685; ENSMUST00000111756; ENSMUST00000164039; ENSMUST00000168357; BC007486; uc008hvz.2; uc008hwa.3; uc008hwb.3; uc008hwc.3; uc029tst.1	Sorcs1								TC0500003553.mm.2	-1.35	0.035	Zfp853
TC0100001125.mm.2	-1.29	0.0237	NM_178690; ENSMUST00000037649; ENSMUST00000131884; ENSMUST00000142662; ENSMUST00000150945; BC046297; OTTMUST00000062113; OTTMUST00000062114; OTTMUST00000062115; OTTMUST00000062116; uc007clc.2	Rab3gap1								TC0700004291.mm.2	1.46	0.035	Sult1a1
TC0800003031.mm.2	-1.22	0.0237	NM_028071; ENSMUST00000034285; ENSMUST00000168698; BC010249; BC011068; uc012glt.1	Cotl1								TC1000002775.mm.2	1.28	0.035	Tmtc3
TC1100001925.mm.2	1.21	0.0237	NR_004853; OTTMUST00000008425; OTTMUST00000008430; OTTMUST00000008431; uc007mko.2; uc011yhu.1	Cdk3-ps								TC1700001674.mm.2	-1.51	0.0351	Metrn
TC0500000423.mm.2	1.3	0.0238	NM_145920; ENSMUST00000056365; ENSMUST00000101258; ENSMUST00000159854; ENSMUST00000159915; BC037473; BC064473; OTTMUST00000063537; OTTMUST00000063538; OTTMUST00000063539; OTTMUST00000063540; uc008xfr.2; uc008xfs.2	Evc2								TC0900003313.mm.2	1.32	0.0351	Ccr1
TC1200002119.mm.2	1.3	0.0239	NM_027744; ENSMUST00000021423; BC125331; BC125333; uc007oio.1	Noxred1								TC1500002059.mm.2	1.67	0.0351	Rabl2
TC0400003075.mm.2	1.4	0.024	NM_027089; ENSMUST00000030309; ENSMUST00000107097; BC089517; OTTMUST00000018111; OTTMUST00000018112	Eqtn								TC0X00002507.mm.2	1.59	0.0351	Pbsn
TC1500000157.mm.2	1.25	0.024	NR_027376; uc007viz.2	Gm5468								TC1000000674.mm.2	1.87	0.0351	Slc16a9
TC0900001822.mm.2	-1.24	0.0241	NM_146522; ENSMUST00000072419; uc009ohn.1	Olfr854								TC0400002717.mm.2	-2.09	0.0352	Ptpn3
TC0500001636.mm.2	-1.23	0.0242	NM_001005426; ENSMUST00000035852; ENSMUST00000127541; ENSMUST00000128946; ENSMUST00000141642; BC071186; OTTMUST00000054965; OTTMUST00000054984; OTTMUST00000054985; OTTMUST00000054986; uc009adz.2	Zcwpw1								TC1100000297.mm.2	-1.57	0.0353	Clhc1
TC0600001579.mm.2	1.23	0.0245	NM_007961; ENSMUST00000081028; ENSMUST00000111963; ENSMUST00000145869; ENSMUST00000164648; ENSMUST00000169529; BC052163; OTTMUST00000064123; OTTMUST00000064124; OTTMUST00000064125; OTTMUST00000092386; OTTMUST00000092389	Etv6								TC0700002102.mm.2	1.68	0.0353	Dhcr7
TC1200000676.mm.2	-1.28	0.0245	NM_001101471; ENSMUST00000095610; ENSMUST00000154078; ENSMUST00000172992; OTTMUST00000039217; OTTMUST00000094890; uc007nya.2	Akap5								TC0300003249.mm.2	1.37	0.0354	Hiat1
TC1300000630.mm.2	-1.25	0.0245	NM_019968; ENSMUST00000026988; ENSMUST00000135354; ENSMUST00000142246; ENSMUST00000156024; BC115498; OTTMUST00000081332; OTTMUST00000081333; OTTMUST00000081334; OTTMUST00000081335; uc007qoj.2	Arl10								TC0X00000614.mm.2	1.36	0.0354	Fmr1nb
TC0800002674.mm.2	1.41	0.0245	NM_172913; ENSMUST00000109621; ENSMUST00000176034; ENSMUST00000176616; BC052044; OTTMUST00000103881; OTTMUST00000103882; OTTMUST00000103883; uc009msb.2	Tox3								TC0500001504.mm.2	-1.35	0.0355	Sfswap
TC0900003266.mm.2	4.15	0.0245	NM_001284508; NM_031161; ENSMUST00000035120; BC028487	Cck								TC1300002435.mm.2	1.27	0.0355	Jmy
TC0300001446.mm.2	1.34	0.0246	NM_001289492; NM_001289493; NM_018734; ENSMUST00000029935; ENSMUST00000106221; ENSMUST00000106222; ENSMUST00000128609; ENSMUST00000142060; ENSMUST00000142731; BC019195; OTTMUST00000055906; OTTMUST00000055907; OTTMUST00000055908; OTTMUST00000055909; OTTMUST00000055910; OTTMUST00000055911; uc008rov.1	Gbp3								TC0X00002435.mm.2	-1.37	0.0355	Pdzd4
TC1100001095.mm.2	1.21	0.0247	NM_027773; ENSMUST00000094014; ENSMUST00000127340; ENSMUST00000129853; ENSMUST00000130527; ENSMUST00000169560; BC115519; BC115520; OTTMUST00000014059; OTTMUST00000014060; OTTMUST00000014061; OTTMUST00000074144; OTTMUST00000090539; uc007kff.1; uc007kfg.2	Fam57a								TC1100004084.mm.2	1.33	0.0355	Grb2
TC1400001950.mm.2	-1.34	0.0249	ENSMUST00000175463; XM_001477137.3	Gm25380; Gm3552								TC0100003098.mm.2	1.33	0.0356	Optc
TC0400003950.mm.2	-1.22	0.025	NM_001085504; ENSMUST00000105747; uc008vrk.1	Gm436								TC0500000381.mm.2	-1.32	0.0356	Add1; Mir7036b
TC0400003451.mm.2	-1.26	0.025	NM_172700; ENSMUST00000058754; ENSMUST00000135788; ENSMUST00000143768; BC138578; OTTMUST00000020234; OTTMUST00000020235; OTTMUST00000020236; uc008uny.1	Zmpste24								TC0500001912.mm.2	1.76	0.0356	Steap2
TC0Y00000185.mm.2	-1.26	0.025	uc029yey.1	Gm20816								TC0400002095.mm.2	1.52	0.0357	Mxra8
TC0100003506.mm.2	1.23	0.0251	NM_022563; ENSMUST00000027985; ENSMUST00000170800; BC138826; BC138827; uc007dlu.2; uc011wvr.1	Ddr2								TC0700002279.mm.2	-1.59	0.0357	Vmn2r38
TC1900001775.mm.2	-1.25	0.0251	ENSMUST00000147153; OTTMUST00000082606; XM_994361.2; XR_106019.1	LOC101055671; Lipo2								TC1700002775.mm.2	1.54	0.0357	Zfp414
TC0900000259.mm.2	1.29	0.0251	NM_001033323; NM_001129787; ENSMUST00000115247; ENSMUST00000133213; OTTMUST00000040860; OTTMUST00000040861; uc009oql.1; uc009oqm.2	Igsf9b								TC1500000380.mm.2	1.24	0.0358	Med30
TC0200004219.mm.2	-1.3	0.0251	NM_001039150; NM_001039151; NM_001177785; NM_001177786; NM_001177787; NM_009851; ENSMUST00000005218; ENSMUST00000060516; ENSMUST00000099673; ENSMUST00000111190; ENSMUST00000111191; ENSMUST00000111192; ENSMUST00000111194; ENSMUST00000111198; ENSMUST00000124624; BC051388; OTTMUST00000035222; OTTMUST00000035223; OTTMUST00000035224; OTTMUST00000035226; OTTMUST00000035227; OTTMUST00000035228; OTTMUST0…	Cd44								TC0400000149.mm.2	-1.3	0.0358	Mmp16
TC0100000948.mm.2	1.2	0.0253	NM_199366; ENSMUST00000094663; BC132622; BC132624; uc007ces.1	Gal3st2								TC0900002113.mm.2	-1.29	0.0358	Sorl1
TC1400001535.mm.2	1.24	0.0253	NM_025440; ENSMUST00000061444; BC024656; uc007sjp.1	Mrps16								TC0600003285.mm.2	-1.89	0.0358	Tas2r121
TC0X00001700.mm.2	-1.26	0.0254	NM_001287530; NM_009707; NM_178754; NR_109847; ENSMUST00000033721; ENSMUST00000087016; ENSMUST00000112127; ENSMUST00000112129; ENSMUST00000112131; ENSMUST00000139146; ENSMUST00000143048; OTTMUST00000046706; OTTMUST00000046828; OTTMUST00000046947; OTTMUST00000046948; OTTMUST00000046949; OTTMUST00000046950; OTTMUST00000046951	Arhgap6								TC1700001449.mm.2	1.77	0.0359	Slc22a3
TC0900002780.mm.2	1.2	0.0254	NM_001198933; NM_008615; ENSMUST00000034989; BC003287; BC011081; BC080660; BC094028; uc009qxr.2; uc009qxs.2; uc012gxt.1	Me1								TC1800001308.mm.2	1.3	0.0361	Atg12
TC0200005512.mm.2	-1.25	0.0254	NM_010911; ENSMUST00000029147; ENSMUST00000109600; ENSMUST00000125449; ENSMUST00000184469; BC010586; OTTMUST00000038462; OTTMUST00000038486; OTTMUST00000038487; OTTMUST00000117628; uc008nmj.2; uc008nmk.2; uc008nml.2	Nfs1								TC1400001516.mm.2	-1.48	0.0361	Gm2244
TC1700002488.mm.2	1.22	0.0255	NM_026064; ENSMUST00000024846; ENSMUST00000123686; ENSMUST00000126529; ENSMUST00000128179; ENSMUST00000129093; ENSMUST00000148960; ENSMUST00000150456; BC010265; BC029180; OTTMUST00000082460; OTTMUST00000082461; OTTMUST00000082462; OTTMUST00000082463; OTTMUST00000082464; OTTMUST00000082465; OTTMUST00000082466; uc008dlw.1	Myl12a								TC1600001443.mm.2	1.4	0.0361	Atp13a4
TC1000000844.mm.2	-1.27	0.0256	NM_027207; ENSMUST00000041882; BC146018; BC146020; uc007gcf.1	1600002K03Rik								TC0500000221.mm.2	-1.31	0.0362	Nub1
TC1200001625.mm.2	1.28	0.0257	NM_001271386; NM_024124; ENSMUST00000110819; BC098187; uc007nix.1; uc007niz.1; uc007nja.1; uc007njb.1; uc007njc.2; uc007njd.1	Hdac9								TC1500000407.mm.2	-1.38	0.0363	Tbc1d31
TC0700002503.mm.2	1.23	0.0257	NM_033601; ENSMUST00000120537; ENSMUST00000123375; ENSMUST00000135609; ENSMUST00000139680; ENSMUST00000141996; ENSMUST00000146194; ENSMUST00000152768; OTTMUST00000077737; OTTMUST00000077739; OTTMUST00000077740; OTTMUST00000077741; OTTMUST00000077742; OTTMUST00000077743; OTTMUST00000077744; uc009fnj.1; uc009fnk.2	Bcl3								TC0200001663.mm.2	1.59	0.0364	Nop10
TC1500001067.mm.2	1.64	0.0257	NM_010444; ENSMUST00000023779; BC004770; uc007xsv.2	Nr4a1								TC5_GL456354_random00000004.mm.2	-1.44	0.0365	E330014E10Rik; Gm3286
TC0300002384.mm.2	1.41	0.0257	NM_175424; ENSMUST00000070284; uc008qdm.1	Prr9								TC1400001961.mm.2	1.61	0.0366	Slc35f4
TC0200003753.mm.2	-1.33	0.0258	NM_001190297; NM_001276443; NM_001276444; ENSMUST00000048504; ENSMUST00000076463; ENSMUST00000112043; ENSMUST00000112044; ENSMUST00000129184; ENSMUST00000131430; ENSMUST00000134595; ENSMUST00000184503; BC115698; OTTMUST00000032469; OTTMUST00000032470; OTTMUST00000032471; OTTMUST00000032472; OTTMUST00000032473; OTTMUST00000032474; OTTMUST00000032475; OTTMUST00000117009; uc008kcq.1	Gpr155								TC1900000253.mm.2	1.57	0.0366	Olfr1443
TC0100003069.mm.2	1.54	0.0259	NM_008795; ENSMUST00000027697; ENSMUST00000112362; BC119617; uc007coh.2	Cdk18								TC1200002511.mm.2	1.79	0.0367	Itgb8
TC1700002803.mm.2	-1.25	0.0259	NM_001163766; ENSMUST00000079461; ENSMUST00000176170; ENSMUST00000176575; ENSMUST00000176678; ENSMUST00000176923; ENSMUST00000176963; ENSMUST00000176983; ENSMUST00000177017; ENSMUST00000177031; ENSMUST00000177170; ENSMUST00000177340; OTTMUST00000110646; OTTMUST00000110647; OTTMUST00000110649; OTTMUST00000110650; OTTMUST00000110651; OTTMUST00000110652; OTTMUST00000110653; OTTMUST00000110654; OTTMU…	Wdr90								TC0900002270.mm.2	1.44	0.0368	Tex12
TC0500002172.mm.2	2.38	0.026	NM_011773; ENSMUST00000031037; BC066199; OTTMUST00000035963; OTTMUST00000116773; OTTMUST00000116774; OTTMUST00000116775; OTTMUST00000116776; OTTMUST00000116778; uc008wxa.2	Slc30a3								TC0900003244.mm.2	-1.28	0.0369	Scn5a
TC1400000559.mm.2	1.25	0.026	NM_146430; ENSMUST00000089836; BC132583; uc007tlf.2	Olfr742								TC0900001822.mm.2	1.67	0.037	Olfr854
TC1700001571.mm.2	1.27	0.0264	NM_001205095; ENSMUST00000179996; uc029tav.1	Gm4944								TC1300002011.mm.2	1.34	0.037	Auh
TC1100003907.mm.2	1.26	0.0264	NM_001039242; NM_172568; ENSMUST00000049995; ENSMUST00000100332; ENSMUST00000130685; ENSMUST00000138977; ENSMUST00000151305; BC100474; OTTMUST00000006115; OTTMUST00000086518; OTTMUST00000086519; OTTMUST00000086520; uc007lxj.2; uc007lxl.2	2023-03-10								TC0100003301.mm.2	1.79	0.037	Mr1
TC1300002041.mm.2	1.29	0.0265	NM_033610; ENSMUST00000036825; ENSMUST00000134110; ENSMUST00000138067; ENSMUST00000153829; BC019409; OTTMUST00000081255; OTTMUST00000081256; OTTMUST00000081257; OTTMUST00000081258; uc007qpc.1	Sncb								TC1100001147.mm.2	1.55	0.037	Tlcd1; Mir7653
TC1100001568.mm.2	-1.27	0.0265	NM_001003817; ENSMUST00000058295; ENSMUST00000136032; ENSMUST00000138066; BC046811; BC053078; OTTMUST00000005365; OTTMUST00000005366; OTTMUST00000005367; uc007lgi.1	Erbb2								TC1500002071.mm.2	-1.33	0.0371	Kif21a
TC0500000677.mm.2	-1.41	0.0266	NM_173403; ENSMUST00000031127; BC132529; BC138048; OTTMUST00000066156; uc008xsk.1	Slc10a4								TC0700004316.mm.2	-1.32	0.0371	Tbc1d10b
TC0500001724.mm.2	1.22	0.0266	NM_007984; ENSMUST00000031565; ENSMUST00000129306; ENSMUST00000135293; ENSMUST00000137552; ENSMUST00000139131; ENSMUST00000150622; BC052408; OTTMUST00000064440; OTTMUST00000064441; OTTMUST00000064442; OTTMUST00000064443; OTTMUST00000064444; OTTMUST00000064445; uc009ajl.1	Fscn1								TC0800000782.mm.2	-1.49	0.0371	Myo9b
TC1700001634.mm.2	1.33	0.0266	NM_023055; NM_023449; ENSMUST00000002572; ENSMUST00000019684; BC065778; BC070458; uc008axj.2; uc008axk.2; uc008axl.2	Slc9a3r2								TC0200005313.mm.2	-1.84	0.0372	Gm20721
TC0900000492.mm.2	1.53	0.0267	NM_021424; ENSMUST00000034510; BC060694; uc009pbj.1	Pvrl1								TC0300002686.mm.2	1.6	0.0372	Chil6
TC0900000001.mm.2	1.32	0.0268	ENSMUST00000099046; ENSMUST00000151376	Gm10718; Gm10722								TC0600000012.mm.2	1.38	0.0374	Casd1
TC0800000179.mm.2	1.38	0.0268	NM_183026; ENSMUST00000052601; BC116199; OTTMUST00000048804; uc009lai.2	Defb14								TC1100003993.mm.2	1.34	0.0374	Fam20a
TC0X00000214.mm.2	-1.28	0.0269	NM_145628; ENSMUST00000033383; ENSMUST00000127294; ENSMUST00000137101; ENSMUST00000149960; BC005470; OTTMUST00000041524; OTTMUST00000041545; OTTMUST00000041546; OTTMUST00000041547; uc009stp.2; uc009stq.3	Usp11								TC0600002684.mm.2	1.85	0.0375	Kbtbd12
TC1200001953.mm.2	-1.21	0.0269	NM_013675; ENSMUST00000021458; ENSMUST00000166101; ENSMUST00000170532; BC129806; BC150783; OTTMUST00000090781; OTTMUST00000090783; OTTMUST00000090784; uc007nyo.1; uc007nyp.1	Sptb								TC0X00001939.mm.2	1.55	0.0375	Zfp300
TC0900000002.mm.2	1.44	0.0269	ENSMUST00000177722; ENSMUST00000178077; ENSMUST00000178348; ENSMUST00000179881	Gm11168								TC1300002064.mm.2	-1.26	0.0375	Fam193b
TC1000000598.mm.2	-1.23	0.0269	NM_026101; NM_030114; ENSMUST00000020258; BC043082; BC060033; uc007fkb.2; uc007fkc.2; uc007fkd.2; uc011xfl.1	Herc4								TC1100002218.mm.2	-1.69	0.0376	Zpbp
TC0200004941.mm.2	1.4	0.0271	NM_021546; ENSMUST00000000895; ENSMUST00000109716; ENSMUST00000124382; ENSMUST00000125793; ENSMUST00000130824; ENSMUST00000135530; ENSMUST00000149725; BC126874; BC126875; OTTMUST00000037552; OTTMUST00000037553; OTTMUST00000037554; OTTMUST00000037555; OTTMUST00000037556; OTTMUST00000037557; OTTMUST00000037558; uc008njh.1; uc008nji.1	Necab3								TC1100003688.mm.2	1.68	0.0376	Nr1d1
TC0300002765.mm.2	1.25	0.0271	NM_001163348; NM_001163349; NM_001163350; NM_001163351; NM_030699; NM_133488; ENSMUST00000051253; ENSMUST00000072596; ENSMUST00000106570; ENSMUST00000106571; ENSMUST00000106575; ENSMUST00000128219; ENSMUST00000131027; ENSMUST00000133268; ENSMUST00000138344; ENSMUST00000138953; ENSMUST00000156177; BC079881; OTTMUST00000017027; OTTMUST00000017028; OTTMUST00000017029; OTTMUST00000017030; OTTMUST0000…	Ntng1								TC1300001691.mm.2	1.28	0.0377	Prl8a8
TC0700002021.mm.2	1.23	0.0272	NM_146962; ENSMUST00000080681; BC119150; BC120836; uc009kib.1	Olfr541								TC0100003538.mm.2	1.24	0.0377	Ufc1
TC0300001703.mm.2	1.21	0.0272	NM_013755; ENSMUST00000118015; ENSMUST00000135475; ENSMUST00000178328; ENSMUST00000184552; BC029903; OTTMUST00000072630; OTTMUST00000072631; OTTMUST00000072632	Gyg								TC0800000222.mm.2	-1.53	0.0378	Gm15293
TC0200005218.mm.2	-1.38	0.0272	NM_001037177; NM_001037178; NM_001136073; NM_010899; ENSMUST00000029057; ENSMUST00000074618; ENSMUST00000099067; ENSMUST00000109184; ENSMUST00000137451; ENSMUST00000138546; ENSMUST00000140137; ENSMUST00000151292; ENSMUST00000171689; BC064006; OTTMUST00000038307; OTTMUST00000038308; OTTMUST00000038309; OTTMUST00000038310; OTTMUST00000038311; OTTMUST00000038312; OTTMUST00000038313; OTTMUST000000383…	Nfatc2								TC1900001288.mm.2	1.2	0.0378	Foxd4
TC0500003286.mm.2	1.21	0.0274	NM_172885; ENSMUST00000044441; BC140953; OTTMUST00000094473; uc008zse.1	Tmem132d								TC1200000134.mm.2	-1.44	0.0379	Rock2
TC1500000300.mm.2	1.26	0.0274	NM_026778; ENSMUST00000067072; ENSMUST00000132192; ENSMUST00000144800; BC131907; BC144745; OTTMUST00000069433; OTTMUST00000069435; OTTMUST00000069436; uc007voa.1; uc011zsi.1	Cthrc1								TC0500002155.mm.2	-1.55	0.038	Adgrf3
TC0200004320.mm.2	-1.3	0.0274	NM_146396; ENSMUST00000099619; BC120803; BC120805; OTTMUST00000036011; uc008lne.1	Olfr1277								TC1500000777.mm.2	-1.5	0.0382	Mpped1
TC0900001663.mm.2	-1.23	0.0275	NM_153168; ENSMUST00000038863; BC080303; BC111892; BC112412; BC138206; BC145982; uc009sgc.1; uc009sgd.1	Lars2								TC1200000569.mm.2	1.28	0.0382	Arf6
TC0300001521.mm.2	1.29	0.0277	NM_133222; ENSMUST00000046977; ENSMUST00000129283; ENSMUST00000141038; ENSMUST00000155652; BC017134; uc008rsj.2	Adgrl4								TC0400002523.mm.2	-1.28	0.0382	Cd72
TC0900001297.mm.2	1.21	0.0279	NM_033314; ENSMUST00000035148; BC035200; uc009rgc.1; uc009rgd.1; uc009rge.1	Slco2a1								TC1700000579.mm.2	-1.53	0.0382	Olfr63
TC0X00001793.mm.2	-1.29	0.0279	NM_011514; ENSMUST00000115636; ENSMUST00000115637; ENSMUST00000115638; ENSMUST00000127617; ENSMUST00000150095; BC023860; OTTMUST00000041762; OTTMUST00000041763; OTTMUST00000041764; OTTMUST00000041765; OTTMUST00000041766; uc009snp.2; uc009snq.2; uc009snr.1	Suv39h1								TC1400001744.mm.2	1.71	0.0383	Rgr
TC0900000007.mm.2	1.32	0.028	ENSMUST00000178641	Gm17535								TC0X00002667.mm.2	1.25	0.0383	Amer1
TC0300000605.mm.2	1.54	0.0281	NM_009250; ENSMUST00000029423; ENSMUST00000161695; ENSMUST00000161776; BC006776; OTTMUST00000051936; OTTMUST00000051937; OTTMUST00000051938; uc008pnd.2; uc008pne.2	Serpini1								TC0100000082.mm.2	1.7	0.0383	Kcnb2
TC1700001699.mm.2	1.25	0.0283	NM_013642; ENSMUST00000025025; ENSMUST00000126178; ENSMUST00000146077; BC006967; OTTMUST00000047766; OTTMUST00000047767; OTTMUST00000084788; uc008bee.2	Dusp1								TC1700000625.mm.2	1.47	0.0383	H2-Ob
TC1900001422.mm.2	1.31	0.0284	NM_001101605; NM_001110517; ENSMUST00000112467; ENSMUST00000168254	Ifit1bl1								TC1700000799.mm.2	-1.35	0.0383	Olfr138
TC0400001639.mm.2	1.59	0.0284	NM_019641; ENSMUST00000030636; ENSMUST00000105867; ENSMUST00000105868; ENSMUST00000127279; ENSMUST00000130253; BC010581; BC031831; BC054396; OTTMUST00000025326; OTTMUST00000025327; OTTMUST00000025328; OTTMUST00000025329; OTTMUST00000025330; uc008vfc.2	Stmn1								TC0200005143.mm.2	1.35	0.0383	Cdh22
TC0600001278.mm.2	-2.14	0.0285	ENSMUST00000166681	Gm17482								TC0200001287.mm.2	-1.6	0.0384	Olfr1120
TC0200005472.mm.2	1.31	0.0286	NM_001146348; NM_001146350; NM_007932; ENSMUST00000009705; ENSMUST00000113272; ENSMUST00000139770; ENSMUST00000156306; ENSMUST00000167841; BC029080; OTTMUST00000028346; OTTMUST00000028347; OTTMUST00000028348; OTTMUST00000028349; OTTMUST00000028350; uc008jgk.2; uc008jgl.2; uc012btx.1	Eng								TC0200000459.mm.2	1.39	0.0384	Surf2
TC1600001443.mm.2	-1.24	0.0287	NM_001164612; NM_001164613; NM_172613; ENSMUST00000039090; ENSMUST00000057018; ENSMUST00000182013; ENSMUST00000182094; ENSMUST00000182168; ENSMUST00000182357; ENSMUST00000182573; ENSMUST00000182627; ENSMUST00000182676; ENSMUST00000182694; ENSMUST00000182824; BC048410; OTTMUST00000114409; OTTMUST00000114410; OTTMUST00000114419; OTTMUST00000114420; OTTMUST00000114421; OTTMUST00000114422; OTTMUST000…	Atp13a4								TC0700002777.mm.2	-1.76	0.0385	Ffar3
TC0900001815.mm.2	-1.42	0.0287	NM_146567; ENSMUST00000061365; BC138386; BC138387; uc009ohf.2	Olfr843								TC0X00000120.mm.2	-1.29	0.0385	Hypm
TC0100003719.mm.2	-1.37	0.0288	NM_001033547; ENSMUST00000060041; BC150917; uc007dyj.1	Ccdc185								TC1500001465.mm.2	1.34	0.0385	Nudcd1
TC1400000120.mm.2	-1.23	0.0288	NM_001195229; ENSMUST00000063220; ENSMUST00000112630; ENSMUST00000112631; ENSMUST00000134866; ENSMUST00000136826; OTTMUST00000068727; OTTMUST00000069519; OTTMUST00000069520; OTTMUST00000069521; uc007sgs.2; uc011zgh.1	Nek10								TC1300000919.mm.2	1.57	0.0386	Glrx
TC0700002042.mm.2	-1.2	0.0289	NM_001172064; NM_001172065; NM_153777; ENSMUST00000047093; ENSMUST00000070458; ENSMUST00000084446; ENSMUST00000144008; ENSMUST00000144199; ENSMUST00000150141; BC027807; OTTMUST00000056184; OTTMUST00000056185; OTTMUST00000056186; OTTMUST00000056187; OTTMUST00000056188; OTTMUST00000056189; uc009kjx.2; uc009kjy.2; uc012fwq.1	Lrrc56								TC1000000769.mm.2	1.4	0.0386	Gm10318
TC0700002700.mm.2	-1.27	0.0289	NM_001081115; ENSMUST00000057974; uc009fzg.2	Nccrp1								TC1500002273.mm.2	1.42	0.0386	Krt73
TC0300000772.mm.2	1.27	0.029	NM_172530; ENSMUST00000050401; BC109362; BC109363; OTTMUST00000086660; uc008qae.2	She								TC0200005146.mm.2	1.23	0.0387	Elmo2
TC0400001143.mm.2	-1.27	0.0291	NM_027250; ENSMUST00000073764; ENSMUST00000131656; ENSMUST00000134394; ENSMUST00000141423; ENSMUST00000147054; BC012391; OTTMUST00000018734; OTTMUST00000018735; OTTMUST00000018736; OTTMUST00000018737; OTTMUST00000018738; uc008uaz.1; uc008uba.1	Coa7								TC0600001879.mm.2	1.44	0.0387	2610001J05Rik
TC0100003597.mm.2	-1.21	0.0292	XM_988496.1	Gm7897								TC1200000879.mm.2	1.43	0.0387	Gm8300
TC1700000946.mm.2	1.25	0.0293	NM_027452; ENSMUST00000046254; BC139418; OTTMUST00000035461; uc008cyd.2	Lrfn2								TC1000001038.mm.2	1.59	0.0388	Pwp1
TC0800003022.mm.2	-1.21	0.0294	NM_001167910; NM_019709; ENSMUST00000081381; ENSMUST00000098362; BC054837; BC057198; uc009nps.2; uc009npt.2; uc012gls.1	Mbtps1								TC0500002480.mm.2	-1.4	0.0388	Tlr1
TC1400001643.mm.2	-1.33	0.0294	NM_009785; ENSMUST00000022567; uc007sui.1	Cacna2d3								TC0100001516.mm.2	1.31	0.0389	Gpr161
TC1600002150.mm.2	-1.21	0.0296	NM_020622; ENSMUST00000049721; ENSMUST00000125475; BC048949; OTTMUST00000047735; OTTMUST00000047736; uc008adj.1	Fam3b								TC0700000412.mm.2	1.34	0.0389	Tmem145
TC0700002697.mm.2	1.33	0.0296	NM_026042; ENSMUST00000003536; BC023192; BC083314; OTTMUST00000057967; uc009fyt.2	Med29								TC0600001051.mm.2	1.4	0.0389	Txnrd3
TC1300001779.mm.2	1.34	0.0298	NM_009450; ENSMUST00000056427; BC055441; uc007qbb.3	Tubb2a								TC1900001153.mm.2	1.28	0.039	Olfr1426
TC0100002685.mm.2	1.37	0.0299	NM_172430; ENSMUST00000053075; ENSMUST00000159078; ENSMUST00000160237; ENSMUST00000160567; ENSMUST00000160953; BC069832; OTTMUST00000074976; OTTMUST00000074977; OTTMUST00000074997; OTTMUST00000075028; OTTMUST00000075029; uc007bsp.2; uc007bsq.2; uc007bsr.2	Sphkap								TC0600003443.mm.2	1.65	0.039	1700034J05Rik
TC0900002127.mm.2	1.27	0.03	NM_011139; ENSMUST00000034513; ENSMUST00000176636; OTTMUST00000103600; OTTMUST00000103601; uc009pbe.1	Pou2f3								TC0100002784.mm.2	-2.07	0.039	Iqca
TC1100004280.mm.2	1.22	0.0303	NM_025305; ENSMUST00000058109; ENSMUST00000141556; BC049636; OTTMUST00000007407; OTTMUST00000007408; uc007mia.1	Mrps7								TC0200005499.mm.2	1.21	0.039	Gm13889
TC0700001402.mm.2	1.28	0.0303	NM_027629; ENSMUST00000054436; ENSMUST00000084935; ENSMUST00000162108; BC032150; BC076571; OTTMUST00000081426; OTTMUST00000081427; OTTMUST00000081428; uc009imr.2; uc012fpz.1; uc012fqa.1	Pgm2l1								TC1100001859.mm.2	-2.7	0.0391	Sstr2
TC1500001167.mm.2	1.24	0.0304	NM_011019; ENSMUST00000022746; ENSMUST00000175862; ENSMUST00000176554; ENSMUST00000176826; ENSMUST00000177263; ENSMUST00000177478; BC137703; OTTMUST00000104138; OTTMUST00000104139; OTTMUST00000104140; OTTMUST00000104141; OTTMUST00000104142; OTTMUST00000104145; uc007vdt.2; uc007vdu.2; uc007vdv.2; uc011zrc.1	Osmr								TC0800001855.mm.2	-1.55	0.0392	Defb9
TC0100003010.mm.2	1.44	0.0304	NM_028135; ENSMUST00000027585; ENSMUST00000160111; ENSMUST00000160616; ENSMUST00000162406; BC046234; BC059048; OTTMUST00000075105; OTTMUST00000075106; OTTMUST00000075107; OTTMUST00000078911; uc007cku.1; uc011wqz.1	Tmem163								TC0300001589.mm.2	1.42	0.0392	Wls
TC0Y00000347.mm.2	-1.38	0.0305	uc029yab.1	Sly								TC0600001922.mm.2	-1.36	0.0393	Fam3c
TC0Y00000406.mm.2	-1.38	0.0305	uc029ydm.1	Sly								TC1700002812.mm.2	-1.24	0.0393	Egfl8
TC0X00003427.mm.2	-1.25	0.0305	NM_001045539; BC051681; OTTMUST00000042847; OTTMUST00000043094; OTTMUST00000043095; uc009tle.1	Xlr5a								TC0800001639.mm.2	-1.36	0.0394	Shcbp1
TC0200001894.mm.2	1.25	0.0306	NM_008008; ENSMUST00000064794; ENSMUST00000110442; ENSMUST00000138576; BC052847; OTTMUST00000036358; OTTMUST00000036359; OTTMUST00000036360; uc008mdj.2; uc012cdg.1	Fgf7								TC1000000183.mm.2	1.3	0.0397	Slc2a12
TC0300003071.mm.2	-1.2	0.0308	NM_011828; ENSMUST00000043325; ENSMUST00000160690; BC025443; BC059008; OTTMUST00000086647; OTTMUST00000086648; uc008rpq.1; uc012cyx.1	Hs2st1								TC1400001847.mm.2	1.42	0.0398	Gm3123; Gm8094
TC1500000777.mm.2	1.37	0.0309	NM_172610; ENSMUST00000046168; ENSMUST00000109469; ENSMUST00000109470; ENSMUST00000123387; ENSMUST00000125739; ENSMUST00000148868; ENSMUST00000150489; ENSMUST00000163723; ENSMUST00000171560; ENSMUST00000172115; ENSMUST00000172398; BC057550; OTTMUST00000064502; OTTMUST00000064535; OTTMUST00000064536; OTTMUST00000064537; OTTMUST00000064538; OTTMUST00000064539; OTTMUST00000064540; OTTMUST00000090345…	Mpped1								TC0900000145.mm.2	2.12	0.0398	Olfr836
TC0800002012.mm.2	1.26	0.0309	NM_001042674; NM_001042675; NM_001286168; NM_019733; ENSMUST00000033994; ENSMUST00000033995; ENSMUST00000053251; ENSMUST00000182184; ENSMUST00000182256; ENSMUST00000182871; ENSMUST00000182926; ENSMUST00000182987; ENSMUST00000183062; ENSMUST00000183088; ENSMUST00000183122; ENSMUST00000183336; BC030397; OTTMUST00000114339; OTTMUST00000114340; OTTMUST00000114341; OTTMUST00000114343; OTTMUST000001143…	Rbpms								TC1900000838.mm.2	1.54	0.0399	Pnlip
TC0100001871.mm.2	-1.32	0.0311	NM_001277928; NM_008484; ENSMUST00000016315; ENSMUST00000159955; ENSMUST00000161526; ENSMUST00000162180; ENSMUST00000162977; BC008516; OTTMUST00000062678; OTTMUST00000062679; OTTMUST00000062716; OTTMUST00000062717; uc007eee.1; uc007eek.1	Lamb3								TC0200005426.mm.2	1.22	0.0399	Nkain4
TC0800002725.mm.2	-1.25	0.0311	NM_026116; ENSMUST00000034206; ENSMUST00000170208; ENSMUST00000172347; BC057184; OTTMUST00000094058; OTTMUST00000094059; OTTMUST00000094060; uc009mvs.1	Bbs2								TC0700001382.mm.2	-1.82	0.04	Map6
TC0200000781.mm.2	-1.24	0.0311	NM_007396; ENSMUST00000063886; ENSMUST00000156681; BC138823; OTTMUST00000029496; OTTMUST00000029497; uc008jpn.2; uc008jpo.2	Acvr2a								TC0200004419.mm.2	-1.34	0.04	A430105I19Rik
TC0800003171.mm.2	-1.33	0.0312	NM_007428; ENSMUST00000063278; BC019496; BC028877; BC054387; uc009nxe.1	Agt								TC0900000046.mm.2	-1.52	0.0401	Mmp12
TC1800000429.mm.2	-1.28	0.0313	NM_001146299; NM_172966; ENSMUST00000072008; ENSMUST00000074679; ENSMUST00000128066; ENSMUST00000132681; BC137955; BC145060; OTTMUST00000069600; OTTMUST00000069601; OTTMUST00000069602; OTTMUST00000069603; uc008etk.2; uc008etl.2	Sh3rf2								TC0200003962.mm.2	-1.27	0.0402	Olfr1099
TC0400000811.mm.2	1.52	0.0314	NM_026821; ENSMUST00000055922; BC021501; BC030404; OTTMUST00000000939; uc008tjv.1	Lurap1l								TC0700002524.mm.2	-1.23	0.0403	Gm4201; Gm4141
TC0400002606.mm.2	1.26	0.0314	NM_001081141; ENSMUST00000107749; ENSMUST00000129328; OTTMUST00000015583; OTTMUST00000015584; uc008sug.1	Gabbr2								TC0700002567.mm.2	-1.23	0.0403	Gm4141; Gm4201
TC0400001453.mm.2	1.21	0.0314	NM_001145827; NM_028800; ENSMUST00000094761; ENSMUST00000116286; ENSMUST00000127092; ENSMUST00000134369; ENSMUST00000139188; ENSMUST00000139524; BC046981; OTTMUST00000021082; OTTMUST00000021083; OTTMUST00000021084; OTTMUST00000021085; OTTMUST00000021086; uc008usl.2; uc008usm.2	Stk40								TC1600000182.mm.2	-1.28	0.0403	Gm1758
TC1100001564.mm.2	-1.29	0.0315	NM_144828; ENSMUST00000078694; ENSMUST00000132443; ENSMUST00000133700; ENSMUST00000137634; ENSMUST00000147415; ENSMUST00000150762; ENSMUST00000152525; BC011122; BC026568; BC031129; OTTMUST00000005141; OTTMUST00000005344; OTTMUST00000005345; OTTMUST00000005346; OTTMUST00000083442; OTTMUST00000083443; OTTMUST00000083444; uc007lfz.1; uc007lga.1; uc007lgb.1	Ppp1r1b								TC1700000264.mm.2	1.48	0.0403	Vmn1r234
TC1200001602.mm.2	-1.22	0.0316	NM_011158; ENSMUST00000003079; ENSMUST00000036497; ENSMUST00000146865; BC048710; OTTMUST00000041178; OTTMUST00000041179; OTTMUST00000047861; uc007nhx.2; uc007nhy.1	Prkar2b								TC0400000401.mm.2	-1.67	0.0403	Gm10600
TC1400001868.mm.2	-1.32	0.0318	NM_007894; ENSMUST00000100691; ENSMUST00000179200; BC117060; OTTMUST00000087934; uc007tdd.2	Ear1								TC1300002405.mm.2	1.61	0.0404	Atp6ap1l
TC1500001395.mm.2	1.68	0.0319	NM_001170866; NM_001170867; NM_001170868; NM_134094; NR_045283; ENSMUST00000090150; ENSMUST00000116445; ENSMUST00000119730; ENSMUST00000120746; ENSMUST00000123317; ENSMUST00000132423; ENSMUST00000137944; ENSMUST00000145909; ENSMUST00000148652; ENSMUST00000150453; ENSMUST00000153775; ENSMUST00000168992; BC011162; BC026979; OTTMUST00000069408; OTTMUST00000069409; OTTMUST00000069410; OTTMUST00000069…	Ncald; Gm15941								TC1000002621.mm.2	1.49	0.0404	Gm6729
TC0900000189.mm.2	1.33	0.032	NM_019798; NM_183408; ENSMUST00000003395; ENSMUST00000039413; ENSMUST00000115458; ENSMUST00000127821; ENSMUST00000131769; ENSMUST00000140440; BC139405; BC139408; OTTMUST00000086464; OTTMUST00000086465; OTTMUST00000086466; OTTMUST00000086467; OTTMUST00000086468; OTTMUST00000086469; uc009oki.2; uc009okj.2; uc009okk.1; uc009okl.2; uc009okm.2	Pde4a								TC0500000856.mm.2	-1.52	0.0404	Ereg
TC1100002685.mm.2	1.3	0.032	ENSMUST00000109123; ENSMUST00000156329; XR_141073.1	4933414I15Rik								TC0400002705.mm.2	1.58	0.0404	Ikbkap
TC0X00000229.mm.2	1.39	0.0321	NM_020049; ENSMUST00000033414; BC129908; BC129909; OTTMUST00000041681; uc009sur.2	Slc6a14								TC1000003228.mm.2	1.35	0.0404	Bloc1s1
TC0400002132.mm.2	-1.28	0.0321	NM_019969; ENSMUST00000003369; ENSMUST00000137439; ENSMUST00000147035; ENSMUST00000151543; BC139283; BC139285; OTTMUST00000009975; OTTMUST00000009976; OTTMUST00000009977; OTTMUST00000081423; uc008rwp.2	Plag1								TC1300000893.mm.2	-1.4	0.0405	Tppp
TC1100000773.mm.2	-1.22	0.0322	NM_001267593; NM_010603; ENSMUST00000041944; ENSMUST00000089184; ENSMUST00000108717; BC115970; BC116677; OTTMUST00000012929; OTTMUST00000012930	Kcnj12								TC1900000849.mm.2	-1.35	0.0406	Kcnk18
TC1000000915.mm.2	-1.24	0.0323	NM_001024626; ENSMUST00000105313; BC090848; uc007gjj.1	Zfp873								TC0400000057.mm.2	-1.27	0.0406	Chd7
TC0700001362.mm.2	1.42	0.0324	NM_011035; ENSMUST00000033040; ENSMUST00000156637; OTTMUST00000050033; OTTMUST00000050034; uc009iju.1; uc009ijv.1; uc009ijw.1	Pak1								TC1100000537.mm.2	1.29	0.0407	3010026O09Rik
TC0100003830.mm.2	-1.27	0.0325	NM_001177794; NM_198247; ENSMUST00000016406; ENSMUST00000125391; ENSMUST00000155503; ENSMUST00000155579; BC060251; OTTMUST00000066794; OTTMUST00000066887; OTTMUST00000066888; uc007eds.2; uc011wyx.1	Sertad4								TC1000000523.mm.2	1.29	0.0407	BB019430
TC0700000516.mm.2	-1.21	0.0325	NM_008496; ENSMUST00000081457; ENSMUST00000128001; ENSMUST00000138272; BC116838; BC116840; OTTMUST00000054413; OTTMUST00000054414; OTTMUST00000074650; uc009gae.1	Lgals7								TC1100002233.mm.2	-1.68	0.0407	Cobl
TC0300002245.mm.2	1.23	0.0328	NM_001033301; NM_001205355; ENSMUST00000091002; ENSMUST00000107689; ENSMUST00000125643; ENSMUST00000131065; BC137632; OTTMUST00000055884; OTTMUST00000055885; OTTMUST00000055886; OTTMUST00000055887; uc008pqc.3; uc008pqd.3	Fhdc1								TC1400002626.mm.2	-1.2	0.0409	Gm9922
TC0100000774.mm.2	-1.25	0.0329	NM_022417; ENSMUST00000027425; ENSMUST00000139837; BC012952; OTTMUST00000074348; OTTMUST00000074349; uc011wof.1	Itm2c								TC0500000900.mm.2	1.71	0.041	Gm6351
TC1200000319.mm.2	-1.21	0.0329	NM_146033; ENSMUST00000041640; BC012275; BC024959; uc007njs.2; uc007njt.2; uc007nju.1	Ankmy2								TC0500000918.mm.2	1.71	0.041	Gm7982
TC0200000927.mm.2	2.54	0.0329	NM_009322; ENSMUST00000048934; ENSMUST00000102737; ENSMUST00000131538; ENSMUST00000136867; BC052737; BC058399; OTTMUST00000031566; OTTMUST00000031578; OTTMUST00000031579; OTTMUST00000031580; uc008jvd.1	Tbr1								TC0200003312.mm.2	-1.44	0.041	Cfap157
TC0300000864.mm.2	1.23	0.033	NM_011281; ENSMUST00000029795; BC014804; OTTMUST00000054423; OTTMUST00000054424; OTTMUST00000054425; OTTMUST00000054426	Rorc								TC1300001357.mm.2	-1.43	0.041	D13Ertd608e; Gm21762
TC1400000438.mm.2	1.25	0.033	ENSMUST00000168619	Gm7233								TC0900001923.mm.2	-1.47	0.041	Dpy19l2
TC0500002157.mm.2	-1.67	0.033	NM_001100395; NM_001286421; NM_031875; ENSMUST00000074171; ENSMUST00000114747; ENSMUST00000128177; ENSMUST00000144125; ENSMUST00000150734; BC145107; BC150702; OTTMUST00000063834; OTTMUST00000065515; OTTMUST00000065516; OTTMUST00000065517; uc008wvk.1; uc008wvl.1; uc012dud.1	Otof								TC0200005010.mm.2	1.54	0.041	Dsn1
TC1200001366.mm.2	1.35	0.033	NM_016863; ENSMUST00000020964; BC049596; BC061121; uc007myj.1; uc007myk.1	Fkbp1b								TC0300000961.mm.2	-1.39	0.0412	Acp6
TC0200000558.mm.2	-1.28	0.0334	NM_001112703; NM_001283045; NM_001283046; NM_001283047; NM_009594; ENSMUST00000028190; ENSMUST00000075759; ENSMUST00000123471; ENSMUST00000124089; ENSMUST00000124726; ENSMUST00000127714; ENSMUST00000135233; ENSMUST00000142554; ENSMUST00000146537; ENSMUST00000156736; BC059260; BC103770; OTTMUST00000028740; OTTMUST00000028741; OTTMUST00000028742; OTTMUST00000028743; OTTMUST00000028744; OTTMUST00000…	Abl1								TC0900002983.mm.2	-1.26	0.0413	Dnajc13
TC0700000558.mm.2	1.22	0.0335	NM_198027; ENSMUST00000060834; ENSMUST00000132193; ENSMUST00000135319; ENSMUST00000135882; ENSMUST00000136887; ENSMUST00000137550; ENSMUST00000137870; ENSMUST00000139121; ENSMUST00000143369; ENSMUST00000144951; ENSMUST00000148858; BC029805; OTTMUST00000065755; OTTMUST00000065756; OTTMUST00000065757; OTTMUST00000065758; OTTMUST00000065759; OTTMUST00000065760; OTTMUST00000065761; OTTMUST00000065762…	Alkbh6								TC0200005064.mm.2	1.24	0.0413	Emilin3
TC1100001154.mm.2	1.31	0.0336	NM_001287206; uc007kiu.1	BC030499								TC0900000885.mm.2	-1.31	0.0414	C2cd4b
TC1000003200.mm.2	1.21	0.0338	NM_146269; ENSMUST00000095239; uc007hqz.1	Olfr247; Gm10310								TC0400002788.mm.2	-1.24	0.0414	Rnf183
TC0X00003012.mm.2	1.22	0.0338	NM_130888; ENSMUST00000033784; ENSMUST00000113163; ENSMUST00000127202; ENSMUST00000137977; ENSMUST00000141310; ENSMUST00000150900; OTTMUST00000045084; OTTMUST00000045085; OTTMUST00000045086; OTTMUST00000045087; OTTMUST00000045088; uc009uhg.1; uc009uhh.1; uc012hor.1	Nxf7								TC0200004676.mm.2	1.81	0.0416	Gpcpd1
TC0700002997.mm.2	1.85	0.0338	NM_015789; ENSMUST00000033057; BC002215; uc009guc.2	Dkkl1								TC1700000016.mm.2	-1.57	0.0417	Gm19404
TC1900001151.mm.2	1.34	0.0339	NM_146681; ENSMUST00000087830; uc008gtm.1	Olfr1424								TC0700002128.mm.2	1.56	0.0417	Tarm1
TC0100001256.mm.2	-1.23	0.034	NM_133664; ENSMUST00000038760; BC016257; BC025580; BC031131; uc007ctt.1	Lad1								TC0200004003.mm.2	-1.4	0.0417	Olfr1160
TC0800002431.mm.2	1.27	0.034	NM_198095; ENSMUST00000051672; BC027328; BC056638; BC087949; uc009mdr.1	Bst2								TC1900001105.mm.2	1.36	0.0418	Tmem216
TC0700003476.mm.2	1.27	0.0341	NM_009697; NM_183261; ENSMUST00000032768; ENSMUST00000089565; BC042484; OTTMUST00000055587; OTTMUST00000055588; uc009hni.1; uc009hnj.1	Nr2f2								TC1900001278.mm.2	-1.36	0.0419	Pip5k1b
TC1400001487.mm.2	-1.29	0.0341	NM_001289760; NM_001289761; NM_001289762; NM_011243; ENSMUST00000063750; BC076597	Rarb								TC1100003785.mm.2	1.55	0.042	Ghdc
TC0400004097.mm.2	1.27	0.0343	NM_001252654; NM_001252655; NM_001252656; NM_010598; ENSMUST00000030768; ENSMUST00000105648; ENSMUST00000159186; ENSMUST00000159435; ENSMUST00000159840; ENSMUST00000159844; ENSMUST00000160884; ENSMUST00000161236; ENSMUST00000161496; ENSMUST00000161844; ENSMUST00000162017; ENSMUST00000162165; ENSMUST00000162200; ENSMUST00000162518; BC039178; OTTMUST00000085178; OTTMUST00000085179; OTTMUST000000851…	Kcnab2								TC0800001700.mm.2	-1.35	0.042	Cars2
TC0500003651.mm.2	-1.2	0.0343	NR_028061; uc012ehe.1	Gm8615								TC1900001131.mm.2	-1.55	0.042	Ms4a7
TC0800000189.mm.2	1.21	0.0343	NM_139220; ENSMUST00000047851; OTTMUST00000049037; uc009lar.1	Defb7								TC1500000852.mm.2	-1.55	0.0421	Creld2
TC0900001833.mm.2	-1.3	0.0344	NM_146563; ENSMUST00000086473; BC120866; BC120868; uc009oii.1; uc012gou.1	Olfr18								TC0400003275.mm.2	-1.94	0.0421	Elavl4
TC0400004180.mm.2	-1.33	0.0344	NM_001256481; NM_001277487; NM_001277531; NM_001277575	Gm38423; Gm11239; Gm11236; Gm11237								TC1100004196.mm.2	1.38	0.0422	Slc38a10
TC0700002973.mm.2	1.22	0.0344	NM_001289836; NM_001289837; NM_001289838; NM_001289839; NM_178734; ENSMUST00000060270; ENSMUST00000118162; ENSMUST00000120074; ENSMUST00000120798; ENSMUST00000126366; ENSMUST00000140599; ENSMUST00000149011; BC096555; OTTMUST00000073159; OTTMUST00000073160; OTTMUST00000073163; OTTMUST00000073164; OTTMUST00000092536; OTTMUST00000092537; OTTMUST00000092538	Zfp473								TC1700001954.mm.2	-1.35	0.0422	Tnf
TC1200002017.mm.2	-1.26	0.0345	NM_001038995; ENSMUST00000062182; BC141094; uc007ocb.1	Gm4787								TC0100001597.mm.2	1.72	0.0422	Cd48
TC1300000200.mm.2	1.31	0.0348	NM_001167541; ENSMUST00000091735; OTTMUST00000001066; uc011yxa.1	Vmn1r196								TC1200002194.mm.2	1.33	0.0423	Ptpn21
TC0400003894.mm.2	1.35	0.0348	NM_025994; ENSMUST00000036854; BC125303; OTTMUST00000023362; uc008vpl.1	Efhd2								TC0500002213.mm.2	-1.4	0.0424	Spon2
TC1700001935.mm.2	1.81	0.0348	NM_010478; ENSMUST00000172753; BC151107; BC151109; BC157921; OTTMUST00000097740; uc008ceo.1	Hspa1b; Hspa1a								TC1100001694.mm.2	1.91	0.0425	Fzd2
TC0700001552.mm.2	1.49	0.0349	NM_007627; ENSMUST00000033189; ENSMUST00000181339; BC103530; BC103531; BC103538; OTTMUST00000112012; OTTMUST00000112015; uc009iyd.1; uc012fro.1	Cckbr								TC1500000549.mm.2	-1.34	0.0425	Ly6e
TC1300002715.mm.2	1.29	0.0354	NM_008396; ENSMUST00000056117; BC065139; uc007rxw.1	Itga2								TC0200001624.mm.2	-2.23	0.0426	Bdnf
TC0200005011.mm.2	1.2	0.0355	NM_001164663; ENSMUST00000069098; ENSMUST00000133571; ENSMUST00000153229; OTTMUST00000038685; OTTMUST00000038686; OTTMUST00000038687; uc008nol.2	Soga1								TC0400001969.mm.2	1.39	0.0426	Gpr157
TC0200003326.mm.2	1.24	0.0356	NM_001085507; NM_001276332; ENSMUST00000091037; ENSMUST00000113158; ENSMUST00000134589; OTTMUST00000029971; OTTMUST00000029976; uc008jhu.1	Zbtb34								TC1500002159.mm.2	1.23	0.0426	Vdr
TC0600001192.mm.2	-1.21	0.0356	NM_001276356; NM_178391; ENSMUST00000049246; ENSMUST00000138140; BC045208; OTTMUST00000041969; OTTMUST00000041970	Setmar								TC0700001117.mm.2	-1.45	0.0427	Gm20331
TC1000002076.mm.2	1.28	0.0357	NM_175407; ENSMUST00000040275; BC059851; uc007ezf.1; uc007ezg.1	Sobp								TC0200003629.mm.2	-1.42	0.0428	Fap
TC1400001567.mm.2	1.21	0.0357	NM_001253358; NM_001253359; NM_001253360; NM_001253361; NM_001253362; NM_001253363; NM_001253364; NM_001253365; NM_001253366; NM_001253367; NM_001253368; NM_001253369; NM_001253370; NM_001253371; NM_001253372; NM_001253373; NM_001253374; NM_001253375; NM_001253376; NM_001253377; NM_001253378; NM_010610; ENSMUST00000065788; ENSMUST00000074983; ENSMUST00000100831; ENSMUST00000112423; ENSMUST0000016…	Kcnma1								TC4_GL456350_random00000010.mm.2	-1.49	0.0428	Fam205a2; Gm10600
TC1100003013.mm.2	-1.22	0.0358	NM_008744; ENSMUST00000021284; ENSMUST00000108674; ENSMUST00000135141; BC141294; OTTMUST00000013235; OTTMUST00000074431; uc007jnm.1	Ntn1								TC0300001152.mm.2	1.86	0.0431	Clcc1
TC1100001576.mm.2	1.36	0.0358	NM_029727; ENSMUST00000017355; ENSMUST00000093938; ENSMUST00000127692; ENSMUST00000129186; ENSMUST00000131549; ENSMUST00000136111; ENSMUST00000138686; BC109335; BC109336; OTTMUST00000014536; OTTMUST00000014537; OTTMUST00000014538; OTTMUST00000014539; OTTMUST00000014540; OTTMUST00000014541; OTTMUST00000014542; uc007lgt.1; uc007lgu.1; uc011yee.1; uc011yef.1	Gsdma2								TC1500001183.mm.2	1.37	0.0432	Slc1a3
TC0900001315.mm.2	1.27	0.0359	NM_028719; ENSMUST00000057742; ENSMUST00000077190; ENSMUST00000098443; ENSMUST00000157006; BC043087; BC063081; OTTMUST00000057072; OTTMUST00000057073; OTTMUST00000057074; OTTMUST00000057075; uc009rhq.1; uc009rhr.1; uc012gzm.1	Cpne4								TC0300000714.mm.2	1.26	0.0432	Iqgap3
TC0200003552.mm.2	1.36	0.0359	NM_023396; ENSMUST00000100089; BC030065; OTTMUST00000029612; uc008jrp.1	Rprm								TC1300002605.mm.2	1.36	0.0433	Fam159b
TC1400000604.mm.2	-1.23	0.036	NM_001168515; NM_023879; ENSMUST00000111600; ENSMUST00000111603; ENSMUST00000180388; ENSMUST00000180433; ENSMUST00000180484; ENSMUST00000180500; ENSMUST00000180513; ENSMUST00000180646; ENSMUST00000180901; ENSMUST00000181017; ENSMUST00000181208; ENSMUST00000181297; ENSMUST00000181401; ENSMUST00000181627; ENSMUST00000181673; ENSMUST00000181709; ENSMUST00000181736; ENSMUST00000181823; ENSMUST0000018…	Rpgrip1								TC0200001189.mm.2	-2.26	0.0435	Zfp804a
TC1900000714.mm.2	1.29	0.0362	NM_146100; ENSMUST00000037636; BC018383; OTTMUST00000039267; uc008huk.1	Ina								TC1400000555.mm.2	-1.54	0.0435	Olfr739
TC1700000264.mm.2	1.26	0.0363	NM_134198; ENSMUST00000079633; BC127026; OTTMUST00000103656; uc008aqo.1	Vmn1r234								TC0600002505.mm.2	-1.69	0.0435	Dnah6
TC1100000856.mm.2	1.35	0.0363	NM_177369; ENSMUST00000019625; ENSMUST00000108685; ENSMUST00000108686; ENSMUST00000139052; BC150737; OTTMUST00000013184; OTTMUST00000013185; OTTMUST00000013186; OTTMUST00000013187; uc007jml.1; uc007jmm.1; uc007jmn.1; uc007jmo.1; uc007jmp.1; uc007jmq.1; uc007jmr.1; uc007jms.1	Myh8								TC0200004879.mm.2	2.09	0.0436	Rad21l
TC0300001110.mm.2	1.21	0.0363	NR_033498; uc008qwq.2	AI504432								TC0700000522.mm.2	-1.6	0.0437	Rasgrp4
TC0700002303.mm.2	-1.21	0.0363	NM_001105178; ENSMUST00000074943; ENSMUST00000086298; OTTMUST00000099398; uc012eyo.1	Vmn2r50								TC1100000693.mm.2	1.35	0.0437	Olfr324
TC0X00002990.mm.2	1.24	0.0364	NM_001167994; NM_001167995; NM_172540; ENSMUST00000087540; ENSMUST00000087541; ENSMUST00000113252; ENSMUST00000128115; ENSMUST00000145066; BC056937; OTTMUST00000045952; OTTMUST00000045953; OTTMUST00000045954; OTTMUST00000045955; OTTMUST00000046044; uc009ufq.2; uc009ufr.2; uc009ufs.2	Trmt2b								TC0900000446.mm.2	-1.23	0.0437	1700001J11Rik
TC1100000061.mm.2	1.38	0.0364	NM_145216; ENSMUST00000037218; ENSMUST00000126974; BC107201; OTTMUST00000011311; OTTMUST00000011312; uc007hvs.1	Rasl10a								TC0800000077.mm.2	1.62	0.0437	Myo16
TC0600000765.mm.2	1.51	0.0365	NM_172399; ENSMUST00000054351; ENSMUST00000169795; BC047154; OTTMUST00000090205; OTTMUST00000090207; uc009cei.1	Ndnf								TC1300000658.mm.2	1.33	0.0437	Slc34a1
TC0800001144.mm.2	-1.27	0.0365	NM_001035123; ENSMUST00000034096; ENSMUST00000126888; ENSMUST00000141900; ENSMUST00000148727; ENSMUST00000154052; ENSMUST00000154593; BC139198; BC139199; OTTMUST00000042374; OTTMUST00000042375; OTTMUST00000042376; OTTMUST00000042377; OTTMUST00000042378; OTTMUST00000042379; uc009myv.1; uc009myw.1; uc009myx.1	Setd6								TC0700002491.mm.2	1.32	0.0438	Relb
TC1400001879.mm.2	1.25	0.0365	NM_029131; ENSMUST00000100688; uc007tdj.2	4930503E14Rik								TC1900001155.mm.2	1.42	0.0438	Olfr1428
TC1900001388.mm.2	-1.3	0.0367	NM_018830; ENSMUST00000096119; BC137898; BC145016; uc008hew.1; uc008hex.1; uc008hey.1; uc008hez.1; uc008hfa.1; uc008hfb.1; uc012bkm.1; uc012bkn.1	Asah2								TC0400001495.mm.2	-1.36	0.0438	Csmd2
TC0100003079.mm.2	1.21	0.0367	NM_177129; ENSMUST00000086521; BC066106; uc007cpa.1; uc007cpb.1; uc007cpc.1	Cntn2								TC1300002538.mm.2	-1.66	0.0439	Marveld2
TC0600002648.mm.2	1.3	0.0367	NM_054041; ENSMUST00000042025; BC094544; uc009ctd.1; uc009cte.1; uc009ctf.1; uc009ctg.1	Antxr1								TC0600003117.mm.2	-1.64	0.0439	Lrrc23
TC1100003146.mm.2	1.38	0.0368	NM_001276383; NM_153060; ENSMUST00000045303; ENSMUST00000126452; ENSMUST00000129274; ENSMUST00000144940; ENSMUST00000147418; ENSMUST00000150491; OTTMUST00000018365; OTTMUST00000018366; OTTMUST00000018367; OTTMUST00000018368; OTTMUST00000018369; OTTMUST00000018370; uc007jza.1	Spns2								TC0500002697.mm.2	1.41	0.0439	Ugt2a2; Ugt2a1
TC1000000708.mm.2	-1.26	0.0369	NM_001081412; ENSMUST00000164107; BC131682; uc007fqb.2; uc007fqc.2	Bcr								TC0600002574.mm.2	-1.35	0.0441	Actg2
TC1200002311.mm.2	-1.22	0.037	NM_029654; ENSMUST00000041055; BC062182; uc007oyo.2; uc007oyp.2; uc007oyq.1; uc029rxu.1	Atg2b								TC0700002994.mm.2	1.38	0.0443	Aldh16a1
TC1700000117.mm.2	1.24	0.0371	NM_026644; ENSMUST00000024594; ENSMUST00000164143; ENSMUST00000167792; ENSMUST00000167905; ENSMUST00000170858; ENSMUST00000172259; BC047281; OTTMUST00000093804; OTTMUST00000093805; OTTMUST00000093806; OTTMUST00000093822; OTTMUST00000093823; OTTMUST00000093824; uc008akm.1	Agpat4								TC0100000338.mm.2	-1.24	0.0443	Gulp1
TC0200005132.mm.2	1.22	0.0373	NM_133240; ENSMUST00000017451; ENSMUST00000103094; ENSMUST00000133053; ENSMUST00000134611; ENSMUST00000136767; BC005792; OTTMUST00000002257; OTTMUST00000039376; OTTMUST00000039377; OTTMUST00000039378; OTTMUST00000096685; uc008nwe.1; uc008nwf.2; uc008nwg.2	Acot8								TC0Y00000047.mm.2	-1.65	0.0443	Gm20831
TC0X00001931.mm.2	1.23	0.0373	NM_001110780; NM_013680; ENSMUST00000081893; ENSMUST00000115345; BC022954; OTTMUST00000041608; uc009stw.2; uc009stx.2	Syn1								TC1900000442.mm.2	1.44	0.0443	Pdcd1lg2
TC0X00003435.mm.2	1.21	0.0374	NM_001256104; NM_145406; ENSMUST00000037967; ENSMUST00000073067; ENSMUST00000114146; ENSMUST00000114147; BC023050; BC027440; OTTMUST00000042862; OTTMUST00000047326; OTTMUST00000047327; OTTMUST00000054346; uc009tou.2; uc009tov.2	Slc10a3								TC0200002436.mm.2	-1.32	0.0444	Arhgap40
TC0500000067.mm.2	1.2	0.0375	NR_003596; uc008wln.2	Gm6455								TC0X00003239.mm.2	1.42	0.0444	Prdx4
TC0700002117.mm.2	1.26	0.0375	NM_145379; ENSMUST00000033386; ENSMUST00000117718; BC019711; OTTMUST00000067348; OTTMUST00000067349; uc009kqz.1; uc012fye.1	Mrgprf								TC0800000063.mm.2	1.23	0.0445	B930078G14Rik
TC0100000044.mm.2	-1.21	0.0376	NM_001037759; NM_133220; NM_177547; ENSMUST00000097826; ENSMUST00000166384; ENSMUST00000168907; ENSMUST00000171265; BC018363; uc007agu.1; uc007agv.1; uc007agw.1; uc007agx.1; uc007agy.1; uc011wid.1	Sgk3								TC0900000382.mm.2	-1.24	0.0445	Olfr884
TC0200004344.mm.2	-1.25	0.0376	NM_146742; ENSMUST00000099596; OTTMUST00000035843; uc008lol.1	Olfr1316								TC0600003236.mm.2	1.44	0.0446	Clec7a
TC0X00000388.mm.2	1.22	0.0377	NM_001281929; NM_016886; NR_104053; ENSMUST00000076349; ENSMUST00000115103; ENSMUST00000124169; ENSMUST00000126843; ENSMUST00000128197; ENSMUST00000139965; ENSMUST00000148212; ENSMUST00000156721; ENSMUST00000165288; BC086678; BC129855; BC129856; OTTMUST00000077886; OTTMUST00000077887; OTTMUST00000077888; OTTMUST00000077889; OTTMUST00000077890; OTTMUST00000077891; OTTMUST00000077892; OTTMUST000000…	Gria3								TC0900002068.mm.2	1.52	0.0446	Olfr936
TC1100004259.mm.2	-1.21	0.0377	XM_003688883.1	Gm9631								TC1000000122.mm.2	1.39	0.0446	Cited2
TC0500001620.mm.2	-1.35	0.0377	NM_009599; ENSMUST00000024099; ENSMUST00000085934; ENSMUST00000125195; ENSMUST00000132191; ENSMUST00000137126; ENSMUST00000138591; ENSMUST00000141123; ENSMUST00000150983; BC046327; OTTMUST00000051379; OTTMUST00000051380; OTTMUST00000051381; OTTMUST00000051382; OTTMUST00000051383; OTTMUST00000051384; OTTMUST00000051385; OTTMUST00000051386; uc009abt.1; uc009abw.1; uc009aby.1	Ache								TC0100001171.mm.2	-1.43	0.0447	Avpr1b
TC0400000650.mm.2	-1.61	0.0377	NM_001099323; ENSMUST00000107554; OTTMUST00000017507; uc008szl.1	Zkscan16								TC0100003139.mm.2	1.46	0.0447	Igfn1
TC0X00002274.mm.2	-1.79	0.0379	NM_001033360; ENSMUST00000057645; BC139013; BC139014; OTTMUST00000042575; uc009thn.2	Gpr101								TC1600001638.mm.2	-1.51	0.0447	Zdhhc23
TC1600001642.mm.2	1.79	0.038	NM_001159419; NM_198034; ENSMUST00000047446; ENSMUST00000124651; ENSMUST00000127124; ENSMUST00000127567; ENSMUST00000136381; ENSMUST00000147032; BC025888; BC079584; OTTMUST00000064664; OTTMUST00000064665; OTTMUST00000064666; OTTMUST00000064667; OTTMUST00000064668; OTTMUST00000064739; uc007zhd.1	Sidt1								TSUnmapped00000054.mm.2	-1.48	0.0448	Mrgpra8
TC0Y00000019.mm.2	-1.24	0.0381	ENSMUST00000179901	Gm21854								TC0X00003385.mm.2	1.29	0.0449	Ssxb1
TC0700000857.mm.2	-1.28	0.0382	NM_172418; ENSMUST00000098455; ENSMUST00000122998; ENSMUST00000148532; ENSMUST00000150045; ENSMUST00000151039; ENSMUST00000153706; OTTMUST00000086037; OTTMUST00000086038; OTTMUST00000086039; OTTMUST00000086040; OTTMUST00000086041; OTTMUST00000086042; uc009gwk.2; uc009gwl.2; uc009gwm.1	Mamstr								TC0X00003246.mm.2	-1.82	0.0449	Phex
TC0800000252.mm.2	-1.3	0.0384	NM_001177528; ENSMUST00000075268; uc009lbu.2	Gm15315								TC0500001117.mm.2	1.57	0.045	Gm10417
TC0700001000.mm.2	-1.32	0.0385	NM_001033877; ENSMUST00000098382; ENSMUST00000107478; ENSMUST00000125014; ENSMUST00000138009; ENSMUST00000147880; ENSMUST00000148538; ENSMUST00000154103; ENSMUST00000156396; OTTMUST00000059069; OTTMUST00000059070; OTTMUST00000059071; OTTMUST00000059090; OTTMUST00000059091; OTTMUST00000059092; OTTMUST00000059093; uc009hhw.1; uc009hhx.1	Adamts17								TC0200001654.mm.2	-1.22	0.045	Olfr1301
TC1600000501.mm.2	1.25	0.0387	NM_008465; ENSMUST00000004054; ENSMUST00000172534; ENSMUST00000172991; ENSMUST00000173469; ENSMUST00000173555; ENSMUST00000173641; ENSMUST00000173696; ENSMUST00000173715; ENSMUST00000174500; ENSMUST00000174737; BC006771; OTTMUST00000098056; OTTMUST00000098057; OTTMUST00000098058; OTTMUST00000098059; OTTMUST00000098060; OTTMUST00000098061; OTTMUST00000098062; OTTMUST00000098063; OTTMUST00000098064…	Kpna1								TC0500003059.mm.2	-1.51	0.045	Foxn4
TC1400002073.mm.2	1.22	0.0387	NM_001164171; NM_010856; ENSMUST00000081857; ENSMUST00000111456; ENSMUST00000124930; ENSMUST00000131892; ENSMUST00000134256; BC110700; BC138027; OTTMUST00000039447; OTTMUST00000039448; OTTMUST00000047949; OTTMUST00000047950; OTTMUST00000047951; uc007txr.2; uc007txs.2; uc007txt.1; uc011zlj.1	Myh6								TC1200001580.mm.2	1.78	0.0451	Tpo
TC0700000166.mm.2	1.21	0.0387	NM_001033418; ENSMUST00000098811; BC147454; BC147459; BC171987; BC171991	Bsph1								TC1800000636.mm.2	-1.3	0.0451	Il17b
TC1100000081.mm.2	1.27	0.0387	NM_009636; ENSMUST00000102923; ENSMUST00000109829; ENSMUST00000138103; BC082577; OTTMUST00000011403; OTTMUST00000011404; OTTMUST00000011405	Aebp1								TC1400002101.mm.2	1.21	0.0451	Cideb
TC1200001468.mm.2	-1.27	0.0388	NM_001159632; NM_133699; ENSMUST00000020884; ENSMUST00000095820; ENSMUST00000127185; ENSMUST00000140751; ENSMUST00000143131; ENSMUST00000153090; ENSMUST00000156727; BC056636; OTTMUST00000058181; OTTMUST00000058298; OTTMUST00000058328; OTTMUST00000058329; OTTMUST00000058537; OTTMUST00000058538; OTTMUST00000058539; uc007ncq.1; uc007ncr.2; uc007ncs.2; uc007nct.2	Atp6v1c2								TC1900000797.mm.2	-1.25	0.0451	Casp7
TC1000001901.mm.2	-1.32	0.039	NM_018747; ENSMUST00000041984; ENSMUST00000095779; ENSMUST00000100012; ENSMUST00000175979; ENSMUST00000176231; ENSMUST00000176258; ENSMUST00000177124; OTTMUST00000110095; OTTMUST00000110096; OTTMUST00000110097; OTTMUST00000110098; OTTMUST00000110099; OTTMUST00000110113; OTTMUST00000110114; uc007erh.1; uc007eri.1; uc011xbv.1	Akap7								TC0400001116.mm.2	-1.5	0.0452	Ssbp3
TC1100003629.mm.2	-1.37	0.039	NM_134021; ENSMUST00000018803; ENSMUST00000107629; ENSMUST00000153896; BC010785; BC026564; OTTMUST00000003434; OTTMUST00000003435; OTTMUST00000003436; uc007ldc.1	Pnpo								TC0700004015.mm.2	-1.38	0.0453	Olfr695
TC0500003679.mm.2	-1.27	0.0392	NM_001159693; ENSMUST00000118769; OTTMUST00000069194; uc012ehm.1	Zar1l								TC0X00000954.mm.2	-1.28	0.0454	Awat1
TC0500001142.mm.2	-1.22	0.0392	ENSMUST00000100924; BC147447; BC147469; uc008yqv.1	Lrcol1								TC0200000005.mm.2	1.98	0.0455	Acbd7
TC0400004062.mm.2	1.32	0.0392	NM_009802; ENSMUST00000030817; ENSMUST00000105683; ENSMUST00000126449; ENSMUST00000134648; BC055437; OTTMUST00000024247; OTTMUST00000024248; OTTMUST00000024249; OTTMUST00000024250; uc008vxm.1; uc008vxn.1	Car6								TC0100000657.mm.2	1.23	0.0456	Des
TC0X00001316.mm.2	-1.26	0.0396	NM_029823; ENSMUST00000058119; OTTMUST00000045128; uc009uhz.2	Arxes2								TC0200004971.mm.2	1.25	0.0457	Gm17581
TC0300001858.mm.2	-1.41	0.0397	NM_019510; ENSMUST00000029271; ENSMUST00000123220; ENSMUST00000129322; ENSMUST00000133542; ENSMUST00000146475; BC108989; OTTMUST00000014880; OTTMUST00000014885; OTTMUST00000014915; OTTMUST00000080784; OTTMUST00000086035; uc008ozt.2; uc008ozu.1; uc008ozv.1; uc012cow.1	Trpc3								TC1100001348.mm.2	-1.24	0.0457	Rnf43; 1110028F11Rik
TC0300001788.mm.2	-1.2	0.0397	ENSMUST00000108263; ENSMUST00000126658; ENSMUST00000130731; OTTMUST00000053162; OTTMUST00000053163; OTTMUST00000053164; uc008ove.1	Lrrc31								TC0300002284.mm.2	1.29	0.0457	Fcrls
TC1000000531.mm.2	1.44	0.0397	NM_011030; ENSMUST00000009789; ENSMUST00000092512; ENSMUST00000105466; BC009654; OTTMUST00000086403; OTTMUST00000086404; OTTMUST00000086405; uc007fdo.2; uc007fdp.2; uc011xee.1	P4ha1								TC1200002270.mm.2	-1.27	0.0457	Ifi27l2b
TC0700003991.mm.2	-1.3	0.0398	NM_001162943; ENSMUST00000078482; ENSMUST00000140959; ENSMUST00000144189; ENSMUST00000154659; OTTMUST00000035612; OTTMUST00000061026; OTTMUST00000061027; uc009izh.2; uc009izk.2	Dchs1								TC0400000403.mm.2	-1.6	0.0458	Gm13304
TC0700001134.mm.2	-1.24	0.04	NM_001037927; ENSMUST00000035622; BC150920; OTTMUST00000072071; uc009hza.1	Wdr93								TC4_JH584293_random00000009.mm.2	-1.6	0.0458	Ccl21c; Gm21541
TC0400003445.mm.2	-1.25	0.0402	NM_001160043; NM_028457; ENSMUST00000030375; ENSMUST00000144114; ENSMUST00000156836; ENSMUST00000177880; BC023360; OTTMUST00000020140; OTTMUST00000020141; OTTMUST00000020142; uc008unt.1; uc012dko.1	Exo5								TC0800000416.mm.2	-1.33	0.046	Dusp4
TC1500001982.mm.2	1.22	0.0404	NM_013873; ENSMUST00000082365; BC051132; BC054757; uc007xbs.1; uc007xbt.1	Sult4a1								TC0600002329.mm.2	-3.38	0.0461	Neurod6
TC0600000648.mm.2	-1.37	0.0405	NM_001163640; NM_023543; ENSMUST00000046856; ENSMUST00000067741; ENSMUST00000114401; ENSMUST00000114402; ENSMUST00000114403; ENSMUST00000127323; ENSMUST00000133315; ENSMUST00000138930; ENSMUST00000146114; BC051139; BC141060; OTTMUST00000055937; OTTMUST00000055966; OTTMUST00000055967; OTTMUST00000056265; OTTMUST00000056266; OTTMUST00000056267; OTTMUST00000056268; OTTMUST00000056269; OTTMUST0000005…	Chn2								TC1700001197.mm.2	-1.33	0.0461	Rmdn2
TC0200001239.mm.2	-1.3	0.0405	NM_146437; ENSMUST00000077075; BC120782; BC120784; OTTMUST00000032626; uc008kkk.2	Olfr996								TC0300002377.mm.2	-1.3	0.0462	Gm5849
TC0X00002431.mm.2	-1.33	0.0406	NM_001199351; NM_001199352; NM_012040; ENSMUST00000002087; ENSMUST00000114472; ENSMUST00000114473; ENSMUST00000129106; ENSMUST00000144187; BC055891; OTTMUST00000042879; OTTMUST00000043442; OTTMUST00000043443; OTTMUST00000043444; OTTMUST00000043445; uc009tmc.2; uc009tmd.2; uc009tme.2	Pnck								TC0200004437.mm.2	1.51	0.0463	Exd1
TC0700000018.mm.2	-1.24	0.0406	NM_001164204; NM_001164205; NM_024168; ENSMUST00000038521; ENSMUST00000108627; ENSMUST00000108629; ENSMUST00000108630; ENSMUST00000123088; ENSMUST00000137204; ENSMUST00000139396; ENSMUST00000142713; ENSMUST00000147288; ENSMUST00000155060; BC002205; BC091756; OTTMUST00000055495; OTTMUST00000055496; OTTMUST00000055497; OTTMUST00000055498; OTTMUST00000055499; OTTMUST00000055500; OTTMUST00000055501; …	Tsen34								TC1100002044.mm.2	-1.57	0.0463	Lrrc45
TC0600001664.mm.2	-1.25	0.0407	NM_018779; ENSMUST00000043259; BC138265; BC138266; uc009eon.1; uc009eoo.1; uc012eve.1	Pde3a								TC1700001818.mm.2	-1.51	0.0464	Wdr4
TC1900001107.mm.2	-1.22	0.0407	NM_028411; ENSMUST00000025568; BC058237; BC107026; BC132574; BC132578	Tmem138								TC0200002529.mm.2	1.35	0.0465	Spint5
TC1900000069.mm.2	-1.23	0.0408	NM_001253832; NM_021438; ENSMUST00000025847; BC031716; BC049284; uc008gde.2; uc008gdf.2; uc008gdg.2; uc008gdh.2; uc008gdi.1; uc008gdj.1	Fibp								TC1900001282.mm.2	-1.27	0.0466	Fam122a
TC0300000747.mm.2	1.24	0.0409	NM_001099779; NM_013631; ENSMUST00000047111; ENSMUST00000107482; ENSMUST00000127058; ENSMUST00000148097; ENSMUST00000151591; BC152327; OTTMUST00000042489; OTTMUST00000042490; OTTMUST00000042491; OTTMUST00000042492; OTTMUST00000042493; uc008pxp.1; uc008pxq.1; uc009vcp.1	Pklr								TC1800000645.mm.2	-1.56	0.0467	Gm17732
TC0700001818.mm.2	1.24	0.0409	NM_001146347; NM_026884; NM_029978; ENSMUST00000079423; ENSMUST00000098032; BC055444; BC093505; uc009jsx.1; uc009jsy.2; uc009jsz.2; uc012ftv.1	Fam57b								TC0900002451.mm.2	-1.47	0.0468	Kif23
TC1500001511.mm.2	1.36	0.0409	NM_010162; ENSMUST00000077273; ENSMUST00000110244; ENSMUST00000133362; ENSMUST00000140798; BC004741; OTTMUST00000046534; OTTMUST00000046535; OTTMUST00000046536; OTTMUST00000056056; uc007vrh.2	Ext1								TC1900000888.mm.2	-1.49	0.0468	Tcirg1
TC0700002460.mm.2	-1.27	0.041	NM_011964; ENSMUST00000004657; ENSMUST00000182681; ENSMUST00000182853; ENSMUST00000182916; BC099467; OTTMUST00000114035; OTTMUST00000114036; OTTMUST00000114037; OTTMUST00000114038; uc009fjr.2; uc012fas.1	Psg19								TC1700001154.mm.2	1.31	0.0468	Ehd3
TC0700000501.mm.2	-1.28	0.0411	NM_001039192; NM_022024; ENSMUST00000078845; ENSMUST00000108289; ENSMUST00000108292; ENSMUST00000135686; ENSMUST00000138741; BC011488; OTTMUST00000055289; OTTMUST00000055290; OTTMUST00000055291; OTTMUST00000055292; OTTMUST00000055293; uc009fyx.1; uc009fyy.1; uc009fyz.1	Gmfg								TC0400001330.mm.2	1.33	0.0469	Cldn19
TC1600001667.mm.2	1.23	0.0413	NM_001252442; NM_153412; ENSMUST00000036355; ENSMUST00000076333; ENSMUST00000125433; ENSMUST00000128365; ENSMUST00000131003; ENSMUST00000133111; ENSMUST00000134802; ENSMUST00000136317; ENSMUST00000136405; ENSMUST00000142697; ENSMUST00000151300; BC050915; BC060683; OTTMUST00000060722; OTTMUST00000060723; OTTMUST00000060727; OTTMUST00000060728; OTTMUST00000060828; OTTMUST00000060829; OTTMUST0000006…	Phldb2								TC1100001163.mm.2	-1.42	0.0469	Sebox
TC1500001630.mm.2	1.21	0.0413	NM_001276461; NM_001276462; NM_001276463; NM_001276467; NM_010026; ENSMUST00000023008; ENSMUST00000110114; ENSMUST00000110115; ENSMUST00000175710; ENSMUST00000175793; ENSMUST00000175799; ENSMUST00000175963; ENSMUST00000176014; ENSMUST00000176358; ENSMUST00000176384; ENSMUST00000176427; ENSMUST00000176516; ENSMUST00000176821; ENSMUST00000176909; ENSMUST00000177035; ENSMUST00000177083; ENSMUST00000…	Asap1								TC1200000884.mm.2	-1.51	0.047	Gm1995
TC1900000252.mm.2	-1.25	0.0414	NM_146697; ENSMUST00000057924; BC119095; BC119097; uc008guj.2	Olfr1442								TC0900001252.mm.2	1.45	0.0472	Dbr1
TC0400002023.mm.2	1.21	0.0415	NM_001081376; NM_029216; ENSMUST00000005175; ENSMUST00000030775; ENSMUST00000124423; ENSMUST00000136134; ENSMUST00000164662; OTTMUST00000024785; OTTMUST00000024786; OTTMUST00000024969; uc008wai.1; uc008waj.1; uc008wak.1; uc012dqc.1	Chd5								TC0700004624.mm.2	-1.32	0.0472	Plk1
TC0200003989.mm.2	1.26	0.0415	NM_146351; ENSMUST00000099855; OTTMUST00000033052; uc008koi.1	Olfr1133								TC0100001604.mm.2	1.43	0.0473	Slamf6
TC1000003163.mm.2	-1.21	0.0416	NM_178066; ENSMUST00000051011; ENSMUST00000139227; ENSMUST00000152966; BC037624; OTTMUST00000084406; OTTMUST00000084407; OTTMUST00000084408; uc007hoi.1; uc007hoj.1	Tmem198b								TC0900002377.mm.2	1.26	0.0473	Csk
TC0700000800.mm.2	1.41	0.0417	NM_001034115; ENSMUST00000107934; ENSMUST00000107935; ENSMUST00000107938; ENSMUST00000127164; ENSMUST00000134205; ENSMUST00000134470; ENSMUST00000154776; OTTMUST00000039587; OTTMUST00000039588; OTTMUST00000039589; OTTMUST00000039590; OTTMUST00000039591; OTTMUST00000039592; OTTMUST00000039593; uc009gpc.2; uc009gpd.2; uc009gpe.2; uc012fjo.1	Shank1								TC0500003496.mm.2	-1.65	0.0473	Micall2
TC1800001234.mm.2	1.35	0.0418	NM_011898; ENSMUST00000025295; BC050944; BC057005; uc008esl.1	Spry4								TC0400001990.mm.2	-1.37	0.0473	Errfi1
TC1100000964.mm.2	1.25	0.0418	NM_001136062; NM_001276285; NM_007933; ENSMUST00000072841; ENSMUST00000108548; ENSMUST00000126241; ENSMUST00000134087; ENSMUST00000157027; ENSMUST00000170716; ENSMUST00000179055; ENSMUST00000179738; BC013460; OTTMUST00000013691; OTTMUST00000013692; OTTMUST00000013693; OTTMUST00000013694; OTTMUST00000013695; OTTMUST00000111361; OTTMUST00000111362	Eno3								TC0800003164.mm.2	-1.22	0.0475	Taf5l
TC0100000588.mm.2	-1.43	0.0421	NM_177164; ENSMUST00000053922; ENSMUST00000159205; ENSMUST00000161937; ENSMUST00000162182; BC094541; OTTMUST00000065892; OTTMUST00000065893; OTTMUST00000065894; OTTMUST00000065895; uc007bjj.1; uc007bjk.1; uc011wmn.1; uc011wmo.1; uc011wmp.1	Vwc2l								TC0500002579.mm.2	-1.43	0.0475	Txk
TC0100001734.mm.2	1.62	0.0421	NM_001160211; NM_001160212; NM_028408; ENSMUST00000027795; ENSMUST00000161880; ENSMUST00000162685; BC115640; BC115641; OTTMUST00000088832; OTTMUST00000088833; OTTMUST00000088871; uc007dxh.2; uc007dxi.2; uc011wxs.1	Cnih3								TC1300001997.mm.2	-1.39	0.0476	Shc3
TC1400002034.mm.2	-1.25	0.0424	NM_001244916; NM_015772; ENSMUST00000058326; ENSMUST00000135523; BC085361; OTTMUST00000056614; OTTMUST00000056615; uc007tpe.2; uc007tpf.2	Sall2								TC0500003715.mm.2	-1.44	0.0477	Smok3b
TC0900003042.mm.2	-1.28	0.0425	NM_011349; ENSMUST00000080560; BC010976; uc009rms.1; uc009rmt.1; uc009rmu.1	Sema3f								TC1700000332.mm.2	1.56	0.0477	Prss27
TC0200000401.mm.2	1.3	0.0426	NM_026624; ENSMUST00000028346; ENSMUST00000139988; BC061039; OTTMUST00000027722; OTTMUST00000027723; uc008iqr.2	Fam166a								TC1100000621.mm.2	1.6	0.0479	Acsl6
TC0500000953.mm.2	1.61	0.0426	NM_173404; ENSMUST00000031278; BC117749; uc008ygg.1; uc008ygh.2; uc012dzo.1	Bmp3								TC0900001410.mm.2	1.33	0.0479	Qars
TC0400004186.mm.2	1.26	0.0426	NM_001122953; NM_010905; ENSMUST00000052018; ENSMUST00000075448; ENSMUST00000092532; ENSMUST00000107057; ENSMUST00000107062; ENSMUST00000133011; ENSMUST00000148930; ENSMUST00000152023; BC075702; BC122878; OTTMUST00000018038; OTTMUST00000018039; OTTMUST00000018040; OTTMUST00000018041; OTTMUST00000018104; OTTMUST00000018105; OTTMUST00000018106; uc008tts.2; uc008ttt.2; uc008ttu.2; uc008ttv.2; uc008t…	Nfia								TC1100003857.mm.2	1.42	0.0479	Kif18b
TC1000001885.mm.2	-1.22	0.0427	NM_001010840; ENSMUST00000170267; BC139121; BC139122; OTTMUST00000046018; uc007eqq.2	Taar8c								TC0800001077.mm.2	-1.38	0.048	Mmp2
TC0700004253.mm.2	1.2	0.0428	NR_045803; NR_045804; uc009jpy.2; uc029wos.1	4933440M02Rik								TC0400004218.mm.2	-1.68	0.0481	Ccdc24
TC0500003092.mm.2	1.32	0.0429	NM_013879; ENSMUST00000031519; ENSMUST00000112109; ENSMUST00000112112; ENSMUST00000112113; ENSMUST00000145197; ENSMUST00000151775; OTTMUST00000034696; OTTMUST00000034701; OTTMUST00000034702; OTTMUST00000034703; OTTMUST00000034704; OTTMUST00000040958; uc008zdg.1; uc008zdh.1; uc012ecc.1	Cabp1								TC1500000045.mm.2	1.28	0.0481	Lifr
TC0900001440.mm.2	-1.31	0.043	NM_183136; ENSMUST00000118732; BC048588; OTTMUST00000068026; OTTMUST00000068027; OTTMUST00000068028; uc009rsr.1; uc009rss.1	Spink8								TC0700004324.mm.2	1.36	0.0481	Zfp747
TC0400003361.mm.2	1.21	0.0431	NM_013807; ENSMUST00000076859; ENSMUST00000126135; ENSMUST00000147730; BC031180; BC063051; OTTMUST00000023046; OTTMUST00000023047; OTTMUST00000023048; uc008uib.1; uc012djq.1	Plk3								TC0900003236.mm.2	-1.37	0.0481	Slc22a13
TC0100000465.mm.2	-1.36	0.0432	NM_001285463; NM_001285473; NM_139150; NR_104344; ENSMUST00000027171; ENSMUST00000124986; ENSMUST00000130075; ENSMUST00000132949; ENSMUST00000150008; ENSMUST00000180952; BC138644; BC138645; OTTMUST00000053331; OTTMUST00000053332; OTTMUST00000053333; OTTMUST00000053334; OTTMUST00000053335	Carf								TC1500002192.mm.2	-1.57	0.0481	Kmt2d
TC1200002525.mm.2	1.28	0.0432	OTTMUST00000090575; OTTMUST00000090576; OTTMUST00000090577; OTTMUST00000090578; uc007oxa.2	Serpina3g								TC1600001322.mm.2	1.3	0.0482	Mrpl40
TC1800000319.mm.2	1.2	0.0434	NM_133687; ENSMUST00000060722; BC016207; BC089314; uc008emx.1; uc008emy.1	Cxxc5								TC0200003552.mm.2	1.64	0.0482	Rprm
TC0700000116.mm.2	-1.21	0.0434	uc009fdo.1	Zscan4f								TC0300002068.mm.2	2.69	0.0482	Gpr149
TC0X00001520.mm.2	-1.27	0.0437	NM_001113354; NM_177201; ENSMUST00000046950; ENSMUST00000046962; ENSMUST00000112662; ENSMUST00000112666; ENSMUST00000112668; ENSMUST00000112670; ENSMUST00000138318; ENSMUST00000141715; ENSMUST00000148622; ENSMUST00000151941; ENSMUST00000168501; BC138899; OTTMUST00000041702; OTTMUST00000041703; OTTMUST00000041704; OTTMUST00000041705; OTTMUST00000041751; OTTMUST00000041752; OTTMUST00000041753; OTTM…	Phf8								TC1600002150.mm.2	1.31	0.0483	Fam3b
TC0500002328.mm.2	-1.2	0.0439	NM_001077398; NM_001286348; NM_010698; ENSMUST00000070748; BC079611	Ldb2								TC1000003176.mm.2	1.75	0.0483	Olfr770
TC1300000070.mm.2	1.21	0.0439	NM_144835; ENSMUST00000059270; uc007plk.1; uc007pll.1; uc011ywe.1	Heatr1								TC1800000590.mm.2	1.76	0.0484	Isoc1
TC0100000071.mm.2	-1.31	0.044	NM_001011873; ENSMUST00000088542; BC147699; BC158121; OTTMUST00000052552; uc007aiv.1	Xkr9								TC0900000692.mm.2	-1.22	0.0484	Ptpn9
TC0800001259.mm.2	-1.29	0.044	NM_009229; ENSMUST00000047425; BC138850; BC145442; uc009ngt.1; uc012gjx.1	Sntb2								TC1800000414.mm.2	-1.33	0.0484	Pabpc2
TC0300002711.mm.2	1.2	0.0441	NM_172271; ENSMUST00000029499; ENSMUST00000166736; ENSMUST00000166892; ENSMUST00000167898; ENSMUST00000167975; ENSMUST00000168211; ENSMUST00000169413; ENSMUST00000169449; ENSMUST00000170429; ENSMUST00000171029; BC141148; BC171962; OTTMUST00000093896; OTTMUST00000093897; OTTMUST00000093898; OTTMUST00000093899; OTTMUST00000093900; OTTMUST00000093925; OTTMUST00000093926; OTTMUST00000093927; OTTMUST0…	Slc6a17								TC1600002173.mm.2	1.33	0.0486	Il10rb
TC1900000944.mm.2	1.32	0.0442	NM_153553; ENSMUST00000056129; BC129861; uc008gbu.2; uc012bgr.1	Npas4								TC1000002503.mm.2	-1.35	0.0486	Atp8b3
TC1000001560.mm.2	-1.21	0.0442	NM_001285785; NM_146011; ENSMUST00000069548; BC024535; BC027374; uc007hjb.1; uc007hjc.1; uc007hjd.1; uc007hje.1	Arhgap9								TC1100003674.mm.2	-1.44	0.0487	Pgap3
TC0800001797.mm.2	1.3	0.0444	NM_007426; ENSMUST00000033846; ENSMUST00000170200; BC027216; BC138309; BC138313; OTTMUST00000092685; OTTMUST00000092696	Angpt2								TC0500002999.mm.2	1.31	0.0488	Pus1
TC1100003225.mm.2	-1.21	0.0445	NM_138950; ENSMUST00000117392; ENSMUST00000132442; ENSMUST00000135804; ENSMUST00000173320; OTTMUST00000013981; OTTMUST00000013982; OTTMUST00000076796; uc007kds.2; uc007kdt.2; uc007kdu.2; uc011xzj.1	Wdr81								TC0600002146.mm.2	1.48	0.0488	Prss58
TC0700004055.mm.2	-1.24	0.0446	NM_146310; ENSMUST00000080106; uc009jch.1	Olfr493								TC0100002331.mm.2	-1.44	0.0489	1700019A02Rik
TC0800000449.mm.2	1.24	0.0446	NM_176952; ENSMUST00000125492; ENSMUST00000135373; ENSMUST00000147525; ENSMUST00000152039; ENSMUST00000171777; BC052184; uc009llk.1; uc009lll.1; uc009llm.1; uc009lln.1; uc009llo.1; uc009llp.1	6430573F11Rik								TC0X00001964.mm.2	-1.3	0.0491	Gm5934
TC1200000608.mm.2	1.24	0.0446	NM_001190466; NM_021532; ENSMUST00000061273; ENSMUST00000150639; BC145833; OTTMUST00000084679; OTTMUST00000084680; uc007nup.2; uc007nuq.2	Dact1								TC0400003520.mm.2	1.37	0.0491	Dnali1
TC0300003118.mm.2	-1.25	0.0447	ENSMUST00000066092	Gm9912								TC0X00000901.mm.2	-1.24	0.0492	Gspt2
TC0X00000053.mm.2	-1.57	0.0449	NM_177914; BC075627; uc029xhu.1	Dgkk								TC0X00003234.mm.2	-1.71	0.0493	Cldn34b2
TC0600000044.mm.2	-1.28	0.0449	NM_009311; ENSMUST00000090679; ENSMUST00000184481; ENSMUST00000184986; ENSMUST00000185130; ENSMUST00000185187; BC117081; BC119122; BC144737; OTTMUST00000112259; OTTMUST00000112260; OTTMUST00000112261; OTTMUST00000112262; OTTMUST00000118194; uc009axc.1; uc009axd.2	Tac1								TC0400000169.mm.2	1.23	0.0493	Ggh
TC0900002152.mm.2	1.28	0.045	NM_001163742; NM_001163743; NM_178420; ENSMUST00000034621; ENSMUST00000168499; ENSMUST00000169651; BC050054; uc009pci.2; uc009pcj.2; uc009pck.2; uc009pcl.1; uc009pcm.1	Nlrx1								TC1100003585.mm.2	1.22	0.0493	Dlx4
TC0700001192.mm.2	1.23	0.0451	NM_175366; ENSMUST00000082237; uc009idj.2	Mex3b								TC0700002714.mm.2	1.28	0.0493	Fam98c
TC0200004322.mm.2	1.35	0.0452	NM_207254; ENSMUST00000099617; OTTMUST00000035773; uc008lnm.1	Olfr1286								TC1100000582.mm.2	1.5	0.0495	Cdkn2aipnl
TC0400002580.mm.2	-1.21	0.0453	NM_001033306; ENSMUST00000061986; ENSMUST00000125599; ENSMUST00000130107; ENSMUST00000146236; ENSMUST00000147448; ENSMUST00000147926; OTTMUST00000015477; OTTMUST00000015478; OTTMUST00000015479; OTTMUST00000015480; OTTMUST00000015481; OTTMUST00000015482; uc008sss.1; uc008sst.2; uc008ssu.1	Shb								TC4_GL456350_random00000002.mm.2	-1.53	0.0495	4933409K07Rik
TC1500001528.mm.2	1.31	0.0454	NM_008764; ENSMUST00000079772; BC049782; uc007vrk.1	Tnfrsf11b								TC1200001244.mm.2	1.33	0.0499	Apopt1
TC1400002764.mm.2	-1.22	0.0454	NM_010201; NM_207667; ENSMUST00000026631; ENSMUST00000095529; BC107003; BC107004; OTTMUST00000050937; OTTMUST00000050938; uc007vbv.2; uc007vbw.2; uc011zqr.1	Fgf14								TC0400001445.mm.2	-1.64	0.0499	Grik3
TC1900000240.mm.2	-1.27	0.0454	NM_146686; ENSMUST00000073507; BC132238; BC132388; OTTMUST00000112394; uc008gtu.1	Olfr235
TC1700001449.mm.2	-1.38	0.0455	NM_011395; ENSMUST00000024595; BC137661; BC137662; uc008aku.1	Slc22a3
TC0800002597.mm.2	1.27	0.0456	NM_008416; ENSMUST00000064922; BC003790; BC092302; uc009mop.1; uc012ghn.2	Junb
TC1100003472.mm.2	1.42	0.0456	NM_177167; ENSMUST00000055438; ENSMUST00000155154; BC138900; BC138903; OTTMUST00000002470; OTTMUST00000067489; uc007kto.1	Ppm1e
TC0600001931.mm.2	1.48	0.0456	NM_001252105; NM_001252106; NM_001252107; NM_001252108; NM_001252109; NM_001252110; NM_153163; ENSMUST00000018122; ENSMUST00000069074; ENSMUST00000115355; ENSMUST00000115356; ENSMUST00000115358; ENSMUST00000115361; ENSMUST00000125350; ENSMUST00000136279; ENSMUST00000142913; ENSMUST00000152131; ENSMUST00000156986; ENSMUST00000163871; ENSMUST00000166458; OTTMUST00000054963; OTTMUST00000054997; OTTM…	Cadps2
TC0500002154.mm.2	-1.22	0.0457	NM_178878; ENSMUST00000026843; ENSMUST00000126081; ENSMUST00000130358; ENSMUST00000132486; ENSMUST00000156859; BC037009; BC046978; BC058569; OTTMUST00000060908; OTTMUST00000060909; OTTMUST00000060910; OTTMUST00000060911; OTTMUST00000060912; uc008wvc.1; uc008wvd.1	Hadha
TC1500001279.mm.2	1.64	0.0458	NM_027395; ENSMUST00000058845; uc007vix.2	Basp1
TC1600001089.mm.2	-1.27	0.0458	NM_019517; ENSMUST00000047275; BC120773; BC131947; uc008ade.2	Bace2
TC0500001573.mm.2	1.48	0.0459	NM_016801; ENSMUST00000005509; ENSMUST00000133812; ENSMUST00000144198; ENSMUST00000150838; ENSMUST00000156626; BC100446; OTTMUST00000039031; OTTMUST00000039032; OTTMUST00000039033; OTTMUST00000039034; OTTMUST00000039035; uc008zxk.1; uc008zxl.1	Stx1a
TC0800000916.mm.2	1.21	0.046	NM_001111304; NM_027758; ENSMUST00000034145; ENSMUST00000093393; ENSMUST00000142673; BC057027; OTTMUST00000078141; OTTMUST00000078142; OTTMUST00000078143; uc009mju.2; uc009mjv.2	Tbc1d9
TC0700003526.mm.2	1.78	0.046	NM_001109753; NM_153579; ENSMUST00000085164; ENSMUST00000165175; BC060224; uc009hwk.2; uc009hwl.1; uc009hwm.2	Sv2b
TC0400003187.mm.2	1.22	0.046	NM_178143; ENSMUST00000030243; BC138565; BC138566; OTTMUST00000018469; uc008tyd.2; uc029uyl.1	Prkaa2
TC1700002781.mm.2	-1.32	0.0461	NM_207105; ENSMUST00000040828; ENSMUST00000173103; ENSMUST00000174875; BC008168; BC010322; BC057998; OTTMUST00000095573; OTTMUST00000095574; OTTMUST00000095575; uc008ccb.2; uc008ccc.1	H2-Ab1
TC0200003512.mm.2	1.29	0.0462	NM_028810; ENSMUST00000017288; ENSMUST00000140864; ENSMUST00000154545; BC009002; OTTMUST00000029556; OTTMUST00000029557; OTTMUST00000029558; uc008jqf.1; uc008jqg.1	Rnd3
TC0X00001617.mm.2	1.23	0.0464	NM_025437; ENSMUST00000087143; ENSMUST00000133252; BC027284; OTTMUST00000046408; OTTMUST00000046409; uc009usl.1	Eif1ax
TC0400003856.mm.2	1.43	0.0465	NM_198610; ENSMUST00000039331; BC055811; OTTMUST00000023387; uc008vmu.2	Igsf21
TC1700002138.mm.2	1.59	0.0466	NM_001145920; NM_001146038; NM_001271627; NM_001271630; NM_001271631; NM_009820; NR_073392; NR_073425; ENSMUST00000113568; ENSMUST00000113571; ENSMUST00000113572; ENSMUST00000159943; ENSMUST00000160199; ENSMUST00000160672; ENSMUST00000160673; ENSMUST00000161489; ENSMUST00000162130; ENSMUST00000162373; ENSMUST00000162629; ENSMUST00000162816; ENSMUST00000162878; OTTMUST00000084307; OTTMUST000000843…	Runx2
TC0900000003.mm.2	1.27	0.0466	ENSMUST00000143083	Gm10721
TC1100003665.mm.2	1.45	0.0468	NM_146028; ENSMUST00000017544; ENSMUST00000131519; BC024864; BC029794; OTTMUST00000005951; OTTMUST00000005952; uc007lfl.1	Stac2
TC0200000850.mm.2	-1.32	0.0469	NM_173030; ENSMUST00000068595; ENSMUST00000112634; ENSMUST00000112635; ENSMUST00000112636; ENSMUST00000136642; BC131651; BC131652; OTTMUST00000036656; OTTMUST00000036657; OTTMUST00000036658; OTTMUST00000036659; uc008jrq.1; uc008jrr.1; uc008jrs.1; uc012bvm.1	Galnt13
TC1400002327.mm.2	-1.22	0.047	NM_134078; ENSMUST00000036381; BC024115; BC033365; uc007ums.2	Chmp7
TC1700002597.mm.2	1.36	0.047	NM_001112798; NM_001286684; NM_011406; NR_104580; ENSMUST00000086538; ENSMUST00000163123; ENSMUST00000163680; BC079673; uc008drt.1; uc008dru.1; uc029tkt.1	Slc8a1
TC1400001012.mm.2	1.74	0.0471	NM_008115; ENSMUST00000022699; BC138561; uc007upc.1	Gfra2
TC0X00000902.mm.2	-1.21	0.0472	NM_001081473; ENSMUST00000101388; OTTMUST00000043807; uc009ttq.1	Zxdb
TC0700001996.mm.2	1.43	0.0472	NM_177469; ENSMUST00000026548; ENSMUST00000129454; ENSMUST00000137584; BC056493; uc009kgb.1	Adgra1
TC0800000032.mm.2	-1.23	0.0473	NM_133968; ENSMUST00000011981; BC011147; uc009kto.1; uc012fzd.1	Snapc2
TC0600000735.mm.2	-1.39	0.0474	NM_008167; ENSMUST00000095852; ENSMUST00000159319; ENSMUST00000159561; ENSMUST00000160408; ENSMUST00000161105; ENSMUST00000162968; BC139823; OTTMUST00000087192; OTTMUST00000087193; OTTMUST00000087194; OTTMUST00000087195; OTTMUST00000087196; OTTMUST00000087197; uc009cdx.1; uc009cdy.1; uc009cdz.1	Grid2
TC0700000720.mm.2	1.24	0.0474	NM_021387; ENSMUST00000044705; uc009glh.1	Vstm2b
TC0100003341.mm.2	-1.24	0.0474	NM_001085376; ENSMUST00000159860; ENSMUST00000159861; ENSMUST00000159892; ENSMUST00000160206; ENSMUST00000161589; ENSMUST00000177789; OTTMUST00000074130; OTTMUST00000074672; OTTMUST00000074673; OTTMUST00000074717; OTTMUST00000077148; OTTMUST00000111518; uc007ddv.1; uc007ddx.1	Pappa2; 1600012P17Rik
TC0300002619.mm.2	1.2	0.0474	NM_011516; ENSMUST00000029448; BC137967; uc008qrz.2; uc012cvc.1	Sycp1
TC0600002187.mm.2	-1.2	0.0476	NM_130869; ENSMUST00000031749; ENSMUST00000172554; ENSMUST00000183706; BC125280; BC125282; OTTMUST00000097059; OTTMUST00000097060; OTTMUST00000117337; uc009bsp.1	Nobox
TC0400000662.mm.2	1.25	0.0478	NM_172468; ENSMUST00000030080; ENSMUST00000123665; ENSMUST00000143185; ENSMUST00000145199; BC099674; OTTMUST00000017138; OTTMUST00000017139; OTTMUST00000017140; OTTMUST00000017141; uc008tae.1	Snx30
TC0700002705.mm.2	1.23	0.0479	NM_010908; ENSMUST00000032815; ENSMUST00000085851; ENSMUST00000137121; BC021938; OTTMUST00000040926; OTTMUST00000040927; OTTMUST00000040928; uc009fzr.1; uc009fzs.1	Nfkbib
TC1600002124.mm.2	1.87	0.048	NM_001025584; NM_001025585; NM_001025590; NM_010606; ENSMUST00000095873; ENSMUST00000099508; ENSMUST00000165538; BC120794; BC125565; uc008abk.1; uc008abl.1; uc008abm.1; uc008abn.1; uc008abo.1; uc008abp.1; uc008abq.1	Kcnj6
TC0800000661.mm.2	-1.24	0.048	NM_001252620; NM_001252621; NM_023689; ENSMUST00000093480; ENSMUST00000117377; ENSMUST00000118003; ENSMUST00000119068; ENSMUST00000138398; ENSMUST00000141513; BC017601; BC053334; OTTMUST00000078345; OTTMUST00000078346; OTTMUST00000078347; OTTMUST00000078348; OTTMUST00000078349; uc009lur.1; uc009lus.2	Spock3
TC1400000805.mm.2	1.42	0.0481	NM_001033043; ENSMUST00000095793; uc007ubx.1; uc007uby.1; uc007ubz.1; uc007uca.1; uc011zma.1	Rnf17
TC0200003212.mm.2	1.47	0.0482	NM_175427; ENSMUST00000151224; BC147286; BC147287; OTTMUST00000027844; uc008ixc.2	Fam163b
TC0500003028.mm.2	1.25	0.0486	NM_001162965; NM_001254731; NM_172718; ENSMUST00000048112; ENSMUST00000057209; ENSMUST00000112324; ENSMUST00000112325; ENSMUST00000138266; ENSMUST00000140981; ENSMUST00000145708; ENSMUST00000147856; ENSMUST00000154248; ENSMUST00000156340; BC138049; BC138050; OTTMUST00000063626; OTTMUST00000063633; OTTMUST00000063634; OTTMUST00000063635; OTTMUST00000063636; OTTMUST00000063637; OTTMUST00000063638; …	Sgsm1
TC0900000401.mm.2	1.3	0.0486	NM_146801; ENSMUST00000058153; BC146614; uc009owl.1	Olfr904
TC0400003260.mm.2	-1.21	0.0486	NM_001134791; NM_133885; NM_173350; ENSMUST00000030288; ENSMUST00000084366; ENSMUST00000126288; ENSMUST00000139248; ENSMUST00000139412; ENSMUST00000147457; ENSMUST00000152167; ENSMUST00000153714; ENSMUST00000155434; ENSMUST00000159198; ENSMUST00000159545; ENSMUST00000159758; ENSMUST00000160271; ENSMUST00000160774; ENSMUST00000160895; ENSMUST00000161363; ENSMUST00000161602; ENSMUST00000162787; BC0…	Osbpl9
TC0400003937.mm.2	1.3	0.0487	NM_001177542; ENSMUST00000105753; ENSMUST00000105754; ENSMUST00000105755; ENSMUST00000105757; ENSMUST00000132946; ENSMUST00000146836; ENSMUST00000147855; uc008vqz.2	C87977
TC1100002122.mm.2	1.37	0.0488	NM_010904; ENSMUST00000093369; OTTMUST00000011325; uc007hvm.1	Nefh
TC1100003817.mm.2	1.21	0.0488	NM_028207; ENSMUST00000003612; ENSMUST00000107172; ENSMUST00000107173; ENSMUST00000125794; ENSMUST00000143177; ENSMUST00000151678; ENSMUST00000176261; BC016269; OTTMUST00000004348; OTTMUST00000004349; OTTMUST00000004350; OTTMUST00000004351; OTTMUST00000004352; OTTMUST00000004353; OTTMUST00000111079; uc007lqa.2	Dusp3
TC1000000558.mm.2	-1.25	0.0488	NM_025273; ENSMUST00000020298; BC024354	Pcbd1
TC1000002905.mm.2	-1.2	0.049	NM_001161855; ENSMUST00000099261; uc007hbq.2	4933416C03Rik
TC0300000308.mm.2	-1.2	0.049	NM_011495; NM_173169; NR_045576; ENSMUST00000026858; ENSMUST00000167556; BC026785; BC057940; OTTMUST00000092020; OTTMUST00000092021; OTTMUST00000092022; OTTMUST00000092023; OTTMUST00000092024; OTTMUST00000092025; OTTMUST00000092026; OTTMUST00000092027; uc008pbm.1; uc008pbn.1; uc008pbo.1; uc012cpb.1; uc012cpc.1	Plk4
TC1100000106.mm.2	-1.27	0.049	NM_019511; ENSMUST00000045374; ENSMUST00000139540; BC024765; OTTMUST00000011472; OTTMUST00000011473; uc007hzd.1	Ramp3
TC1600000292.mm.2	1.21	0.0491	NM_001278041; NM_009893; ENSMUST00000007171; ENSMUST00000115423; ENSMUST00000151150; ENSMUST00000153299; BC145696; OTTMUST00000049687; OTTMUST00000049688; OTTMUST00000049689; OTTMUST00000049690; uc007yrc.1; uc007yrd.1; uc007yre.2; uc012adc.1; uc012add.1; uc012ade.1; uc012adf.1	Chrd
TC0200001303.mm.2	-1.25	0.0492	NM_146320; ENSMUST00000090707; OTTMUST00000033081; uc008kos.1	Olfr1145
TC1500001457.mm.2	1.21	0.0492	NM_172815; ENSMUST00000063492; uc007vpg.1; uc007vph.1; uc007vpi.1	Rspo2
TC0800000793.mm.2	1.22	0.0493	NM_032544; BC138560; OTTMUST00000074082; OTTMUST00000074083; OTTMUST00000074084; OTTMUST00000074085; OTTMUST00000074086; OTTMUST00000074087; OTTMUST00000074088; uc009mdn.1; uc009mdo.1	Gtpbp3
TC1600001798.mm.2	-1.31	0.0493	NM_146995; ENSMUST00000049859; uc007zoz.1	Olfr202
TC0400004176.mm.2	1.23	0.0494	NM_172868; ENSMUST00000102904; ENSMUST00000102905; ENSMUST00000131201; ENSMUST00000142556; BC113156; OTTMUST00000016943; OTTMUST00000016944; OTTMUST00000016945; OTTMUST00000017008; uc008syf.1; uc008syg.2	Palm2; Pakap
TC1400001970.mm.2	1.22	0.0496	NM_001011530; ENSMUST00000164157; BC150980; uc007tkm.2	Olfr723
TC1500000081.mm.2	-1.44	0.0497	NM_001289447; NM_001289448; NM_011232; ENSMUST00000022856; ENSMUST00000100775; ENSMUST00000168408; ENSMUST00000169519; ENSMUST00000170100; ENSMUST00000170531; BC048693; OTTMUST00000091081; OTTMUST00000091082; OTTMUST00000091083; OTTMUST00000091084; OTTMUST00000091146; OTTMUST00000091147; uc007vgi.1	Rad1
TC1000000113.mm.2	2.35	0.0499	NM_008703; ENSMUST00000020015; BC119237; uc007elp.1; uc011xal.1; uc011xam.1	Nmbr
TC1300002498.mm.2	1.61	0.0499	NM_012026; ENSMUST00000109426; BC138030; uc007roh.1; uc007roi.1; uc007roj.1; uc007rok.1; uc007rol.1	Arhgef28
TC1000002649.mm.2	-1.23	0.05	NM_001037166; BC100581; uc011xlj.1	Gm4925

## Sheet: Female NAc data
Female NAc differentially expressed genes
Female NAc Main Effect of Ethanol						Female NAc Main Effect of Housing						Female NAc Interaction of Ethanol and Housing
ID	Fold Change	P-val	Public Gene IDs	Gene Symbol		ID	Fold Change	P-val	Public Gene IDs	Gene Symbol		ID	Delta Fold Change	P-val	Gene Symbol
TC0100000023.mm.2	-1.23	0.0484	NM_001244692; NM_001244693; NM_173868; NR_045188; NR_045189; ENSMUST00000043578; ENSMUST00000130338; ENSMUST00000131467; ENSMUST00000131494; ENSMUST00000132207; ENSMUST00000139756; ENSMUST00000139838; ENSMUST00000140079; ENSMUST00000142304; ENSMUST00000150761; ENSMUST00000151015; ENSMUST00000151281; ENSMUST00000163727; BC118528; OTTMUST00000061164; OTTMUST00000061165; OTTMUST00000061166; OTTMUST0…	St18		TSUnmapped00000062.mm.2	1.62	1.29e-05	NM_001039241	LOC100045026		TC0500003726.mm.2	-2.22	1.9e-05	Prr14l
TC0100000082.mm.2	1.26	0.0006	NM_001098528; ENSMUST00000170146; ENSMUST00000175681; BC146609; OTTMUST00000110860; uc007aje.1	Kcnb2		TC0400001124.mm.2	-1.32	2.79e-05	NM_001081272; ENSMUST00000094916; OTTMUST00000019487; uc008tzk.1	Ldlrad1		TC0500000008.mm.2	-1.93	2.18e-05	Cdk6
TC0100000115.mm.2	1.56	0.0235	NM_153154; ENSMUST00000037294; ENSMUST00000149505; BC152324; BC152325; OTTMUST00000065512; OTTMUST00000065513; uc007akp.1	Tfap2d		TC1300000245.mm.2	-1.51	5.36e-05	NM_175661; ENSMUST00000073261; BC125011; OTTMUST00000001156	Hist1h2af		TC0400003629.mm.2	-2.29	2.3e-05	Serinc2
TC0100000509.mm.2	1.25	0.0395	NM_001077403; NM_001077404; NM_001077405; NM_001077406; NM_001077407; NM_010939; ENSMUST00000027112; ENSMUST00000063594; ENSMUST00000075144; ENSMUST00000102822; ENSMUST00000114155; ENSMUST00000114157; ENSMUST00000126344; OTTMUST00000004995; OTTMUST00000004997; OTTMUST00000004998; OTTMUST00000004999; OTTMUST00000005002; OTTMUST00000005003; OTTMUST00000005006; uc007bfi.1; uc007bfj.1; uc007bfk.1; uc…	Nrp2		TC0800001509.mm.2	-1.51	5.95e-05	NM_170684; NR_106048; ENSMUST00000037900; ENSMUST00000123191; ENSMUST00000127431; ENSMUST00000131659; ENSMUST00000134235; BC119328; BC137595; OTTMUST00000068235; OTTMUST00000068236; OTTMUST00000068237; OTTMUST00000068238; OTTMUST00000068448; uc009nuf.1; uc009nug.1	Cpne7; Mir7080		TC0800002674.mm.2	-2.39	2.36e-05	Tox3
TC0100000528.mm.2	1.23	0.0239	NR_027824; BC147571; BC147573; uc007bgm.1	Gm13749		TC1300000181.mm.2	-1.4	0.0001	NM_001177544; NM_178185; ENSMUST00000091745; BC116373; BC127164; BC134370; OTTMUST00000001039	Hist1h2ao; Hist1h2ap; Hist1h2ai; Hist1h2ah		TC0700000517.mm.2	1.89	6.28e-05	Capn12
TC0100000541.mm.2	-1.21	0.0016	NM_001097644; ENSMUST00000094898; ENSMUST00000114077; OTTMUST00000051077; uc007bgx.1	Ccnyl1		TC1300001565.mm.2	-1.4	0.0001	ENSMUST00000081342; OTTMUST00000001029	Hist1h2ap		TC1300001251.mm.2	2.06	7.71e-05	Gm10198
TC0100000632.mm.2	-1.26	0.0009	NM_013612; ENSMUST00000027368; ENSMUST00000127487; ENSMUST00000131511; ENSMUST00000133896; ENSMUST00000134189; ENSMUST00000135137; ENSMUST00000136786; ENSMUST00000147233; ENSMUST00000149166; ENSMUST00000155865; BC109137; BC109138; OTTMUST00000040229; OTTMUST00000040230; OTTMUST00000040231; OTTMUST00000040232; OTTMUST00000040233; OTTMUST00000040234; OTTMUST00000040235; OTTMUST00000040236; OTTMUST0…	Slc11a1		TC1600001379.mm.2	1.37	0.0001	NM_023794; ENSMUST00000079601; ENSMUST00000165506; ENSMUST00000168774; ENSMUST00000170393; ENSMUST00000170803; BC034680; OTTMUST00000094062; OTTMUST00000094063; OTTMUST00000094064; OTTMUST00000094065; OTTMUST00000094066; uc007yse.1; uc012adn.1	Etv5		TC1300001349.mm.2	5.83	8.34e-05	Gm7120
TC0100000635.mm.2	1.36	0.0097	NM_009509; ENSMUST00000027366; ENSMUST00000159749; ENSMUST00000161087; ENSMUST00000163018; BC015267; BC117875; BC145671; OTTMUST00000051580; OTTMUST00000051581; OTTMUST00000051582; OTTMUST00000051583; uc007bmb.2	Vil1		TC0900002751.mm.2	1.6	0.0001	NM_010482; ENSMUST00000051005; ENSMUST00000183482; BC119129; BC131951; OTTMUST00000117899; uc009qvl.1	Htr1b		TC0900002071.mm.2	1.74	8.39e-05	Olfr938
TC0100000660.mm.2	-1.22	0.0062	NM_183022; ENSMUST00000037708; ENSMUST00000113577; BC055772; OTTMUST00000046351; OTTMUST00000056788; uc007bpg.1	Asic4		TC0900000662.mm.2	1.44	0.0001	NM_001284507; NM_013496; ENSMUST00000034830; BC065787; OTTMUST00000074966	Crabp1		TC0200000395.mm.2	-2.1	9.28e-05	Nsmf
TC0100000684.mm.2	1.23	0.0101	NM_021342; ENSMUST00000057262; BC032920; uc007bqq.1	Kcne4		TC1700002318.mm.2	1.28	0.0001	NM_172624; ENSMUST00000038794; BC057631; uc008dbh.2; uc008dbi.2	Dpp9		TC0500002708.mm.2	2.33	9.5e-05	Gm11116
TC0100000766.mm.2	-1.22	0.0464	NM_013673; ENSMUST00000054279; ENSMUST00000066427; ENSMUST00000129951; ENSMUST00000132641; ENSMUST00000134283; ENSMUST00000140758; ENSMUST00000141709; ENSMUST00000141998; ENSMUST00000145440; ENSMUST00000147552; ENSMUST00000150967; ENSMUST00000153574; ENSMUST00000155094; BC069183; OTTMUST00000074495; OTTMUST00000074496; OTTMUST00000074497; OTTMUST00000074498; OTTMUST00000074554; OTTMUST00000074555…	Sp100		TC1400002297.mm.2	1.44	0.0002	NM_008691; ENSMUST00000022638; ENSMUST00000111089; OTTMUST00000039418; OTTMUST00000047907; uc007ulo.1	Nefm		TC0100000609.mm.2	1.93	0.0001	Rpl37a
TC0100001048.mm.2	-1.26	0.0172	NM_001077425; ENSMUST00000043725; OTTMUST00000052468; uc007cia.1	Cntnap5a		TC0700000961.mm.2	-1.94	0.0002	NM_010882; ENSMUST00000038775; BC147249; BC147250; uc009hff.1	Ndn		TC0700000466.mm.2	-1.99	0.0002	Ttc9b
TC0100001086.mm.2	1.28	0.0023	NM_207233; ENSMUST00000037286; BC040774; uc007cjk.1	C1ql2		TC0400002929.mm.2	-1.6	0.0002	NM_001113209; NM_001113210; NM_001286127; NM_001286131; NM_008687; ENSMUST00000050872; ENSMUST00000064770; ENSMUST00000107245; ENSMUST00000107246; ENSMUST00000107247; ENSMUST00000107248; ENSMUST00000122918; ENSMUST00000135024; ENSMUST00000140874; ENSMUST00000148982; ENSMUST00000152588; ENSMUST00000155821; BC014290; BC062908; OTTMUST00000000950; OTTMUST00000021171; OTTMUST00000021172; OTTMUST00000…	Nfib		TC1300002149.mm.2	1.65	0.0002	Cts8
TC0100001222.mm.2	-1.25	0.0061	NM_007695; ENSMUST00000082060; ENSMUST00000132873; ENSMUST00000133701; ENSMUST00000134812; ENSMUST00000139254; ENSMUST00000144819; ENSMUST00000153856; ENSMUST00000156873; BC003780; BC004734; BC005611; OTTMUST00000074544; OTTMUST00000074545; OTTMUST00000074546; OTTMUST00000074547; OTTMUST00000074548; OTTMUST00000074549; OTTMUST00000077094; uc007crg.2	Chil1		TC1600000698.mm.2	1.32	0.0002	NM_020509; ENSMUST00000023329; BC029248; uc007zjv.1	Retnla		TC0700000323.mm.2	1.68	0.0002	Vmn1r112
TC0100001237.mm.2	-1.72	0.0037	NM_009307; ENSMUST00000121990; BC027019; OTTMUST00000073004; uc007csi.1; uc007csj.1; uc007csk.1	Syt2		TC1000003044.mm.2	1.33	0.0002	NM_029057; ENSMUST00000064107; BC138285; BC138286; uc007hfl.2; uc007hfm.2	Tbc1d30		TC1100000061.mm.2	-2.62	0.0002	Rasl10a
TC0100001249.mm.2	-1.23	0.0257	NM_053106; ENSMUST00000059352; OTTMUST00000052499; uc007cta.1	Lmod1		TC1900001100.mm.2	1.45	0.0003	NM_001111140; ENSMUST00000171400; uc012bio.2	Lrrc10b		TC0X00000102.mm.2	1.44	0.0002	Fthl17e
TC0100001338.mm.2	1.26	0.0062	NM_011198; ENSMUST00000035065; BC052900; uc007cxv.1	Ptgs2		TC0600000651.mm.2	1.56	0.0003	NM_001167860; NM_001167861; ENSMUST00000126637; ENSMUST00000128480; ENSMUST00000131043; ENSMUST00000132855; ENSMUST00000163746; ENSMUST00000172046; OTTMUST00000083237; OTTMUST00000083238; OTTMUST00000083239; OTTMUST00000083240; uc012emf.1; uc012emg.1	Wipf3		TC0700004024.mm.2	2.25	0.0002	Olfr707
TC0100001339.mm.2	1.21	0.0245	NM_001159730; NM_024458; ENSMUST00000165062; BC012507; BC021920; uc007cxw.1; uc007cxx.2; uc011wtl.1	Pdc		TC0800001897.mm.2	-1.68	0.0003	NM_010084; ENSMUST00000033957; ENSMUST00000138232; ENSMUST00000173833; BC051136; BC145751; OTTMUST00000062320; OTTMUST00000062325; OTTMUST00000095874; uc009lfb.2; uc012gbl.1	Adam18		TC1000000215.mm.2	-3.01	0.0002	Ctgf
TC0100001356.mm.2	-1.24	0.0149	NM_022018; ENSMUST00000086267; ENSMUST00000097541; ENSMUST00000111875; ENSMUST00000134499; ENSMUST00000148810; BC058234; BC137843; OTTMUST00000050970; OTTMUST00000050971; OTTMUST00000050972; OTTMUST00000050973; OTTMUST00000050974; uc007cyz.2; uc007cza.2; uc011wtn.1; uc011wto.1	Fam129a		TC0400001935.mm.2	1.61	0.0003	NM_001003893; NM_010767; ENSMUST00000052060; ENSMUST00000105701; ENSMUST00000136647; ENSMUST00000154898; BC013893; OTTMUST00000025689; OTTMUST00000025690; OTTMUST00000025691; OTTMUST00000025692; uc008vux.1; uc008vuy.1; uc008vuz.1	Masp2		TC1500002039.mm.2	-1.99	0.0003	Mapk11
TC0100001365.mm.2	-1.22	0.0439	NM_177756; ENSMUST00000044311; ENSMUST00000127586; BC068118; OTTMUST00000059795; OTTMUST00000059796; uc007czg.2; uc011wtr.1	Colgalt2		TC0X00001637.mm.2	-1.36	0.0003	ENSMUST00000019101; ENSMUST00000074802; ENSMUST00000077375; ENSMUST00000087090; ENSMUST00000101113; ENSMUST00000112345; ENSMUST00000124775; BC056382; OTTMUST00000046787; OTTMUST00000046917; OTTMUST00000046918; OTTMUST00000046919; OTTMUST00000046920; OTTMUST00000046972; uc009utu.1; uc009utv.1; uc009utz.1	Scml2		TC0300003147.mm.2	-1.88	0.0003	Ak5
TC0100001568.mm.2	1.22	0.0129	NM_012009; ENSMUST00000179976; BC116698; BC117508; BC145540; BC171965; uc007dmc.1	Sh2d1b1		TC0200001042.mm.2	-1.67	0.0003	NM_010053; ENSMUST00000037119; ENSMUST00000126400; ENSMUST00000145088; ENSMUST00000145444; ENSMUST00000152711; ENSMUST00000172629; BC079609; OTTMUST00000031898; OTTMUST00000031899; OTTMUST00000031900; OTTMUST00000031901; OTTMUST00000031902; OTTMUST00000096024; uc008kau.1; uc008kav.1	Dlx1		TC1000003185.mm.2	1.55	0.0003	Olfr801
TC0100001615.mm.2	-1.28	0.0425	NM_029612; ENSMUST00000027830; BC019477; OTTMUST00000050810; uc007dql.2	Slamf9		TC1000000292.mm.2	-1.27	0.0003	NM_001162957; ENSMUST00000118315; ENSMUST00000169670; BC138000; BC138001; OTTMUST00000073807; uc007euh.2	Rsph4a		TC1200001279.mm.2	1.97	0.0003	Tex22
TC0100001640.mm.2	-1.27	0.0394	NM_001206926; NM_207158; BC104103; BC104104; BC106807; BC106808	Olfr426; Olfr427		TC1800001628.mm.2	1.26	0.0004	NM_178670; ENSMUST00000074653; BC120889; uc008frn.1; uc008fro.1; uc008frq.1	8030462N17Rik		TC1600000006.mm.2	1.95	0.0003	Olfr161
TC0100001699.mm.2	1.24	0.0338	NM_178653; ENSMUST00000040538; ENSMUST00000131039; ENSMUST00000134287; ENSMUST00000143936; ENSMUST00000144480; BC025803; OTTMUST00000052000; OTTMUST00000052001; OTTMUST00000052003; OTTMUST00000052004; OTTMUST00000052005; uc007dvp.1	Sccpdh		TC1900000944.mm.2	1.74	0.0004	NM_153553; ENSMUST00000056129; BC129861; uc008gbu.2; uc012bgr.1	Npas4		TC0200005235.mm.2	1.8	0.0003	Gm11011
TC0100001863.mm.2	1.2	0.0156	NM_001038607; NM_010600; ENSMUST00000078470; ENSMUST00000110844; ENSMUST00000151152; BC109012; BC109013; OTTMUST00000060175; OTTMUST00000060176; OTTMUST00000060177	Kcnh1		TC0800002359.mm.2	1.32	0.0004	NM_199364; ENSMUST00000037049; ENSMUST00000181890; ENSMUST00000184061; ENSMUST00000184961; ENSMUST00000185176; BC127607; BC139350; BC139352; OTTMUST00000117477; OTTMUST00000117478; OTTMUST00000117479; OTTMUST00000117480; uc009lxa.1	Lzts1		TC1300002237.mm.2	-1.65	0.0003	Mterf3
TC0100001914.mm.2	-1.21	0.0486	NM_001177795; NM_021374; ENSMUST00000002533; ENSMUST00000118000; ENSMUST00000119256; ENSMUST00000133521; ENSMUST00000147158; ENSMUST00000156289; ENSMUST00000170566; BC116925; BC116929; OTTMUST00000072687; OTTMUST00000072688; OTTMUST00000072704; OTTMUST00000072705; OTTMUST00000072706; OTTMUST00000072707; OTTMUST00000092053; uc007afl.2	Rgs20		TC0300003139.mm.2	1.22	0.0005	NM_025926; NM_027287; ENSMUST00000029669; ENSMUST00000050073; ENSMUST00000134701; ENSMUST00000144950; ENSMUST00000153355; BC017161; OTTMUST00000081897; OTTMUST00000081898; OTTMUST00000081899; OTTMUST00000081900; OTTMUST00000081901	Dnajb4		TC1400001012.mm.2	-2.24	0.0004	Gfra2
TC0100001957.mm.2	1.21	0.0287	NM_001289497; NM_177834; ENSMUST00000035577; ENSMUST00000140938; ENSMUST00000147575; ENSMUST00000153695; BC119559; BC119560; OTTMUST00000059299; OTTMUST00000059300; OTTMUST00000059301; OTTMUST00000059302	Cpa6		TC0100001577.mm.2	-1.6	0.0005	NM_001081275; ENSMUST00000027959; ENSMUST00000124157; ENSMUST00000127394; ENSMUST00000129651; ENSMUST00000143623; ENSMUST00000148200; ENSMUST00000151340; ENSMUST00000156789; BC061017; OTTMUST00000051410; OTTMUST00000051411; OTTMUST00000051412; OTTMUST00000051413; OTTMUST00000051414; OTTMUST00000051415; OTTMUST00000051416; OTTMUST00000051417; uc007dna.1	Cfap126		TC0200002366.mm.2	-1.76	0.0004	Trp53inp2
TC0100002308.mm.2	-1.29	0.0393	NM_001161817; NM_010863; ENSMUST00000018561; ENSMUST00000046390; ENSMUST00000114537; ENSMUST00000114541; ENSMUST00000123299; ENSMUST00000126657; ENSMUST00000126952; ENSMUST00000135125; ENSMUST00000136273; ENSMUST00000136701; ENSMUST00000140731; ENSMUST00000140930; ENSMUST00000144694; ENSMUST00000145367; ENSMUST00000151525; BC046300; BC054786; OTTMUST00000039699; OTTMUST00000039700; OTTMUST0000003…	Myo1b		TC1900000926.mm.2	1.25	0.0005	NM_023131; ENSMUST00000025823; BC004060; uc008gaj.1; uc008gak.1; uc008gal.1	Rce1		TC1300002468.mm.2	1.64	0.0004	Sv2c
TC0100002576.mm.2	-1.21	0.0148	NM_001289895; NM_027884; ENSMUST00000169786; uc007blf.2; uc007bli.1	Tns1		TC1000001745.mm.2	1.45	0.0005	NM_001114333; NM_016976; ENSMUST00000044306; ENSMUST00000105560; ENSMUST00000105561; ENSMUST00000135120; ENSMUST00000155772; ENSMUST00000156826; BC067057; BC079566; OTTMUST00000039038; OTTMUST00000039039; OTTMUST00000039040; OTTMUST00000039041; OTTMUST00000039044; OTTMUST00000041159; uc007ejh.2; uc007eji.2; uc007ejj.2	Grm1		TC0200004038.mm.2	2.7	0.0004	Olfr1218
TC0100002608.mm.2	-1.21	0.0197	NM_001110831; NM_016878; ENSMUST00000066668; ENSMUST00000113605; BC092232; uc007bot.2; uc007bou.2; uc007bow.2; uc011wnp.1	Dnpep		TC0400003711.mm.2	1.37	0.0006	NM_001145955; NM_001145956; NM_178698; ENSMUST00000062118; ENSMUST00000067902; ENSMUST00000151837; BC055060; OTTMUST00000025722; OTTMUST00000025792; OTTMUST00000025798; uc008vdf.2; uc008vdg.2; uc012dmo.1	Pigv		TC1300001692.mm.2	1.82	0.0004	Prl8a9
TC0100002667.mm.2	1.2	0.036	NM_010570; ENSMUST00000069799; OTTMUST00000039671; uc007brp.2	Irs1		TC1500002263.mm.2	-1.29	0.0006	NM_177717; ENSMUST00000023714; BC118024; uc007xto.1	4732456N10Rik		TC1000000560.mm.2	-2.4	0.0004	Tbata
TC0100002702.mm.2	1.2	0.047	NM_027921; ENSMUST00000027422; BC023456; uc007btd.1	Slc16a14		TC1000000402.mm.2	-2	0.0006	NM_009846; ENSMUST00000058714; BC075622; uc007ezl.1	Cd24a		TC1000002076.mm.2	-1.61	0.0004	Sobp
TC0100002764.mm.2	-1.24	0.0048	NM_001111314; NM_019867; ENSMUST00000027477; ENSMUST00000068681; ENSMUST00000166463; ENSMUST00000168235; BC039279; OTTMUST00000094294; OTTMUST00000094295; OTTMUST00000094298; OTTMUST00000094299; uc007bwx.2; uc007bwy.2	Ngef		TC1300001576.mm.2	-1.47	0.0006	NM_178186; ENSMUST00000091741; BC065803; OTTMUST00000001054	Hist1h2ag		TC1500001690.mm.2	-1.6	0.0004	Ptk2
TC0100002789.mm.2	-1.23	0.0458	NM_001243008; NM_001243009; ENSMUST00000056925; ENSMUST00000097653; ENSMUST00000130846; ENSMUST00000136916; ENSMUST00000145750; ENSMUST00000150769; OTTMUST00000053364; OTTMUST00000053365; OTTMUST00000053366; OTTMUST00000053367; OTTMUST00000053368; uc007bzk.1; uc011wpc.2; uc029qrp.1	Col6a3		TC1600001280.mm.2	1.38	0.0007	NM_022324; ENSMUST00000023453; BC053425; OTTMUST00000061184; uc007ykc.2	Sdf2l1		TC1000000708.mm.2	1.63	0.0004	Bcr
TC0100002894.mm.2	1.24	0.0123	NM_009741; NM_177410; ENSMUST00000112751; BC068988; BC095964; OTTMUST00000052517; uc011wqb.2	Bcl2		TC0X00001601.mm.2	1.37	0.0007	NM_001252591; NR_045569; NR_103722; ENSMUST00000038007; ENSMUST00000112520; ENSMUST00000112521; ENSMUST00000126418; ENSMUST00000132805; ENSMUST00000136141; ENSMUST00000147283; BC051197; BC061051; BC132358; BC138801; OTTMUST00000046281; OTTMUST00000046282; OTTMUST00000046283; OTTMUST00000046284; OTTMUST00000046285; OTTMUST00000046286; OTTMUST00000046287; uc009use.2; uc029xnz.1	Smpx		TC1000000246.mm.2	-4.18	0.0005	Ptprk
TC0100003096.mm.2	1.46	0.0011	NM_001167949; NM_213616; NR_105868; ENSMUST00000048953; ENSMUST00000112264; ENSMUST00000125659; ENSMUST00000128692; ENSMUST00000140810; ENSMUST00000143567; ENSMUST00000165602; BC109172; BC109173; OTTMUST00000039586; OTTMUST00000039594; OTTMUST00000039595; OTTMUST00000039596; OTTMUST00000039597; uc007cqu.3; uc007cqv.3; uc007cqw.1; uc007cqx.1; uc011wsc.2	Atp2b4; Mir6903		TC0X00002060.mm.2	-1.34	0.0007	NM_001033785; ENSMUST00000046557; BC147265; BC147494; OTTMUST00000041469; uc009syh.1	Akap14		TC0500002577.mm.2	1.78	0.0005	Gm5868
TC0100003262.mm.2	1.24	0.0374	NM_025677; ENSMUST00000015124; ENSMUST00000159270; ENSMUST00000159717; ENSMUST00000161717; ENSMUST00000162371; ENSMUST00000163027; BC024342; BC145701; OTTMUST00000088597; OTTMUST00000088600; OTTMUST00000088601; OTTMUST00000088602; OTTMUST00000088603; OTTMUST00000088604; uc007czf.2	Tsen15		TC1600001380.mm.2	-1.47	0.0008	NM_138650; ENSMUST00000023578; ENSMUST00000089925; ENSMUST00000137311; ENSMUST00000150553; BC015278; OTTMUST00000061251; OTTMUST00000061252; OTTMUST00000061253; OTTMUST00000061254; uc007ysg.2; uc007ysh.2	Dgkg		TC1100002820.mm.2	1.75	0.0005	Olfr332
TC0100003301.mm.2	1.43	0.0028	NM_008209; ENSMUST00000027744; BC026137; uc007day.1; uc007daz.1; uc007dba.1; uc011wtv.1	Mr1		TC1400000177.mm.2	1.36	0.0008	NM_009502; ENSMUST00000022369; BC008520; uc007sky.1; uc007skz.1	Vcl		TC0700003921.mm.2	2.33	0.0005	Olfr643; Olfr639
TC0100003338.mm.2	1.2	0.0207	NM_207583; ENSMUST00000004133; BC076572; uc007ddp.2; uc007ddq.2	Brinp2		TC0200000620.mm.2	1.33	0.0008	NM_001163434; NM_022310; ENSMUST00000028222; ENSMUST00000100171; ENSMUST00000129333; ENSMUST00000137145; ENSMUST00000145466; ENSMUST00000155595; BC050927; OTTMUST00000028494; OTTMUST00000028495; OTTMUST00000028498; OTTMUST00000028499; OTTMUST00000028500; OTTMUST00000028501; uc008jis.2; uc008jit.2	Hspa5		TC1100003860.mm.2	-1.83	0.0005	Dcakd
TC0100003341.mm.2	-1.2	0.0117	NM_001085376; ENSMUST00000159860; ENSMUST00000159861; ENSMUST00000159892; ENSMUST00000160206; ENSMUST00000161589; ENSMUST00000177789; OTTMUST00000074130; OTTMUST00000074672; OTTMUST00000074673; OTTMUST00000074717; OTTMUST00000077148; OTTMUST00000111518; uc007ddv.1; uc007ddx.1	Pappa2; 1600012P17Rik		TC0X00003116.mm.2	-1.37	0.0009	NM_001110222; NM_001110223; NM_001110224; NM_010025; ENSMUST00000033642; ENSMUST00000087313; ENSMUST00000112851; ENSMUST00000112856; ENSMUST00000125768; ENSMUST00000139920; BC056391; BC057010; BC062974; OTTMUST00000045335; OTTMUST00000045336; OTTMUST00000045337; OTTMUST00000045338; OTTMUST00000045339; OTTMUST00000045340; uc009umm.1; uc009umn.1; uc009umo.2; uc009umq.2	Dcx		TC0100003558.mm.2	-1.87	0.0005	Vangl2
TC0100003487.mm.2	1.21	0.0046	NM_008783; NM_183355; ENSMUST00000064438; ENSMUST00000072863; ENSMUST00000097471; ENSMUST00000176482; ENSMUST00000176540; ENSMUST00000176790; ENSMUST00000176791; BC002244; BC058390; OTTMUST00000104168; OTTMUST00000104169; OTTMUST00000104170; OTTMUST00000104171; OTTMUST00000104172; OTTMUST00000104174; OTTMUST00000104175	Pbx1		TC1700002597.mm.2	-1.57	0.0009	NM_001112798; NM_001286684; NM_011406; NR_104580; ENSMUST00000086538; ENSMUST00000163123; ENSMUST00000163680; BC079673; uc008drt.1; uc008dru.1; uc029tkt.1	Slc8a1		TC1000000704.mm.2	-2.6	0.0005	Gnaz
TC0100003814.mm.2	1.35	0.0005	NM_029766; ENSMUST00000027933	Dtl		TC0X00001780.mm.2	-1.29	0.0009	NM_019755; BC083078; BC092095; BC119088; BC119090; OTTMUST00000042983; OTTMUST00000042984; OTTMUST00000042985; uc009slx.1	Plp2		TC0700003572.mm.2	-1.6	0.0006	Ap3s2
TC0100003836.mm.2	-1.22	0.0422	NM_001044751; NM_008288; ENSMUST00000016338; ENSMUST00000159644; ENSMUST00000160929; ENSMUST00000161406; ENSMUST00000161737; ENSMUST00000162842; BC132364; BC138780; BC145415; OTTMUST00000075988; OTTMUST00000075989; OTTMUST00000075990; OTTMUST00000075991; OTTMUST00000075992; OTTMUST00000079283; uc007eef.1; uc007eeg.1; uc007eeh.1	Hsd11b1		TC0500000365.mm.2	1.4	0.0009	NM_001033458; ENSMUST00000094869; ENSMUST00000114382; ENSMUST00000114383; ENSMUST00000114384; ENSMUST00000142510; BC147444; BC147468; uc008xbp.1; uc008xbq.1; uc008xbr.1	Gm1673		TC1100000884.mm.2	1.79	0.0006	Rpl26; Gm15772
TC0200000377.mm.2	-1.26	0.0004	NM_019450; ENSMUST00000028361; ENSMUST00000144442; BC117102; BC117104; OTTMUST00000028277; OTTMUST00000028278; uc008ioq.1; uc008ior.1	Il1f6		TC1400002345.mm.2	1.29	0.0009	NM_194345; ENSMUST00000022690; uc007uol.2	Fam160b2		TC0600001902.mm.2	1.85	0.0006	Wnt2
TC0200000379.mm.2	1.26	0.0441	NM_001146087; NM_001146088; NM_019451; ENSMUST00000028360; ENSMUST00000114490; ENSMUST00000123053; ENSMUST00000123577; ENSMUST00000147885; ENSMUST00000168941; BC132600; BC132602; OTTMUST00000028269; OTTMUST00000028270; OTTMUST00000028271; OTTMUST00000028272; OTTMUST00000028273; uc008ios.2; uc008iot.2; uc012brp.1	Il1f5		TC0700001862.mm.2	-1.29	0.0009	NM_198424; ENSMUST00000061587; ENSMUST00000118865; ENSMUST00000121504; BC061259; OTTMUST00000077039; OTTMUST00000077040; OTTMUST00000077041; uc009jwr.1; uc009jws.1	Orai3		TC1000002350.mm.2	-1.65	0.0006	Phyhipl; D630013N20Rik
TC0200000405.mm.2	-1.23	0.0021	NM_175286; ENSMUST00000114336; ENSMUST00000137361; ENSMUST00000141509; ENSMUST00000155738; BC089508; OTTMUST00000028085; OTTMUST00000028086; OTTMUST00000028087; OTTMUST00000028088; uc008ira.2	Tprn		TC0300001858.mm.2	1.29	0.001	NM_019510; ENSMUST00000029271; ENSMUST00000123220; ENSMUST00000129322; ENSMUST00000133542; ENSMUST00000146475; BC108989; OTTMUST00000014880; OTTMUST00000014885; OTTMUST00000014915; OTTMUST00000080784; OTTMUST00000086035; uc008ozt.2; uc008ozu.1; uc008ozv.1; uc012cow.1	Trpc3		TC0200000048.mm.2	-1.93	0.0006	Ccdc3
TC0200000435.mm.2	-1.2	0.0163	NM_001100455; ENSMUST00000091278; OTTMUST00000030054; uc008itj.2	Lcn11		TC0500002018.mm.2	-1.49	0.001	NM_001199632; NM_177076; ENSMUST00000051358; ENSMUST00000115234; ENSMUST00000137788; ENSMUST00000153598; BC145291; BC145292; OTTMUST00000063207; OTTMUST00000063208; OTTMUST00000063209; OTTMUST00000063210; uc008wop.2; uc008woq.1; uc012dsq.1	Fbxl13		TC0700000800.mm.2	-2.03	0.0006	Shank1
TC0200000509.mm.2	1.2	0.0332	NM_001177392; ENSMUST00000113809; ENSMUST00000113810; ENSMUST00000177379; uc012btg.1	Gm13547		TC1000001301.mm.2	1.38	0.001	NM_009344; ENSMUST00000164773; BC010295; OTTMUST00000089761; uc007haf.2	Phlda1		TC1400000248.mm.2	-1.77	0.0006	Anxa11
TC0200000620.mm.2	1.24	0.0132	NM_001163434; NM_022310; ENSMUST00000028222; ENSMUST00000100171; ENSMUST00000129333; ENSMUST00000137145; ENSMUST00000145466; ENSMUST00000155595; BC050927; OTTMUST00000028494; OTTMUST00000028495; OTTMUST00000028498; OTTMUST00000028499; OTTMUST00000028500; OTTMUST00000028501; uc008jis.2; uc008jit.2	Hspa5		TC0400002216.mm.2	1.41	0.001	NM_001033453; NM_001098230; NM_001098231; ENSMUST00000056050; ENSMUST00000095144; ENSMUST00000108297; ENSMUST00000108299; ENSMUST00000108301; ENSMUST00000108302; BC048372; BC138989; BC138990; OTTMUST00000010345; OTTMUST00000010346; OTTMUST00000010347; OTTMUST00000010348; OTTMUST00000062930	Pdp1		TC0400001124.mm.2	1.55	0.0007	Ldlrad1
TC0200000994.mm.2	1.23	0.0101	NM_172856; ENSMUST00000028426; ENSMUST00000141498; ENSMUST00000141983; ENSMUST00000155748; ENSMUST00000175684; ENSMUST00000176018; ENSMUST00000183755; BC057629; OTTMUST00000031236; OTTMUST00000031237; OTTMUST00000031238; OTTMUST00000031239; OTTMUST00000110036; OTTMUST00000110037; OTTMUST00000117228; uc008jxs.1	Cers6		TC0100001338.mm.2	1.39	0.001	NM_011198; ENSMUST00000035065; BC052900; uc007cxv.1	Ptgs2		TC1000001543.mm.2	1.67	0.0007	Avil
TC0200001018.mm.2	-1.29	0.0049	NM_177376; ENSMUST00000060208; ENSMUST00000112241; ENSMUST00000112243; OTTMUST00000031642; OTTMUST00000031643; uc008jzd.2; uc008jze.1; uc008jzf.2; uc012bww.1	Myo3b		TC1500000237.mm.2	-1.38	0.0011	NM_016762; ENSMUST00000022947; ENSMUST00000163455; BC005429; BC092298; uc007vll.1; uc007vlm.1; uc007vln.1; uc007vlo.1	Matn2		TC0200005101.mm.2	-1.61	0.0007	Rims4
TC0200001042.mm.2	1.69	0.0002	NM_010053; ENSMUST00000037119; ENSMUST00000126400; ENSMUST00000145088; ENSMUST00000145444; ENSMUST00000152711; ENSMUST00000172629; BC079609; OTTMUST00000031898; OTTMUST00000031899; OTTMUST00000031900; OTTMUST00000031901; OTTMUST00000031902; OTTMUST00000096024; uc008kau.1; uc008kav.1	Dlx1		TC1400000363.mm.2	1.28	0.0011	NM_145741; ENSMUST00000168727; BC058358; uc007tab.1	Gdf10		TC0400004186.mm.2	-2.13	0.0007	Nfia
TC0200001056.mm.2	1.34	0.0023	NM_025866; ENSMUST00000102691; ENSMUST00000127344; ENSMUST00000130730; ENSMUST00000137880; ENSMUST00000157019; BC066169; OTTMUST00000031801; OTTMUST00000031802; OTTMUST00000031803; OTTMUST00000031804; OTTMUST00000031805; uc008kbx.1	Cdca7		TC0500000581.mm.2	-1.48	0.0011	NM_001170705; ENSMUST00000170704; uc012dwj.1	Dthd1		TC0400003894.mm.2	-1.96	0.0007	Efhd2
TC0200001217.mm.2	-1.36	0.0046	NM_001145100; ENSMUST00000133437; ENSMUST00000144684; OTTMUST00000032613; OTTMUST00000032614; uc012byl.1	Btbd18		TC0X00003349.mm.2	1.37	0.0011	NM_019397; ENSMUST00000000412; BC117702; OTTMUST00000046678; uc009uww.1	Egfl6		TC0700003834.mm.2	1.63	0.0007	Atg16l2
TC0200001319.mm.2	-1.26	0.0458	NM_146529; ENSMUST00000102618; OTTMUST00000033228; uc008kpv.1	Olfr1183		TC0200004325.mm.2	-1.21	0.0011	NM_146885; ENSMUST00000099614; BC127976; OTTMUST00000035774; uc008lnr.1	Olfr1294		TC0700000534.mm.2	-1.72	0.0007	Zfp30
TC0200001325.mm.2	-1.28	0.006	NM_146772; ENSMUST00000090700; OTTMUST00000033227; uc008kpz.1	Olfr1189		TC0200005175.mm.2	1.25	0.0011	NM_177782; ENSMUST00000036719; ENSMUST00000099080; ENSMUST00000109246; ENSMUST00000127553; ENSMUST00000136564; ENSMUST00000136974; ENSMUST00000140624; ENSMUST00000152238; BC151074; BC157940; OTTMUST00000002256; OTTMUST00000038616; OTTMUST00000038617; OTTMUST00000038618; OTTMUST00000038635; OTTMUST00000038636; OTTMUST00000038637; OTTMUST00000038638; uc008nym.1; uc008nyn.1; uc008nyo.1	Prex1		TC0900000398.mm.2	1.65	0.0008	Olfr147
TC0200001339.mm.2	1.37	0.0065	NM_146981; ENSMUST00000061830; ENSMUST00000111512; ENSMUST00000141685; ENSMUST00000144613; ENSMUST00000144710; OTTMUST00000033521; OTTMUST00000033522; OTTMUST00000033523; OTTMUST00000033524; uc008ksf.1	Olfr1260		TC1100003276.mm.2	-1.4	0.0012	NM_008952; ENSMUST00000017597; ENSMUST00000151383; ENSMUST00000155401; BC013525; OTTMUST00000000214; OTTMUST00000000215; OTTMUST00000000216; uc007khm.2	Pipox		TC0200001898.mm.2	1.66	0.0008	Slc27a2
TC0200001348.mm.2	-1.32	0.0062	NM_146263; BC145937; OTTMUST00000033614; uc008kst.2	Olfr1274-ps		TC0200001945.mm.2	1.27	0.0012	NM_027192; ENSMUST00000035812; ENSMUST00000144120; ENSMUST00000144730; BC018513; BC024414; OTTMUST00000036585; OTTMUST00000036586; OTTMUST00000036587; uc008mhd.2; uc008mhe.2	Ttl		TC1100003966.mm.2	-1.9	0.0008	Prkca
TC0200001396.mm.2	1.36	0.002	NM_001109690; NM_001109691; NM_138755; ENSMUST00000044036; ENSMUST00000068702; ENSMUST00000090586; ENSMUST00000111290; ENSMUST00000111291; ENSMUST00000111292; ENSMUST00000111293; ENSMUST00000111294; ENSMUST00000111297; ENSMUST00000128781; ENSMUST00000138995; ENSMUST00000142528; ENSMUST00000159366; ENSMUST00000159727; ENSMUST00000159961; ENSMUST00000160235; ENSMUST00000161044; ENSMUST00000161067; …	Phf21a		TC1200001261.mm.2	1.29	0.0012	NM_198411; ENSMUST00000101029; BC060610; BC099931; uc007pes.1; uc007pet.1	Inf2		TC0100003207.mm.2	1.75	0.0009	Rgs1
TC0200001448.mm.2	1.4	0.0009	NM_001025246; ENSMUST00000090554; ENSMUST00000111266; ENSMUST00000127173; ENSMUST00000132182; ENSMUST00000140172; ENSMUST00000143164; ENSMUST00000147377; ENSMUST00000150462; BC048398; BC098206; OTTMUST00000034469; OTTMUST00000034470; OTTMUST00000034480; OTTMUST00000034481; OTTMUST00000034482; OTTMUST00000034483; OTTMUST00000034484; uc008lfq.1; uc008lfr.1; uc008lfs.1	Trp53i11		TC0200001314.mm.2	-1.28	0.0013	NM_146848; ENSMUST00000054845; BC131999; BC132001; OTTMUST00000033133; uc008kpe.2	Olfr1161		TC0500001453.mm.2	-2.03	0.0009	Zfp664
TC0200001535.mm.2	-1.28	0.0102	NM_178890; ENSMUST00000076212; ENSMUST00000131122; ENSMUST00000138580; BC054399; OTTMUST00000035347; OTTMUST00000035348; OTTMUST00000035349; uc008lix.1	Abtb2		TC1500001457.mm.2	-1.2	0.0013	NM_172815; ENSMUST00000063492; uc007vpg.1; uc007vph.1; uc007vpi.1	Rspo2		TC0800000984.mm.2	2	0.0009	Cks1brt
TC0200001743.mm.2	-1.25	0.0387	NM_001033254; NM_001145854; ENSMUST00000099557; ENSMUST00000110853; ENSMUST00000132577; ENSMUST00000132843; ENSMUST00000152550; BC150754; OTTMUST00000036422; OTTMUST00000036423; OTTMUST00000036424; OTTMUST00000036425; OTTMUST00000036426; uc008lsf.2; uc008lsg.2	Pak6		TC0100002894.mm.2	1.36	0.0013	NM_009741; NM_177410; ENSMUST00000112751; BC068988; BC095964; OTTMUST00000052517; uc011wqb.2	Bcl2		TC0100001574.mm.2	1.59	0.0009	Fcgr4
TC0200001745.mm.2	1.2	0.0297	NR_030716; ENSMUST00000149978; NR_030716.1; OTTMUST00000037143	5430417L22Rik; Inafm2; RP23-172B16.3		TC1500001712.mm.2	1.62	0.0013	NM_001276684; NM_018790; ENSMUST00000023268; ENSMUST00000110009; BC023127; OTTMUST00000039452; OTTMUST00000047955	Arc		TC1800000980.mm.2	1.71	0.0009	Abhd3
TC0200001747.mm.2	1.25	0.044	NM_170593; ENSMUST00000037547; ENSMUST00000063975; ENSMUST00000110843; ENSMUST00000110846; ENSMUST00000142072; BC118526; OTTMUST00000037159; OTTMUST00000037160; OTTMUST00000037161; OTTMUST00000037162; OTTMUST00000037163; uc008lsp.1; uc008lsq.1; uc008lsr.2; uc008lss.2	Disp2		TC1300000113.mm.2	1.32	0.0013	NM_008380; ENSMUST00000042603; ENSMUST00000164993; BC053527; uc007pnw.1	Inhba		TC1600000269.mm.2	-1.51	0.0009	Yeats2
TC0200002067.mm.2	1.26	0.0044	NM_013829; ENSMUST00000035646; ENSMUST00000110109; ENSMUST00000127044; ENSMUST00000127729; ENSMUST00000132686; ENSMUST00000134310; ENSMUST00000137969; ENSMUST00000139480; ENSMUST00000141025; ENSMUST00000144931; ENSMUST00000146018; ENSMUST00000147122; ENSMUST00000147744; ENSMUST00000150072; ENSMUST00000184371; BC129883; OTTMUST00000037928; OTTMUST00000037929; OTTMUST00000037930; OTTMUST00000037931…	Plcb4		TC1100000600.mm.2	-1.35	0.0013	NM_026479; ENSMUST00000018383; ENSMUST00000141585; BC025078; BC087902; OTTMUST00000000133; OTTMUST00000000134; uc007ivt.1	Zcchc10		TC0200003992.mm.2	1.81	0.0009	Olfr1136
TC0200002072.mm.2	-1.28	0.0398	NM_029530; ENSMUST00000057503; ENSMUST00000123436; ENSMUST00000143777; ENSMUST00000144403; ENSMUST00000154674; BC004791; OTTMUST00000038047; OTTMUST00000038048; OTTMUST00000038049; OTTMUST00000038050; OTTMUST00000038051; uc008mog.1	Lamp5		TC1700001096.mm.2	1.33	0.0014	NM_008480; ENSMUST00000035471; uc008dkg.1; uc008dkh.1	Lama1		TC0100002806.mm.2	-1.72	0.001	Hdac4
TC0200002157.mm.2	1.24	0.0083	NM_053195; ENSMUST00000081121; ENSMUST00000110007; ENSMUST00000131123; ENSMUST00000137908; ENSMUST00000153249; BC017615; OTTMUST00000008921; OTTMUST00000008922; OTTMUST00000008923; OTTMUST00000014908; uc008mrq.1; uc008mrr.1	Slc24a3		TC0300001394.mm.2	1.39	0.0014	NM_030143; ENSMUST00000053855; ENSMUST00000165845; ENSMUST00000167564; BC147181; BC147182; OTTMUST00000090045; OTTMUST00000090046; OTTMUST00000090047; uc008rmn.2	Ddit4l		TC0400000032.mm.2	-1.7	0.001	Fam110b
TC0200002171.mm.2	1.24	0.0263	NM_175280; ENSMUST00000116398; ENSMUST00000118002; ENSMUST00000125223; ENSMUST00000126415; ENSMUST00000130168; ENSMUST00000133433; ENSMUST00000138774; ENSMUST00000143896; ENSMUST00000144066; ENSMUST00000146891; ENSMUST00000150771; ENSMUST00000152515; ENSMUST00000155214; ENSMUST00000167179; BC107030; BC107031; OTTMUST00000009312; OTTMUST00000009313; OTTMUST00000009314; OTTMUST00000009315; OTTMUST0…	Cfap61		TC0500000857.mm.2	-1.3	0.0014	NM_009704; ENSMUST00000031325; BC009138; uc008ybt.1	Areg		TC0200005429.mm.2	-2.7	0.001	Chrna4
TC0200002202.mm.2	1.33	0.0119	NM_027024; ENSMUST00000046589; BC048681; OTTMUST00000037348; uc008mtq.1	Cst13		TC0600003609.mm.2	1.33	0.0014	NM_024470; NR_033451; OTTMUST00000054977; uc009eii.1; uc009eij.1	Klra23; Klra13-ps		TC1700001976.mm.2	-1.57	0.001	Ddr1
TC0200002301.mm.2	1.27	0.0359	NM_001141975; NM_001141976; NM_001141977; NM_001141978; NM_028109; ENSMUST00000028969; ENSMUST00000109816; ENSMUST00000136407; ENSMUST00000143740; ENSMUST00000144848; ENSMUST00000164120; ENSMUST00000178997; BC060619; OTTMUST00000037689; OTTMUST00000037690; OTTMUST00000037691; OTTMUST00000037692; OTTMUST00000037693; uc008ngo.2; uc008ngp.2; uc008ngq.2; uc008ngr.2; uc012cgj.1; uc012cgk.1	Tpx2		TC0700004008.mm.2	1.34	0.0014	NR_003967; uc009izr.1	Gm4759		TC1000001282.mm.2	1.55	0.001	E2f7
TC0200002339.mm.2	1.25	0.0241	NM_175167; ENSMUST00000088924; ENSMUST00000126084; ENSMUST00000147299; BC047134; BC080814; OTTMUST00000037761; OTTMUST00000037762; OTTMUST00000037763; uc008niz.1	Bpifb9a		TC1700000564.mm.2	-1.39	0.0015	NM_024442; ENSMUST00000003416; ENSMUST00000163736; ENSMUST00000164628; ENSMUST00000165515; ENSMUST00000168285; ENSMUST00000168346; ENSMUST00000169252; ENSMUST00000169591; ENSMUST00000170956; BC026539; OTTMUST00000094716; OTTMUST00000094717; OTTMUST00000094718; OTTMUST00000094719; OTTMUST00000094720; OTTMUST00000094721; OTTMUST00000094722; OTTMUST00000094723; OTTMUST00000094724; uc008bxf.1; uc008b…	Cyp4f16		TC0800003037.mm.2	-1.5	0.001	Gins2
TC0200002411.mm.2	1.53	0.0041	NM_010923; NM_180960; ENSMUST00000088484; ENSMUST00000109526; ENSMUST00000134513; ENSMUST00000152605; ENSMUST00000153739; ENSMUST00000172487; ENSMUST00000173041; ENSMUST00000173595; ENSMUST00000173793; ENSMUST00000173839; BC036984; OTTMUST00000038785; OTTMUST00000038786; OTTMUST00000038787; OTTMUST00000038788; OTTMUST00000092720; OTTMUST00000095305; OTTMUST00000095306; OTTMUST00000095307; OTTMUST…	Nnat		TC1100003800.mm.2	1.3	0.0015	NM_019584; ENSMUST00000041403; ENSMUST00000122817; ENSMUST00000126195; ENSMUST00000129863; ENSMUST00000130916; ENSMUST00000135805; ENSMUST00000136535; ENSMUST00000137614; ENSMUST00000139669; ENSMUST00000139997; ENSMUST00000140286; ENSMUST00000140706; ENSMUST00000164036; ENSMUST00000167667; ENSMUST00000167818; ENSMUST00000170502; ENSMUST00000172233; BC005770; OTTMUST00000005620; OTTMUST00000005621…	Becn1		TC1800001054.mm.2	-2.15	0.001	Garem
TC0200002474.mm.2	1.2	0.0035	NM_026499; ENSMUST00000017065; ENSMUST00000126163; ENSMUST00000130411; BC012039; OTTMUST00000002102; OTTMUST00000002103; OTTMUST00000002104; uc008nsc.2	Srsf6		TC0800000629.mm.2	-1.23	0.0015	NM_008252; ENSMUST00000067925; BC002050; BC046759; BC083108; uc009lsx.2	Hmgb2		TC0500003694.mm.2	-1.69	0.001	Stard13
TC0200002693.mm.2	1.24	0.0216	NM_029308; ENSMUST00000073081; uc008oeh.2	1700010B08Rik		TC0500002411.mm.2	1.25	0.0016	NM_144945; ENSMUST00000039750; uc008xkm.1; uc008xkn.1	Lgi2		TC1200001421.mm.2	-1.63	0.0011	Vsnl1
TC0200002759.mm.2	-1.24	0.0016	NM_001081289; ENSMUST00000094251; ENSMUST00000129003; OTTMUST00000039325; OTTMUST00000039326; uc008ohq.1	Fam217b		TC1700002342.mm.2	-1.31	0.0016	NM_008954; ENSMUST00000002740; BC130229; OTTMUST00000071902; uc008ddo.2	Pspn		TC1100001584.mm.2	-2.23	0.0011	Wipf2
TC0200002980.mm.2	3.2	0.0033	NM_153155; ENSMUST00000061545; BC024634; OTTMUST00000026355; uc008ijv.1	C1ql3		TC0200005091.mm.2	1.28	0.0017	NM_173397; ENSMUST00000109418; BC090994; BC138522; BC138532; OTTMUST00000002123; uc008nsv.1	Fitm2		TC0900003266.mm.2	-12.28	0.0011	Cck
TC0200002989.mm.2	1.22	0.0169	NM_145838; ENSMUST00000003509; ENSMUST00000150781; BC115912; BC118063; OTTMUST00000026479; OTTMUST00000026480; uc008ikc.2	St8sia6		TSUnmapped00000064.mm.2	-1.37	0.0017	NM_001005780	Olfr255		TC1500001395.mm.2	-3.54	0.0011	Ncald; Gm15941
TC0200003231.mm.2	1.3	0.0023	NM_027040; ENSMUST00000086370; ENSMUST00000126242; ENSMUST00000127683; BC099566; uc008iyf.1	1700007K13Rik		TC4_JH584293_random00000001.mm.2	1.37	0.0017	uc029vdb.1	Il11ra2		TC0800001901.mm.2	-1.55	0.0011	Adam9
TC0200003238.mm.2	1.2	0.0224	NM_001166033; NM_172977; ENSMUST00000037117; ENSMUST00000124390; ENSMUST00000156468; ENSMUST00000171404; BC095998; BC117919; BC117920; OTTMUST00000027607; OTTMUST00000027608; OTTMUST00000027609; uc008ize.2; uc008izf.2	Gtf3c4		TC1900001445.mm.2	1.27	0.0017	NM_016854; ENSMUST00000087321; BC052769; BC054739; uc008hhs.1	Ppp1r3c		TC0800001185.mm.2	-2.29	0.0012	Car7
TC0200003292.mm.2	1.29	0.027	NM_178887; ENSMUST00000028188; BC060634; OTTMUST00000028739; uc008jee.2	Fibcd1		TC0700003724.mm.2	-1.3	0.0017	NM_029256; NM_183293; ENSMUST00000040413; ENSMUST00000107220; ENSMUST00000107221; BC120721; BC120723; OTTMUST00000055216; OTTMUST00000055217; OTTMUST00000055218; uc009igx.1; uc009igy.1; uc012fov.1	Ccdc83		TC0100003577.mm.2	-1.39	0.0012	Dusp23
TC0200003386.mm.2	1.2	0.0337	NM_146942; ENSMUST00000100150; OTTMUST00000029076; uc008jma.1	Olfr351		TC1100003948.mm.2	1.25	0.0017	NM_145823; ENSMUST00000040380; ENSMUST00000103064; ENSMUST00000134763; ENSMUST00000146680; BC108351; OTTMUST00000007846; OTTMUST00000007847; OTTMUST00000007848; OTTMUST00000007849; uc007mak.1; uc007mal.1; uc007mam.1; uc007man.1; uc007mao.1; uc007map.1; uc011ygq.1	Pitpnc1		TC0300001554.mm.2	1.62	0.0012	Cryz
TC0200003607.mm.2	-1.25	0.0043	NM_001141931; NM_001141932; NM_020296; ENSMUST00000028347; ENSMUST00000112509; ENSMUST00000123046; ENSMUST00000125485; ENSMUST00000128866; ENSMUST00000132529; ENSMUST00000151846; ENSMUST00000153555; ENSMUST00000164147; BC016501; BC057866; OTTMUST00000030807; OTTMUST00000030808; OTTMUST00000030809; OTTMUST00000030810; OTTMUST00000031384; OTTMUST00000031385; OTTMUST00000031386; OTTMUST00000031387; …	Rbms1		TC1400000453.mm.2	-1.35	0.0018	ENSMUST00000160298	Gm8113		TC1500000010.mm.2	-1.92	0.0012	Plcxd3
TC0200003728.mm.2	1.77	0.0053	NM_010054; ENSMUST00000024159; ENSMUST00000134249; BC094317; OTTMUST00000031897; OTTMUST00000033017; uc008kax.2	Dlx2		TC1600002180.mm.2	1.27	0.0018	NM_030558; ENSMUST00000118960; BC019975; OTTMUST00000071612; uc007ymg.1	Car15		TC0500000947.mm.2	-3.47	0.0012	Prdm8
TC0200003891.mm.2	1.33	0.0451	NM_001011534; ENSMUST00000099928; ENSMUST00000111597; BC150840; OTTMUST00000032595; uc008kke.1	Olfr988		TC1200002148.mm.2	1.27	0.0018	NM_010050; ENSMUST00000082432; BC125383; BC125385; uc007okf.1	Dio2		TC0100000954.mm.2	1.47	0.0013	Neu4
TC0200003900.mm.2	1.4	0.0172	NM_146573; ENSMUST00000099920; OTTMUST00000032627; uc008kkn.1	Olfr1002		TC0900000503.mm.2	-1.29	0.0018	NM_001081369; ENSMUST00000092426; uc009pcf.2; uc012gru.1	Ccdc153		TC0400004175.mm.2	1.87	0.0013	Samd11
TC0200003958.mm.2	1.22	0.0272	NM_146730; ENSMUST00000099874; OTTMUST00000032848; uc008kna.1	Olfr1095		TC1700000505.mm.2	1.35	0.0018	NM_008842; ENSMUST00000024811; BC042885; BC053019; BC055316; uc008bsz.1; uc008bta.1; uc008btb.1	Pim1		TC1300002038.mm.2	-1.82	0.0013	Rnf44
TC0200003989.mm.2	1.26	0.0178	NM_146351; ENSMUST00000099855; OTTMUST00000033052; uc008koi.1	Olfr1133		TC1100001924.mm.2	-1.24	0.0019	NM_027107; ENSMUST00000021130; ENSMUST00000124663; ENSMUST00000135460; ENSMUST00000146066; BC027639; OTTMUST00000008447; OTTMUST00000008448; OTTMUST00000008449; OTTMUST00000008450; uc007mkn.2	Ten1		TC1900000427.mm.2	-1.71	0.0013	Plpp6
TC0200004030.mm.2	-1.36	0.0133	NM_146461; ENSMUST00000099809; BC104269; OTTMUST00000033294; uc008kqn.1	Olfr1209		TC0100003414.mm.2	1.46	0.0019	NM_001143956; ENSMUST00000159679; ENSMUST00000160495; BC157906; BC158115; BC172048; OTTMUST00000088465; OTTMUST00000088466; uc011wus.1; uc011wut.1	Mettl11b		TC0200001204.mm.2	-1.38	0.0013	Fam171b
TC0200004062.mm.2	-1.4	0.0026	NM_146969; ENSMUST00000099775; ENSMUST00000144885; OTTMUST00000033423; OTTMUST00000033424; uc008krp.1	Olfr1243		TC1700001137.mm.2	-1.2	0.0019	NM_001142631; NM_029254; ENSMUST00000064420; ENSMUST00000124001; ENSMUST00000144142; ENSMUST00000167641; BC147706; BC147719; OTTMUST00000082661; OTTMUST00000082662; OTTMUST00000082663; OTTMUST00000082697; OTTMUST00000082698; uc008dml.1; uc008dmm.1; uc008dmo.2	Spdya; Mettl4-ps1		TC0400003219.mm.2	1.62	0.0013	Dio1
TC0200004067.mm.2	-1.24	0.0465	NM_001011796; ENSMUST00000099769; OTTMUST00000033409; uc008kru.1	Olfr1249		TC0800002362.mm.2	-1.35	0.002	XM_001475988.2	Gm9495		TC0700002020.mm.2	1.67	0.0013	Olfr45
TC0200004122.mm.2	-1.24	0.0435	NM_010168; ENSMUST00000028681; ENSMUST00000111335; ENSMUST00000153182; BC013662; OTTMUST00000033633; OTTMUST00000033634	F2		TC0200003231.mm.2	-1.34	0.002	NM_027040; ENSMUST00000086370; ENSMUST00000126242; ENSMUST00000127683; BC099566; uc008iyf.1	1700007K13Rik		TC0200001994.mm.2	1.37	0.0014	Itpa
TC0200004159.mm.2	-1.21	0.0047	NM_001136055; NM_001271430; NM_001271431; NM_001271432; NM_001271461; NM_001271462; NM_007656; ENSMUST00000028644; ENSMUST00000099696; ENSMUST00000111256; ENSMUST00000111257; ENSMUST00000116457; ENSMUST00000123565; ENSMUST00000124804; ENSMUST00000126772; ENSMUST00000144168; ENSMUST00000145553; ENSMUST00000150508; BC132559; BC132565; OTTMUST00000034495; OTTMUST00000034496; OTTMUST00000034498; OTTM…	Cd82		TC1200000943.mm.2	-1.4	0.002	NM_001113404; NM_011648; ENSMUST00000021343; ENSMUST00000021346; BC086691; BC092523; uc007okp.2; uc007okq.2	Tshr		TC1900000760.mm.2	1.76	0.0014	Rbm20
TC0200004248.mm.2	-1.2	0.0162	NM_001033768; ENSMUST00000099659; BC147362; BC147363; OTTMUST00000035525; uc008lkd.1	Pin1rt1		TSUnmapped00000046.mm.2	1.29	0.0021	NM_001289925	Egr3		TC0500001106.mm.2	-1.78	0.0015	Pcgf3
TC0200004249.mm.2	1.28	0.0144	NM_144804; ENSMUST00000028595; ENSMUST00000144133; BC013499; OTTMUST00000035524; OTTMUST00000035526; uc008lke.1	Depdc7		TC1100002673.mm.2	-1.24	0.0021	NM_172557; ENSMUST00000020643; ENSMUST00000129304; ENSMUST00000135508; OTTMUST00000012431; OTTMUST00000012432; OTTMUST00000012433; uc007isn.1	Rufy1		TC0500003591.mm.2	1.38	0.0015	Atp5j2
TC0200004337.mm.2	1.27	0.0226	NM_146447; ENSMUST00000099604; BC128010; OTTMUST00000035845; uc008lof.1	Olfr1309		TC1100001676.mm.2	-1.22	0.0021	NM_029287; ENSMUST00000010985; ENSMUST00000175972; ENSMUST00000176722; BC116819; BC116821; uc007lqb.2	1700006E09Rik		TC0900002745.mm.2	2.27	0.0015	Impg1
TC0200004366.mm.2	1.22	0.0366	NM_181416; ENSMUST00000102545; ENSMUST00000110947; ENSMUST00000110948; ENSMUST00000110949; BC050875; OTTMUST00000036029; OTTMUST00000036030; OTTMUST00000036031; uc008lpr.2; uc008lps.1; uc012cbc.2	Arhgap11a		TC1900001173.mm.2	-1.37	0.0021	NM_146703; ENSMUST00000071484; BC125359; BC132255; uc008guu.1	Olfr1447		TC0100003127.mm.2	-1.7	0.0015	Shisa4
TC0200004548.mm.2	1.21	0.0447	NM_001163527; NM_001163528; ENSMUST00000110386; ENSMUST00000132773; ENSMUST00000154021; BC130218; OTTMUST00000038175; OTTMUST00000038176; OTTMUST00000083948; uc008meu.2; uc008mev.2; uc008mew.2	Itpripl1		TC0400001000.mm.2	1.37	0.0022	ENSMUST00000094955	Gm12689		TC1700000073.mm.2	2.43	0.0016	Tcp10a
TC0200004568.mm.2	1.29	0.0414	NM_001113179; NM_009772; ENSMUST00000028858; ENSMUST00000133943; ENSMUST00000138624; ENSMUST00000143824; ENSMUST00000153048; BC029116; OTTMUST00000038446; OTTMUST00000038447; OTTMUST00000038448; OTTMUST00000038449; OTTMUST00000038450; uc008mgd.2; uc008mge.2; uc008mgf.2	Bub1		TC0200005498.mm.2	-1.36	0.0022	NR_002854; uc008kaw.2	Dlx1as		TC0500003410.mm.2	-1.3	0.0016	Ywhag
TC0200004684.mm.2	1.22	0.0005	NM_198029; ENSMUST00000038280; ENSMUST00000134937; ENSMUST00000143981; ENSMUST00000144342; OTTMUST00000037213; OTTMUST00000037214; OTTMUST00000037215; OTTMUST00000037216; uc008mno.1; uc008mnp.1	Fermt1		TC0700004166.mm.2	1.23	0.0022	NM_001031814; ENSMUST00000032891; ENSMUST00000178025; ENSMUST00000179047; ENSMUST00000179331; ENSMUST00000179847; ENSMUST00000180009; OTTMUST00000111843; OTTMUST00000111844; OTTMUST00000111845; OTTMUST00000111846; OTTMUST00000111847; OTTMUST00000111848; uc009jjp.1; uc009jjq.1; uc009jjr.1	Smg1		TC0300000477.mm.2	1.74	0.0016	4930449A18Rik
TC0200004818.mm.2	-1.22	0.0059	ENSMUST00000081553; ENSMUST00000109942	Gm1330		TC0400002503.mm.2	1.4	0.0022	NM_001099348; NM_010550; uc008snq.1	Gm13305; Il11ra2; Gm2002		TC0200000480.mm.2	-2.39	0.0016	Olfm1
TC0200005010.mm.2	-1.25	0.0041	NM_025853; ENSMUST00000103129; ENSMUST00000103130; ENSMUST00000124671; ENSMUST00000141388; ENSMUST00000146413; ENSMUST00000154213; BC025079; BC046807; OTTMUST00000038664; OTTMUST00000038665; OTTMUST00000038666; OTTMUST00000038667; OTTMUST00000038668; OTTMUST00000076052; uc008noj.2; uc008nok.2	Dsn1		TC0300001699.mm.2	1.4	0.0022	NM_205769; ENSMUST00000061294; BC116921; BC119036; uc008orx.2	Crh		TC0700000058.mm.2	-1.67	0.0016	Epn1
TC0200005016.mm.2	-1.3	0.0371	NM_001039557; ENSMUST00000141081; ENSMUST00000143663; ENSMUST00000146848; ENSMUST00000147602; ENSMUST00000150035; BC150937; OTTMUST00000038671; OTTMUST00000038672; OTTMUST00000038673; OTTMUST00000083559; OTTMUST00000083560; uc008nov.2	Mroh8		TC0800000416.mm.2	1.22	0.0022	NM_176933; ENSMUST00000033930; BC118941; BC118942; OTTMUST00000041196; uc009lks.1	Dusp4		TC0X00002034.mm.2	1.54	0.0017	Spin2g
TC0200005106.mm.2	-1.21	0.0049	NM_138684; ENSMUST00000051272; BC030939; OTTMUST00000002130; uc008ntx.1	Wfdc12		TC1900000094.mm.2	1.23	0.0022	NM_001164709; NM_028769; ENSMUST00000025723; ENSMUST00000129081; ENSMUST00000134667; ENSMUST00000138532; ENSMUST00000142101; ENSMUST00000144328; ENSMUST00000156550; BC042199; BC046829; BC057917; BC080722; OTTMUST00000082235; OTTMUST00000082236; OTTMUST00000082237; OTTMUST00000082238; OTTMUST00000082239; OTTMUST00000082240; OTTMUST00000082241; uc008ggm.2; uc008ggn.2; uc008ggo.1; uc008ggp.1	Syvn1		TC1500000698.mm.2	-1.66	0.0017	Atf4
TC0200005249.mm.2	-1.21	0.0264	NM_001164369; NM_029815; ENSMUST00000013667; ENSMUST00000068137; ENSMUST00000109152; ENSMUST00000133673; ENSMUST00000145920; ENSMUST00000147577; ENSMUST00000152461; ENSMUST00000154650; ENSMUST00000156657; BC113166; BC113957; OTTMUST00000038460; OTTMUST00000038461; OTTMUST00000038492; OTTMUST00000038493; OTTMUST00000038494; OTTMUST00000038495; OTTMUST00000038496; OTTMUST00000038497; uc008obx.2; uc…	Bcas1		TC0400002469.mm.2	1.25	0.0023	NM_001085515; ENSMUST00000054920; ENSMUST00000149596; BC137640; BC140956; uc008sit.2	AI464131		TC0200003884.mm.2	-2.18	0.0017	Rtn4rl2
TC0200005480.mm.2	1.29	0.0098	NM_001109761; NM_001177799; NM_007601; ENSMUST00000028748; ENSMUST00000028749; ENSMUST00000090028; ENSMUST00000110716; ENSMUST00000110719; ENSMUST00000110721; ENSMUST00000125238; ENSMUST00000139336; ENSMUST00000141181; ENSMUST00000151342; ENSMUST00000151924; BC090661; BC139790; OTTMUST00000036492; OTTMUST00000036493; OTTMUST00000036494; OTTMUST00000036495; OTTMUST00000036496; OTTMUST00000036497; …	Capn3		TC0400001714.mm.2	1.29	0.0023	NM_199307; ENSMUST00000102518; ENSMUST00000129607; ENSMUST00000130407; ENSMUST00000151110; BC060648; OTTMUST00000022738; OTTMUST00000022854; OTTMUST00000022855; OTTMUST00000022856; uc008vjs.2; uc008vjt.2; uc008vju.2; uc008vjv.1	Ece1		TC0400003605.mm.2	1.57	0.0017	Dcdc2b
TC0200005498.mm.2	1.31	0.0055	NR_002854; uc008kaw.2	Dlx1as		TC1100000686.mm.2	-1.29	0.0024	NM_001040686; NM_182996; ENSMUST00000049353; ENSMUST00000153510; BC145470; BC150776; OTTMUST00000012731; uc007jaw.1; uc007jax.1; uc007jay.1	Zfp692		TC0300000894.mm.2	-1.72	0.0018	Cdc42se1
TC0300000096.mm.2	-1.22	0.0034	NM_009801; ENSMUST00000029078; BC055291; uc008oqt.2	Car2		TC0300000548.mm.2	-1.31	0.0024	NM_001039543; NM_010801; ENSMUST00000061322; ENSMUST00000077916; ENSMUST00000126628; ENSMUST00000142538; BC027526; OTTMUST00000054285; OTTMUST00000054286; OTTMUST00000054287; OTTMUST00000054288; uc008plk.1; uc008pll.1	Mlf1		TC0100003010.mm.2	-1.87	0.0018	Tmem163
TC0300000161.mm.2	-1.2	0.0273	NM_009425; ENSMUST00000046383; ENSMUST00000174840; BC138807; BC138808; OTTMUST00000096865; OTTMUST00000096866; uc008otm.1; uc008otn.1	Tnfsf10		TC1000002600.mm.2	-1.3	0.0024	XM_894484.4	Gm6613		TC0900003160.mm.2	-1.65	0.0018	Pdcd6ip
TC0300000218.mm.2	1.29	0.0015	NM_028231; ENSMUST00000119310; ENSMUST00000119970; ENSMUST00000178668; BC046227; BC058957; OTTMUST00000065444; OTTMUST00000065451; uc008owa.1; uc008owb.1; uc012coj.1	Kcnmb2		TC0600000388.mm.2	1.28	0.0025	NM_011539; ENSMUST00000003017; ENSMUST00000159226; ENSMUST00000160963; ENSMUST00000161360; ENSMUST00000161781; ENSMUST00000162521; ENSMUST00000162656; BC029014; OTTMUST00000087034; OTTMUST00000087035; OTTMUST00000087036; OTTMUST00000087037; OTTMUST00000087038; OTTMUST00000087039; OTTMUST00000087040; uc009blc.1; uc009bld.1; uc009ble.1; uc009blf.1	Tbxas1		TC1600002124.mm.2	-2.87	0.0018	Kcnj6
TC0300000273.mm.2	-1.25	0.0378	NM_009350; ENSMUST00000029274; ENSMUST00000141736; ENSMUST00000144629; ENSMUST00000147773; ENSMUST00000148157; OTTMUST00000015079; OTTMUST00000016986; OTTMUST00000016987; OTTMUST00000017440; OTTMUST00000086117; uc008pag.1; uc008pah.1	Adad1		TC0600002216.mm.2	1.29	0.0025	NM_001081382; ENSMUST00000095944; ENSMUST00000114583; ENSMUST00000125385; ENSMUST00000147281; ENSMUST00000148362; BC150871; OTTMUST00000052514; OTTMUST00000052515; OTTMUST00000052516; OTTMUST00000053271; uc009btt.1; uc009btu.1	Zfp777		TC1100003146.mm.2	-2.06	0.0018	Spns2
TC0300000407.mm.2	1.49	0.0005	NM_001253682; NM_001253683; NM_016984; NR_046161; ENSMUST00000029311; BC120729; BC131915; uc008pfc.2; uc008pfd.2; uc008pfe.2; uc008pff.2; uc008pfg.1	Trpc4		TC0400001686.mm.2	1.55	0.0025	NM_001285482; NM_001285483; NM_001285484; NM_008309; ENSMUST00000088677; ENSMUST00000117699; ENSMUST00000121571; ENSMUST00000133818; BC103532; BC103535; BC103536; OTTMUST00000022402; OTTMUST00000022403; OTTMUST00000022404; OTTMUST00000070934	Htr1d		TC1100003064.mm.2	-1.95	0.0018	Fgf11
TC0300000491.mm.2	-1.35	0.0051	NM_001282016; NM_008772; ENSMUST00000029331; BC138634; BC138635	P2ry1		TC0500000093.mm.2	1.34	0.0025	NM_011348; ENSMUST00000073957; ENSMUST00000130116; BC057956; OTTMUST00000073649; OTTMUST00000073810; uc008wme.1; uc012dsh.1	Sema3e		TC1900001423.mm.2	-1.97	0.0019	Ifit1bl2
TC0300000572.mm.2	1.22	0.026	NM_001167996; ENSMUST00000054551; uc012cqj.1	1110032F04Rik		TC1700001187.mm.2	-1.49	0.0026	NM_001197028; NM_028813; ENSMUST00000024880; BC034120; uc008dox.2; uc008doy.1; uc012axj.1	Vit		TC1900001464.mm.2	-1.5	0.0019	Rbp4
TC0300000631.mm.2	1.26	0.0078	NM_019971; ENSMUST00000029652; ENSMUST00000129285; ENSMUST00000143721; BC037696; OTTMUST00000071532; OTTMUST00000071533; OTTMUST00000071534; uc008poi.1; uc008poj.1; uc008pok.1	Pdgfc		TC1600001584.mm.2	-1.61	0.0026	NM_001113401; NM_001113405; NM_134111; ENSMUST00000023537; ENSMUST00000075946; ENSMUST00000114825; ENSMUST00000114829; ENSMUST00000134556; ENSMUST00000138660; ENSMUST00000147053; ENSMUST00000157072; BC004721; BC056626; OTTMUST00000060572; OTTMUST00000060573; OTTMUST00000060574; OTTMUST00000060739; OTTMUST00000060740; OTTMUST00000060741; OTTMUST00000060742; OTTMUST00000060794; uc007zcx.1; uc007zcy…	Eaf2		TC0700001565.mm.2	1.32	0.0019	Olfr703
TC0300000714.mm.2	1.32	0.0034	NM_001033484; ENSMUST00000071812; BC151102; uc008ptx.1; uc008pty.1	Iqgap3		TC1100003819.mm.2	1.32	0.0027	NM_007863; ENSMUST00000062801; ENSMUST00000100400; ENSMUST00000107167; ENSMUST00000107168; ENSMUST00000127053; ENSMUST00000132094; ENSMUST00000141403; ENSMUST00000147838; ENSMUST00000155751; BC062642; OTTMUST00000004626; OTTMUST00000004627; OTTMUST00000004628; OTTMUST00000004629; OTTMUST00000004630; OTTMUST00000004631; OTTMUST00000004632; OTTMUST00000039173; OTTMUST00000039174; uc007lqc.1; uc007l…	Mpp3		TC0600001463.mm.2	1.92	0.0019	Ano2
TC0300000725.mm.2	1.28	0.0255	NM_198410; ENSMUST00000123200; ENSMUST00000147818; ENSMUST00000147948; ENSMUST00000147991; ENSMUST00000149640; BC120512; BC125428; OTTMUST00000081512; OTTMUST00000081513; OTTMUST00000081517; OTTMUST00000081518; OTTMUST00000081519; uc012crs.1; uc012crt.1	Paqr6		TC0500003705.mm.2	-1.23	0.0027	NM_027009; ENSMUST00000038131; ENSMUST00000127366; ENSMUST00000132709; ENSMUST00000136752; ENSMUST00000140067; ENSMUST00000145106; ENSMUST00000156667; BC026795; OTTMUST00000071228; OTTMUST00000071229; OTTMUST00000071230; OTTMUST00000071231; OTTMUST00000071232; OTTMUST00000071233; OTTMUST00000071234; uc009aus.1; uc009aut.1; uc009auu.1; uc009auv.1	Rfc3		TC0X00000703.mm.2	-2.26	0.0019	Emd
TC0300000753.mm.2	1.2	0.0444	NM_013605; ENSMUST00000041142; ENSMUST00000139206; ENSMUST00000146844; BC005441; OTTMUST00000048120; OTTMUST00000048121; OTTMUST00000048122	Muc1		TC1800000157.mm.2	-1.29	0.0028	NM_007883; ENSMUST00000059787; ENSMUST00000120102; ENSMUST00000121837; BC131653; BC131654; OTTMUST00000074515; OTTMUST00000074516; OTTMUST00000074517; uc008eeq.1; uc008eer.1; uc008ees.2	Dsg2		TC0200002812.mm.2	1.59	0.0019	Col20a1
TC0300000761.mm.2	1.29	0.0018	XM_283860.6	Dcst2		TC0500001233.mm.2	1.25	0.0028	NM_026718; ENSMUST00000102578; ENSMUST00000129001; ENSMUST00000131803; ENSMUST00000137519; ENSMUST00000140604; BC061692; BC108413; OTTMUST00000034604; OTTMUST00000034605; OTTMUST00000034606; OTTMUST00000034607; OTTMUST00000034612; uc008zaf.1; uc008zag.1	Ankrd13a		TC1100003986.mm.2	1.51	0.0019	Rgs9
TC0300000808.mm.2	1.21	0.0045	NM_011312; ENSMUST00000001049; ENSMUST00000107329; BC117108; OTTMUST00000052501; uc008qda.1	S100a5		TC0700002857.mm.2	1.27	0.0028	NM_178704; ENSMUST00000051377; ENSMUST00000124116; ENSMUST00000127782; ENSMUST00000143590; ENSMUST00000144416; ENSMUST00000150862; ENSMUST00000155451; ENSMUST00000155993; BC050065; BC059897; OTTMUST00000076220; OTTMUST00000076221; OTTMUST00000076222; OTTMUST00000076223; OTTMUST00000076224; OTTMUST00000076225; OTTMUST00000076226; OTTMUST00000076227; uc009gkg.2	Dpy19l3		TC1400001536.mm.2	-2.16	0.0019	Cfap70
TC0300000899.mm.2	1.2	0.0288	NR_033637; uc012ctt.1	Gm4349		TC1300002015.mm.2	1.32	0.0029	NM_013846; ENSMUST00000021918; ENSMUST00000130235; ENSMUST00000149299; BC070436; OTTMUST00000078648; OTTMUST00000078779; OTTMUST00000078787; uc007qnj.1	Ror2		TC1500001827.mm.2	1.95	0.0019	Pvalb
TC0300000934.mm.2	1.24	0.0024	NM_178215; ENSMUST00000098843; BC139251; BC139252; OTTMUST00000110356	Hist2h3b		TC0600003534.mm.2	1.41	0.0029	NM_001080557; NM_009496; ENSMUST00000032487; ENSMUST00000100942; BC049902; BC057587; OTTMUST00000054401; OTTMUST00000054402; uc009dtx.1; uc009dty.1	Vamp1		TC0100003338.mm.2	-1.8	0.002	Brinp2
TC0300000987.mm.2	1.3	0.0053	NM_027462; ENSMUST00000004343; ENSMUST00000126875; ENSMUST00000135960; ENSMUST00000145650; BC089583; OTTMUST00000015861; OTTMUST00000015865; OTTMUST00000015866; OTTMUST00000015867; uc008qqk.1; uc012cur.1	Wars2		TC0400000069.mm.2	-1.28	0.0029	NM_013526; ENSMUST00000057613; BC141339; BC141340; OTTMUST00000010266; uc008ryt.1	Gdf6		TC0300003140.mm.2	1.95	0.002	Nexn
TC0300001092.mm.2	1.2	0.0098	NM_001039347; NM_019931; ENSMUST00000079169; ENSMUST00000098761; ENSMUST00000118360; ENSMUST00000141694; ENSMUST00000147209; BC141097; BC141098; OTTMUST00000065645; OTTMUST00000065646; OTTMUST00000065647; OTTMUST00000065648; uc008qux.1; uc008quy.1; uc008quz.1	Kcnd3		TC0700000838.mm.2	-1.33	0.0029	NM_001033176; ENSMUST00000085364; ENSMUST00000176133; ENSMUST00000176276; ENSMUST00000176964; ENSMUST00000176985; ENSMUST00000177027; BC147591; BC147593; uc009gum.1	1700039E15Rik		TC0500001737.mm.2	-1.58	0.002	Cyth3
TC0300001103.mm.2	1.2	0.0108	NM_001093754; NM_001278941; NM_028110; ENSMUST00000029508; ENSMUST00000139062; ENSMUST00000149225; ENSMUST00000183271; BC008266; BC043727; OTTMUST00000056036; OTTMUST00000056037; OTTMUST00000056038; OTTMUST00000056039	Dennd2d		TC0100002801.mm.2	1.25	0.003	NM_011066; ENSMUST00000069620; uc007cav.1; uc007caw.1; uc011wph.1	Per2		TC1800001251.mm.2	1.84	0.002	Prelid2
TC0300001173.mm.2	1.21	0.0163	NM_007729; ENSMUST00000092155; ENSMUST00000123619; ENSMUST00000138680; ENSMUST00000184978; BC052161; OTTMUST00000053888; OTTMUST00000053889; OTTMUST00000053893; OTTMUST00000053894; uc008rbj.1; uc008rbk.1; uc012cwn.1	Col11a1		TC0500002932.mm.2	-1.27	0.003	NM_001267621; NM_010278; ENSMUST00000031205; ENSMUST00000065478; ENSMUST00000159164; ENSMUST00000159263; ENSMUST00000165344; OTTMUST00000082810; OTTMUST00000082811; OTTMUST00000082819; uc008ymu.1; uc008ymx.1; uc029vkg.1; uc029vkh.1	Gfi1		TC1600001395.mm.2	-1.75	0.002	Masp1
TC0300001176.mm.2	1.24	0.0153	NM_001286750; NM_153157; NM_153458; ENSMUST00000051309; ENSMUST00000081752; ENSMUST00000149158; BC112422; BC113129; OTTMUST00000065812; OTTMUST00000065813; OTTMUST00000065814	Olfm3		TC1700002768.mm.2	1.22	0.0031	NM_001123370; uc008ann.2; uc008ano.2; uc008anq.1	9030025P20Rik		TC1700000229.mm.2	2.02	0.002	Vmn2r98
TC0300001198.mm.2	-1.41	0.0038	NM_001113478; NM_009146; ENSMUST00000040260; BC027770; uc008rcv.2; uc012cwv.1	Frrs1		TC0200001935.mm.2	1.2	0.0031	NM_008587; ENSMUST00000014505; ENSMUST00000140221; OTTMUST00000036392; OTTMUST00000036393; uc008mgt.1; uc008mgu.1	Mertk		TC1100001550.mm.2	-1.51	0.0021	Lasp1
TC0300001236.mm.2	-1.22	0.0056	NM_010171; ENSMUST00000029771; BC016397; BC024886; uc008ree.2; uc008ref.2	F3		TC1000002794.mm.2	1.23	0.0032	NM_177368; ENSMUST00000061506; ENSMUST00000130665; ENSMUST00000133441; ENSMUST00000139741; ENSMUST00000143691; ENSMUST00000147997; BC092226; BC138362; BC138363; OTTMUST00000061634; OTTMUST00000061635; OTTMUST00000061636; OTTMUST00000061640; OTTMUST00000061641; OTTMUST00000061642; uc007gym.1; uc007gyn.1	Tmtc2		TC0700004631.mm.2	-1.43	0.0021	Pirb
TC0300001271.mm.2	1.4	0.0006	NM_001025438; NM_001025439; NM_023813; ENSMUST00000066452; ENSMUST00000066466; ENSMUST00000106399; ENSMUST00000106400; ENSMUST00000106401; ENSMUST00000106402; ENSMUST00000129293; ENSMUST00000131156; ENSMUST00000131869; ENSMUST00000134466; ENSMUST00000134987; ENSMUST00000143383; ENSMUST00000145454; ENSMUST00000147043; ENSMUST00000149311; ENSMUST00000163226; ENSMUST00000167417; ENSMUST00000167985; …	Camk2d		TC0600003375.mm.2	1.21	0.0032	NM_008492; ENSMUST00000032373; ENSMUST00000130817; ENSMUST00000134191; BC046755; OTTMUST00000039419; OTTMUST00000042617	Ldhb		TC1300000160.mm.2	1.68	0.0021	Olfr263
TC0300001322.mm.2	1.82	0.0003	NM_001163587; NM_027907; ENSMUST00000072271; ENSMUST00000163620; ENSMUST00000166187; ENSMUST00000170664; ENSMUST00000172432; BC043680; BC058592; OTTMUST00000092165; OTTMUST00000092166; OTTMUST00000092167; OTTMUST00000092168; OTTMUST00000092169; uc008rja.1; uc008rjb.2; uc012cxv.1	Etnppl		TC1300001558.mm.2	-1.32	0.0032	NM_178183; ENSMUST00000074752; BC119335; OTTMUST00000001009	Hist1h2ak		TC0900002698.mm.2	-1.84	0.0021	Mlip
TC0300001394.mm.2	-1.46	0.0011	NM_030143; ENSMUST00000053855; ENSMUST00000165845; ENSMUST00000167564; BC147181; BC147182; OTTMUST00000090045; OTTMUST00000090046; OTTMUST00000090047; uc008rmn.2	Ddit4l		TC0700002527.mm.2	1.36	0.0032	NM_001037248; ENSMUST00000179491; BC147388; BC147389; uc012fch.2	Gm4567; Gm10668; Gm6902		TC0900002185.mm.2	1.59	0.0021	Atp5l
TC0300001588.mm.2	-1.4	0.0086	NM_029987; ENSMUST00000029824; BC130028; uc008rwb.1	Rpe65		TC0700002570.mm.2	1.36	0.0032	uc009fob.2	Gm4567		TC1200001289.mm.2	1.57	0.0021	Adam6a
TC0300001673.mm.2	1.23	0.0281	NM_001076679; ENSMUST00000108361; uc008oqv.1	Gm9733		TC0900000259.mm.2	1.32	0.0032	NM_001033323; NM_001129787; ENSMUST00000115247; ENSMUST00000133213; OTTMUST00000040860; OTTMUST00000040861; uc009oql.1; uc009oqm.2	Igsf9b		TC0200002980.mm.2	-14.02	0.0021	C1ql3
TC0300001858.mm.2	-1.24	0.0084	NM_019510; ENSMUST00000029271; ENSMUST00000123220; ENSMUST00000129322; ENSMUST00000133542; ENSMUST00000146475; BC108989; OTTMUST00000014880; OTTMUST00000014885; OTTMUST00000014915; OTTMUST00000080784; OTTMUST00000086035; uc008ozt.2; uc008ozu.1; uc008ozv.1; uc012cow.1	Trpc3		TC0700001931.mm.2	1.44	0.0032	NM_173410; ENSMUST00000045840; BC119380; BC120647; OTTMUST00000055518; uc009kbs.1	Gpr26		TC0700001666.mm.2	-1.71	0.0022	Far1
TC0300002023.mm.2	-1.26	0.0379	NM_008536; ENSMUST00000029376; ENSMUST00000171384; BC083073; uc008pgy.1; uc008pgz.1	Tm4sf1		TC0900002745.mm.2	1.34	0.0033	NM_022016; ENSMUST00000085289; ENSMUST00000113250; ENSMUST00000185068; BC022970; OTTMUST00000117894; OTTMUST00000117905; uc009qvi.2; uc009qvj.2	Impg1		TC0300000475.mm.2	1.46	0.0022	Gm5538
TC0300002074.mm.2	-1.21	0.0013	NM_001272035; NM_015728; ENSMUST00000029402; ENSMUST00000160883; ENSMUST00000161659; BC005616; BC054395; BC063104; OTTMUST00000065777; OTTMUST00000065778; OTTMUST00000065779	Slc33a1		TC0700000338.mm.2	1.3	0.0033	ENSMUST00000171622; OTTMUST00000098195; uc012fdt.1	Vmn1r143		TC0200001369.mm.2	1.41	0.0022	Mybpc3
TC0300002080.mm.2	-1.26	0.0163	NM_001104614; ENSMUST00000170244; ENSMUST00000176328; OTTMUST00000103520; uc009vck.1	Vmn2r3		TC0X00001795.mm.2	1.21	0.0034	NM_009515; ENSMUST00000033505; ENSMUST00000146029; OTTMUST00000043683; OTTMUST00000043684; uc009sns.2	Was		TC0200003879.mm.2	1.87	0.0022	Gm19426
TC0300002166.mm.2	-1.27	0.0048	NM_026460; ENSMUST00000039047; BC098466; OTTMUST00000066080	Serpini2		TC0700002199.mm.2	1.26	0.0034	NM_207544; ENSMUST00000078475; OTTMUST00000097528; uc009fal.1	Vmn1r64		TC0X00000356.mm.2	1.56	0.0022	Rhox7a
TC0300002228.mm.2	-1.33	0.0109	NM_001277170; ENSMUST00000048647; ENSMUST00000182637; ENSMUST00000182818; OTTMUST00000114256; OTTMUST00000114260; OTTMUST00000114265	Rbm46		TC0600000687.mm.2	1.34	0.0035	NM_001101579; ENSMUST00000073384; OTTMUST00000103678; uc012emn.1	Vmn1r12		TC0700000557.mm.2	-1.64	0.0023	Clip3
TC0300002236.mm.2	-1.21	0.0442	NM_011905; ENSMUST00000029623; BC014693; uc008ppn.2	Tlr2		TC0X00002156.mm.2	1.31	0.0035	NM_013912; ENSMUST00000039026; BC020015; OTTMUST00000042500; uc009tbu.1	Apln		TC0300002813.mm.2	1.37	0.0023	Agl
TC0300002237.mm.2	1.21	0.0224	NM_172681; ENSMUST00000052342; BC062940; uc008ppo.1; uc008ppp.1; uc008ppq.1; uc008ppr.1; uc008pps.1; uc008ppt.1; uc008ppu.1	D930015E06Rik		TC1600001661.mm.2	1.34	0.0036	NM_172455; ENSMUST00000114562; ENSMUST00000169421; ENSMUST00000170951; ENSMUST00000178150; ENSMUST00000178323; OTTMUST00000093769; OTTMUST00000093770; OTTMUST00000093771; OTTMUST00000111347; OTTMUST00000111348; uc007ziu.1; uc007ziv.1	Tmprss7		TC1100003707.mm.2	1.93	0.0024	Krt12
TC0300002347.mm.2	1.23	0.0036	NM_007910; ENSMUST00000029674; OTTMUST00000052425; uc008pys.1	Efna4		TC0300001256.mm.2	-1.76	0.0036	NM_008939; ENSMUST00000029603; BC031429; uc008rfl.2	Prss12		TC0200001659.mm.2	2.16	0.0024	Olfr1317
TC0300002500.mm.2	1.2	0.0015	NM_054045; ENSMUST00000167403; BC015270; BC132488; BC132490; OTTMUST00000052066	Hist2h3c2		TC1400001455.mm.2	-1.46	0.0036	NM_080433; ENSMUST00000022262; BC055718; uc007sfs.2; uc007sft.2	Fezf2		TC0900002588.mm.2	-2.91	0.0024	Fam81a
TC0300002695.mm.2	-1.21	0.041	NM_007651; ENSMUST00000038845; BC021310; BC052905; uc008qwm.2	Cd53		TC1300000285.mm.2	-1.24	0.0036	NM_001195617; NM_177577; ENSMUST00000036932; ENSMUST00000069614; ENSMUST00000159129; ENSMUST00000160363; BC045136; OTTMUST00000001217; OTTMUST00000087077; OTTMUST00000087078; OTTMUST00000087079; uc007pwv.1; uc007pww.2	Dcdc2a		TC0100002690.mm.2	-1.79	0.0024	Pid1
TC0300002840.mm.2	1.21	0.0054	NM_145394; ENSMUST00000039197; BC010552; BC025548; uc008rdz.2	Slc44a3		TC0300000500.mm.2	1.21	0.0036	NM_001289462; NM_001289463; NM_008604; ENSMUST00000029400; BC034092; uc008pjs.1	Mme		TC1800000638.mm.2	1.31	0.0024	Sh3tc2
TC0300003140.mm.2	-1.27	0.0101	NM_199465; ENSMUST00000046045; BC052878; uc008rtb.2; uc008rtc.1; uc008rtd.2; uc029upd.1; uc029upe.1	Nexn		TC0200003234.mm.2	-1.29	0.0037	NM_001160406; NM_008114; ENSMUST00000028156; ENSMUST00000145690; ENSMUST00000155686; ENSMUST00000164290; BC052654; BC132365; BC132367; BC145238; OTTMUST00000027549; OTTMUST00000027550; OTTMUST00000027551; uc008iyu.2; uc012bta.1	Gfi1b		TC0800001447.mm.2	1.66	0.0025	Cox4i1
TC0300003147.mm.2	1.33	0.0189	NM_001081277; ENSMUST00000045262; uc008rtq.1	Ak5		TC0X00002760.mm.2	-1.31	0.0037	NM_028496; ENSMUST00000048061; ENSMUST00000124592; uc009tzb.1	1700031F05Rik		TC0700003406.mm.2	-1.48	0.0025	Klf13
TC0300003175.mm.2	1.21	0.0135	NM_010713; ENSMUST00000177846; BC125281; BC125283; BC144768; OTTMUST00000089925; OTTMUST00000089926; OTTMUST00000089927; OTTMUST00000089928; OTTMUST00000089929; uc008rum.1	Lhx8		TC1300000385.mm.2	1.21	0.0038	NM_026512; ENSMUST00000040656; BC023146; BC025162; uc007qaz.1; uc007qba.1	Bphl		TC0200004568.mm.2	-2.56	0.0025	Bub1
TC0300003216.mm.2	1.2	0.0015	NM_178216; ENSMUST00000176059; BC094041; OTTMUST00000052061	Hist2h3c1		TC0900000445.mm.2	1.29	0.0039	NM_146286; ENSMUST00000059859; BC120776; BC120778; uc009oyz.1	Olfr981		TC0200002202.mm.2	2.13	0.0025	Cst13
TC0300003246.mm.2	1.26	0.0443	NM_010359; ENSMUST00000004136; BC044927; uc008qxv.2	Gstm3		TC0300000949.mm.2	-1.32	0.004	NM_001009935; NM_023719; ENSMUST00000049093; ENSMUST00000074519; ENSMUST00000128221; ENSMUST00000144639; ENSMUST00000151832; BC011212; BC031850; OTTMUST00000050413; OTTMUST00000050414; OTTMUST00000050415; OTTMUST00000050416; OTTMUST00000050417; uc008qnc.2; uc008qnd.2	Txnip		TC0200004651.mm.2	-1.59	0.0025	Rnf24
TC0400000057.mm.2	1.21	0.013	NM_001277149; ENSMUST00000039267; ENSMUST00000051558; ENSMUST00000127476; ENSMUST00000129655; ENSMUST00000130709; ENSMUST00000170391; ENSMUST00000170457; OTTMUST00000010005; OTTMUST00000010006; OTTMUST00000010007; OTTMUST00000010008; OTTMUST00000092589; OTTMUST00000092590; uc008rxy.1; uc008ryb.1	Chd7		TC0X00000234.mm.2	-1.2	0.004	NR_033731; OTTMUST00000041700; OTTMUST00000041701; uc009sus.2	Ppp1r2-ps7		TC1700002293.mm.2	1.71	0.0025	Slc5a7
TC0400000138.mm.2	-1.42	0.0228	NM_009788; ENSMUST00000029876; ENSMUST00000136266; ENSMUST00000141336; BC016421; OTTMUST00000010465; OTTMUST00000010466; OTTMUST00000010467; uc008sbl.1	Calb1		TC0800001603.mm.2	1.49	0.0041	NM_001168369; NM_029292; ENSMUST00000026912; ENSMUST00000108744; ENSMUST00000108745; ENSMUST00000140887; ENSMUST00000148234; ENSMUST00000148621; BC147560	Ccdc7b		TC0700002160.mm.2	2.09	0.0025	Tnnt1
TC0400000317.mm.2	-1.25	0.0123	NM_199157; ENSMUST00000058595; BC099376; OTTMUST00000014815; uc008sgu.1	Ifnk		TC0300003147.mm.2	-1.29	0.0041	NM_001081277; ENSMUST00000045262; uc008rtq.1	Ak5		TC0200004875.mm.2	1.67	0.0025	4921509C19Rik
TC0400000529.mm.2	1.33	0.0114	NM_015743; ENSMUST00000030025; ENSMUST00000133539; ENSMUST00000153369; ENSMUST00000154186; OTTMUST00000015698; OTTMUST00000015699; OTTMUST00000015700; OTTMUST00000057710; uc008suu.1; uc008suv.1; uc008suw.1	Nr4a3		TC1100000125.mm.2	1.22	0.0042	NM_177033; ENSMUST00000056344; ENSMUST00000109681; ENSMUST00000129670; ENSMUST00000154155; BC120564; BC137825; OTTMUST00000011522; OTTMUST00000011523; OTTMUST00000017596; uc007iac.1; uc007iad.2	Vwc2		TC0X00000530.mm.2	-1.47	0.0026	Htatsf1
TC0400000861.mm.2	1.22	0.0379	NM_029967; ENSMUST00000048885; ENSMUST00000107177; ENSMUST00000107178; ENSMUST00000120678; ENSMUST00000126654; ENSMUST00000130474; ENSMUST00000136320; ENSMUST00000136418; ENSMUST00000141889; ENSMUST00000150043; OTTMUST00000017112; OTTMUST00000017113; OTTMUST00000017114; OTTMUST00000017115; OTTMUST00000017117; OTTMUST00000017218; OTTMUST00000051106; OTTMUST00000068222; OTTMUST00000068223; uc008tlq…	Adamtsl1		TC1500002053.mm.2	-1.48	0.0042	NM_001013022; ENSMUST00000049968; BC087962; uc007xgm.1; uc007xgn.1	Odf3b		TC1600000441.mm.2	-1.69	0.0026	Gm20056
TC0400000873.mm.2	-1.27	0.0438	NM_139306; ENSMUST00000045224; ENSMUST00000084433; ENSMUST00000128712; ENSMUST00000135874; BC059819; OTTMUST00000017757; OTTMUST00000017758; OTTMUST00000017781; OTTMUST00000017783	Acer2		TC1100001317.mm.2	1.25	0.0042	NM_001199045; NM_001199046; NM_001199047; NM_019756; ENSMUST00000020821; ENSMUST00000069503; ENSMUST00000108030; ENSMUST00000164931; ENSMUST00000167178; BC026465; BC132325; OTTMUST00000002390; OTTMUST00000002391; OTTMUST00000002392; OTTMUST00000090005; uc007ksr.1; uc007kss.1; uc007kst.2; uc007ksu.2	Tubd1		TC0700002705.mm.2	-1.76	0.0026	Nfkbib
TC0400001017.mm.2	-1.26	0.0191	NM_001033773; ENSMUST00000092730; ENSMUST00000133493; BC150880; BC150888; BC172031; OTTMUST00000018146; OTTMUST00000018147; uc008tve.1; uc012dhj.1	Ube2u		TC1900001353.mm.2	1.24	0.0043	NM_177721; ENSMUST00000099525; BC056759; BC139395; BC139396; uc008heb.2	Ranbp6		TC0100003778.mm.2	1.53	0.0026	Kcnk2
TC0400001076.mm.2	1.23	0.0096	NM_010014; NM_177259; NR_104385; ENSMUST00000106826; ENSMUST00000106827; ENSMUST00000106830; ENSMUST00000141037; ENSMUST00000143294; ENSMUST00000143644; ENSMUST00000146078; ENSMUST00000149672; BC138538; BC138539; OTTMUST00000018428; OTTMUST00000018430; OTTMUST00000018431; OTTMUST00000018432; OTTMUST00000018433; OTTMUST00000018434; OTTMUST00000018435; OTTMUST00000018436; uc008txu.1	Dab1		TC0200004040.mm.2	1.24	0.0043	NM_146900; BC125363; BC131900; OTTMUST00000033307; uc008kqx.2	Olfr1220		TC0600002329.mm.2	-4.62	0.0026	Neurod6
TC0400001110.mm.2	-1.31	0.0037	NM_177667; ENSMUST00000047922; ENSMUST00000136505; BC132162; OTTMUST00000018520; OTTMUST00000018521; uc008tyn.1	Ttc22		TC0100001581.mm.2	1.26	0.0043	NM_172845; ENSMUST00000111314; ENSMUST00000111315; BC027773; OTTMUST00000051062; OTTMUST00000051063; uc007dnn.1; uc007dno.1	Adamts4		TC0700004276.mm.2	-1.79	0.0026	Nfatc2ip
TC0400001215.mm.2	1.38	0.016	NM_009185; ENSMUST00000030490; ENSMUST00000129957; ENSMUST00000130401; ENSMUST00000141933; ENSMUST00000144316; ENSMUST00000147519; BC141175; BC145493; OTTMUST00000019459; OTTMUST00000019460; OTTMUST00000019461; OTTMUST00000019464; OTTMUST00000019465; OTTMUST00000071227; uc008ueh.2; uc008uei.2; uc008uej.2; uc012dja.1	Stil		TC1700002293.mm.2	1.24	0.0044	NM_022025; ENSMUST00000095712; BC065089; uc008czw.1; uc008czy.1	Slc5a7		TC0X00001931.mm.2	-1.59	0.0026	Syn1
TC0400001269.mm.2	-1.23	0.022	NM_001029912; ENSMUST00000044823; OTTMUST00000022646; uc008uhq.1	Zswim5		TC0400003475.mm.2	1.36	0.0044	NM_029662; ENSMUST00000030408; ENSMUST00000127047; ENSMUST00000138964; ENSMUST00000152308; BC046793; BC060526; OTTMUST00000020307; OTTMUST00000020308; OTTMUST00000020309; OTTMUST00000020310; uc008uoo.2	Mfsd2a		TC0300001858.mm.2	1.61	0.0026	Trpc3
TC0400001391.mm.2	1.29	0.0078	NM_174998; ENSMUST00000059667; ENSMUST00000106246; ENSMUST00000126995; ENSMUST00000136619; ENSMUST00000152194; BC138631; BC138632; OTTMUST00000020294; OTTMUST00000020295; OTTMUST00000020296; OTTMUST00000020297; OTTMUST00000020352; uc008uox.1	Hpcal4		TC1700002201.mm.2	-1.33	0.0044	ENSMUST00000165525	Gm16494		TC0600001769.mm.2	-1.47	0.0026	2810474O19Rik
TC0400001437.mm.2	1.22	0.0053	NM_027310; ENSMUST00000055213; ENSMUST00000106171; ENSMUST00000124154; ENSMUST00000152816; ENSMUST00000154689; ENSMUST00000155212; ENSMUST00000184118; ENSMUST00000184205; BC108404; OTTMUST00000020947; OTTMUST00000020948; OTTMUST00000020949; OTTMUST00000020950; OTTMUST00000020951; OTTMUST00000020952; OTTMUST00000020953; OTTMUST00000020954; uc008urv.2	Meaf6		TC1200002119.mm.2	1.43	0.0045	NM_027744; ENSMUST00000021423; BC125331; BC125333; uc007oio.1	Noxred1		TC0X00001651.mm.2	1.51	0.0027	Rbbp7
TC0400001445.mm.2	1.31	0.0097	NM_001081097; ENSMUST00000030676; OTTMUST00000020938; uc008usa.2	Grik3		TC1400001704.mm.2	1.3	0.0045	NM_021712; BC120498; BC137705; uc007szb.1	Slc18a3		TC0X00000074.mm.2	-1.8	0.0027	Pim2
TC0400001774.mm.2	1.33	0.0145	NM_001161799; NM_008546; ENSMUST00000071977; ENSMUST00000124506; ENSMUST00000166376; BC035490; OTTMUST00000023444; OTTMUST00000023445; OTTMUST00000097557; uc008vnp.2; uc012dny.1	Mfap2		TC1500000658.mm.2	-1.3	0.0045	NM_008495; ENSMUST00000089377; BC002063; BC099479; uc007wrv.1	Lgals1		TC1500000297.mm.2	-1.4	0.0027	Baalc
TC0400001842.mm.2	1.25	0.0182	NM_001085419; BC132592; BC132620; uc008vqv.1; uc008vqw.1	Gm13102		TC1100002194.mm.2	1.23	0.0046	NR_045101; uc029rko.1	Gm11985		TC0500002254.mm.2	-1.46	0.0027	Sorcs2
TC0400002034.mm.2	-1.22	0.0462	NM_001163019; NM_175287; ENSMUST00000058393; ENSMUST00000105645; ENSMUST00000128457; ENSMUST00000133524; ENSMUST00000139967; ENSMUST00000141493; ENSMUST00000147826; BC052148; uc008wau.2; uc012dqe.1	A430005L14Rik		TC1900000206.mm.2	-1.21	0.0047	NM_027913; ENSMUST00000055115; BC043473; uc008gqn.2; uc008gqo.2	Vwce		TC1700001952.mm.2	2.14	0.0027	Aif1
TC0400002407.mm.2	-1.21	0.0128	NM_001165999; NM_001166000; NM_001166001; NM_175516; ENSMUST00000065173; ENSMUST00000098151; ENSMUST00000108122; ENSMUST00000108124; ENSMUST00000124999; ENSMUST00000125128; ENSMUST00000127372; ENSMUST00000144170; ENSMUST00000145615; ENSMUST00000164772; BC090619; BC137866; BC144985; BC145692; OTTMUST00000014873; OTTMUST00000014874; OTTMUST00000014875; OTTMUST00000014883; OTTMUST00000014886; OTTMUS…	Lingo2		TC1200001373.mm.2	1.23	0.0047	NM_001164493; ENSMUST00000020958; BC138283; BC145748; uc007myw.3; uc011yjz.2	Klhl29		TC0600001787.mm.2	-2.9	0.0027	Samd9l
TC0400002523.mm.2	-1.2	0.0228	NM_001110320; NM_001110321; NM_001110322; NM_007654; ENSMUST00000030179; ENSMUST00000098104; ENSMUST00000098105; ENSMUST00000107925; ENSMUST00000107926; ENSMUST00000133110; ENSMUST00000134850; ENSMUST00000140284; ENSMUST00000141198; ENSMUST00000151868; BC003824; OTTMUST00000015747; OTTMUST00000015748; OTTMUST00000015749; OTTMUST00000015750; OTTMUST00000015751; OTTMUST00000015753; OTTMUST000000157…	Cd72		TC0100003593.mm.2	1.46	0.0047	NM_001204910; ENSMUST00000042610; ENSMUST00000127730; BC150711; uc007dru.3; uc011www.2	AI607873		TC0700003053.mm.2	1.37	0.0027	Mrgpra6
TC0400002529.mm.2	-1.21	0.038	NM_001277875; NM_001277876; NM_009416; ENSMUST00000030184; ENSMUST00000107913; ENSMUST00000107914; ENSMUST00000133355; ENSMUST00000150262; ENSMUST00000150592; BC014809; BC024358; OTTMUST00000016117; OTTMUST00000016118; OTTMUST00000016119; OTTMUST00000016120; OTTMUST00000016121	Tpm2		TC0900002599.mm.2	1.27	0.0047	NM_172772; ENSMUST00000049031; BC058683; uc009qon.1; uc009qoo.2; uc009qop.1; uc009qoq.1	Fam63b		TC0700001408.mm.2	1.86	0.0027	Ucp3
TC0400002580.mm.2	-1.24	0.0127	NM_001033306; ENSMUST00000061986; ENSMUST00000125599; ENSMUST00000130107; ENSMUST00000146236; ENSMUST00000147448; ENSMUST00000147926; OTTMUST00000015477; OTTMUST00000015478; OTTMUST00000015479; OTTMUST00000015480; OTTMUST00000015481; OTTMUST00000015482; uc008sss.1; uc008sst.2; uc008ssu.1	Shb		TC1100002492.mm.2	-1.21	0.0048	NM_146017; ENSMUST00000020366; ENSMUST00000135350; BC023693; BC025550; BC027245; BC031196; OTTMUST00000014419; OTTMUST00000014420; uc007ikm.1	Gabrp		TC1400000767.mm.2	2.18	0.0028	Gm17428
TC0400002642.mm.2	1.29	0.0096	NM_001033351; NM_001276355; ENSMUST00000076674; ENSMUST00000093859; ENSMUST00000131797; ENSMUST00000149059; OTTMUST00000016089; OTTMUST00000016090; OTTMUST00000016091; OTTMUST00000016092	Grin3a		TC0500003116.mm.2	1.35	0.0048	NM_030704; ENSMUST00000036991; ENSMUST00000133335; BC011219; OTTMUST00000034849; OTTMUST00000034850; uc008zez.1	Hspb8		TC0700003614.mm.2	-2.53	0.0028	Homer2
TC0400003094.mm.2	-1.21	0.0009	NM_001004141; ENSMUST00000015368; BC080831; OTTMUST00000017895; uc008tth.3	Cyp2j11		TC0200003728.mm.2	-1.65	0.0049	NM_010054; ENSMUST00000024159; ENSMUST00000134249; BC094317; OTTMUST00000031897; OTTMUST00000033017; uc008kax.2	Dlx2		TC1300000562.mm.2	1.77	0.0028	Bicd2
TC0400003100.mm.2	1.21	0.008	NM_028979; ENSMUST00000055693; ENSMUST00000126509; BC119556; OTTMUST00000018003; OTTMUST00000018004; uc008ttj.1; uc008ttk.1	Cyp2j9		TC0100000143.mm.2	-1.24	0.0049	NM_001113187; ENSMUST00000147615; OTTMUST00000085057; uc007alp.2	Khdc1b		TC0X00002416.mm.2	1.66	0.0028	Pnma5
TC0400003296.mm.2	-1.4	0.0037	NM_001167876; NM_001167878; ENSMUST00000153413; ENSMUST00000169631; ENSMUST00000170105; ENSMUST00000171627; OTTMUST00000019402; OTTMUST00000090010; OTTMUST00000090012; uc009vcz.1; uc009vda.1; uc012diu.1	Skint5		TC0500000843.mm.2	-1.23	0.0049	NM_019932; ENSMUST00000031320; BC061111; uc008ybi.2	Pf4		TC0400003224.mm.2	1.5	0.0028	Dmrtb1
TC0400003605.mm.2	-1.2	0.0308	NM_001195730; ENSMUST00000106037; ENSMUST00000143374; ENSMUST00000179209; OTTMUST00000094692; OTTMUST00000094693; uc012dlr.1	Dcdc2b		TC1300001693.mm.2	1.28	0.0049	NM_028477; ENSMUST00000006664; ENSMUST00000095926; BC109185; BC109186; OTTMUST00000001253; OTTMUST00000001254; uc007pxv.1; uc007pxw.1	Prl8a1		TC0600001334.mm.2	1.42	0.0028	Dcp1b
TC0400003611.mm.2	1.31	0.0016	NM_199305; ENSMUST00000102588; ENSMUST00000125445; ENSMUST00000137640; ENSMUST00000147668; ENSMUST00000154747; BC049790; OTTMUST00000021763; OTTMUST00000021764; OTTMUST00000021765; OTTMUST00000021766; OTTMUST00000068937; uc008uya.1; uc008uyb.1	Tmem39b		TC0600003460.mm.2	1.33	0.005	NM_198967; ENSMUST00000060095; ENSMUST00000100772; ENSMUST00000140797; OTTMUST00000053885; OTTMUST00000053886; OTTMUST00000064297; uc009eti.2; uc009etj.2; uc012evv.1	Tmtc1		TC1100003506.mm.2	-1.61	0.0028	Scpep1
TC0400003629.mm.2	1.2	0.0447	NM_001253386; NM_172702; ENSMUST00000105996; ENSMUST00000120126; ENSMUST00000122374; ENSMUST00000146478; ENSMUST00000154846; BC031720; OTTMUST00000021893; OTTMUST00000021894; OTTMUST00000021895; OTTMUST00000021896; OTTMUST00000021897; uc008uzc.1; uc029uzq.1	Serinc2		TC0500002709.mm.2	1.53	0.005	ENSMUST00000113255	Gm11115		TC1700002286.mm.2	2.12	0.0028	Sgol1
TC0400003680.mm.2	-1.22	0.0323	NM_133888; ENSMUST00000030709; BC009087; OTTMUST00000023147; uc008vbs.1	Smpdl3b		TC0400003795.mm.2	1.32	0.005	NM_198248; ENSMUST00000049583; ENSMUST00000145505; BC059177; OTTMUST00000022755; OTTMUST00000022756; uc008vit.1; uc008viu.1	Zbtb40		TC1500001095.mm.2	1.27	0.0029	Espl1
TC0400003828.mm.2	1.23	0.029	NM_001285928; NM_001285929; NM_001285930; NM_178671; NR_104373; ENSMUST00000105809; ENSMUST00000105810; ENSMUST00000105811; ENSMUST00000135156; ENSMUST00000146415; BC027099; OTTMUST00000023254; OTTMUST00000023255; OTTMUST00000023256; OTTMUST00000023257; OTTMUST00000023258; uc008vld.2	Ubxn10		TC0700002305.mm.2	-1.26	0.005	NM_001105191; ENSMUST00000164918; OTTMUST00000099400; uc012eyq.1	Vmn2r52		TC0900000252.mm.2	-1.39	0.0029	B3gat1
TC0400003832.mm.2	1.26	0.0203	NM_001122954; NM_011110; ENSMUST00000030524; ENSMUST00000102511; ENSMUST00000102512; ENSMUST00000102513; ENSMUST00000127183; ENSMUST00000136393; ENSMUST00000140100; ENSMUST00000140117; ENSMUST00000154844; BC030899; OTTMUST00000023327; OTTMUST00000023328; OTTMUST00000023329; OTTMUST00000023330; OTTMUST00000023331; OTTMUST00000023332; OTTMUST00000023402; OTTMUST00000023403; uc008vli.2; uc008vlj.2	Pla2g5		TC0600002858.mm.2	1.27	0.0051	NM_181590; ENSMUST00000089245; ENSMUST00000113312; ENSMUST00000162776; ENSMUST00000170667; BC052657; OTTMUST00000057427; OTTMUST00000057428; OTTMUST00000086852; uc009dby.2; uc009dbz.2	Shq1		TC1400000165.mm.2	-1.48	0.0029	Fam149b
TC0400003896.mm.2	1.27	0.0025	NM_177868; ENSMUST00000036701; ENSMUST00000105779; ENSMUST00000105780; ENSMUST00000123068; ENSMUST00000124125; ENSMUST00000125293; ENSMUST00000129192; ENSMUST00000137618; BC038692; OTTMUST00000023364; OTTMUST00000023507; OTTMUST00000023508; OTTMUST00000023509; OTTMUST00000064791; OTTMUST00000064839; OTTMUST00000064840; uc008vpm.1; uc008vpn.1; uc008vpp.1	Fhad1		TC0600001411.mm.2	1.36	0.0051	NM_001104638; ENSMUST00000172391; OTTMUST00000103950; uc009vdy.1	Vmn2r23		TC0X00000388.mm.2	-1.52	0.003	Gria3
TC0400003897.mm.2	-1.26	0.0013	NM_145402; ENSMUST00000036572; BC003277; OTTMUST00000023670; uc008vpr.1	Tmem51		TC1300001350.mm.2	-1.22	0.0051	NM_020279; ENSMUST00000099241; BC055864; uc007sal.1	Ccl28		TC0100000242.mm.2	1.5	0.003	Fer1l5
TC0400003917.mm.2	-1.28	0.0121	NM_010329; ENSMUST00000030317; ENSMUST00000119654; BC026551; OTTMUST00000023620; OTTMUST00000070900	Pdpn		TC0200003198.mm.2	-1.29	0.0051	NM_010695; ENSMUST00000028283; BC114544; OTTMUST00000027071; uc008iwa.1	Lcn4		TC0600001751.mm.2	-1.65	0.003	Far2
TC0400003919.mm.2	-1.31	0.0427	NM_173773; ENSMUST00000061277; ENSMUST00000073641; BC098485; OTTMUST00000023545; OTTMUST00000023546; uc008vqf.1; uc008vqg.1	Oog4		TC1300001562.mm.2	-1.39	0.0052	NM_178184; ENSMUST00000091751; OTTMUST00000001015	Hist1h2an		TC0300001626.mm.2	-1.6	0.003	Zfp704
TC0400004186.mm.2	1.41	0.0027	NM_001122953; NM_010905; ENSMUST00000052018; ENSMUST00000075448; ENSMUST00000092532; ENSMUST00000107057; ENSMUST00000107062; ENSMUST00000133011; ENSMUST00000148930; ENSMUST00000152023; BC075702; BC122878; OTTMUST00000018038; OTTMUST00000018039; OTTMUST00000018040; OTTMUST00000018041; OTTMUST00000018104; OTTMUST00000018105; OTTMUST00000018106; uc008tts.2; uc008ttt.2; uc008ttu.2; uc008ttv.2; uc008t…	Nfia		TC1900001484.mm.2	1.26	0.0052	NM_016861; ENSMUST00000068439; ENSMUST00000182432; ENSMUST00000182540; ENSMUST00000182636; ENSMUST00000182813; BC004809; OTTMUST00000113837; OTTMUST00000113838; OTTMUST00000113839; OTTMUST00000113840; OTTMUST00000113841; uc008hkk.2; uc008hkl.2	Pdlim1		TC0X00000808.mm.2	-1.71	0.003	Dmd
TC0500000299.mm.2	1.37	0.0005	NM_023047; ENSMUST00000088081; ENSMUST00000101442; ENSMUST00000114729; ENSMUST00000127365; ENSMUST00000136657; ENSMUST00000138625; BC065054; OTTMUST00000053133; OTTMUST00000053134; OTTMUST00000053135; OTTMUST00000053136; OTTMUST00000053137; OTTMUST00000053138; uc008wvw.1; uc008wvx.1; uc008wvy.1	Dpysl5		TC0600001931.mm.2	-1.47	0.0053	NM_001252105; NM_001252106; NM_001252107; NM_001252108; NM_001252109; NM_001252110; NM_153163; ENSMUST00000018122; ENSMUST00000069074; ENSMUST00000115355; ENSMUST00000115356; ENSMUST00000115358; ENSMUST00000115361; ENSMUST00000125350; ENSMUST00000136279; ENSMUST00000142913; ENSMUST00000152131; ENSMUST00000156986; ENSMUST00000163871; ENSMUST00000166458; OTTMUST00000054963; OTTMUST00000054997; OTTM…	Cadps2		TC0800000759.mm.2	1.83	0.003	Lsm4
TC0500000353.mm.2	1.21	0.0165	NM_019810; ENSMUST00000011178; BC003845; OTTMUST00000069291; uc008xah.2	Slc5a1		TC0500002526.mm.2	1.22	0.0053	NM_001164806; ENSMUST00000169190; uc012dws.1	Bend4		TC0500000112.mm.2	-1.66	0.003	Cacna2d1
TC0500000372.mm.2	-1.32	0.0059	XM_003688815.1	LOC100862066		TC0100001222.mm.2	-1.24	0.0053	NM_007695; ENSMUST00000082060; ENSMUST00000132873; ENSMUST00000133701; ENSMUST00000134812; ENSMUST00000139254; ENSMUST00000144819; ENSMUST00000153856; ENSMUST00000156873; BC003780; BC004734; BC005611; OTTMUST00000074544; OTTMUST00000074545; OTTMUST00000074546; OTTMUST00000074547; OTTMUST00000074548; OTTMUST00000074549; OTTMUST00000077094; uc007crg.2	Chil1		TC0500001443.mm.2	-1.46	0.0031	Setd8
TC0500000506.mm.2	1.4	0.0025	NR_045500; ENSMUST00000176521; OTTMUST00000110748; uc008xjy.1	5730480H06Rik; Pacrgl		TC0500001043.mm.2	1.21	0.0053	NM_133897; ENSMUST00000067924; ENSMUST00000150981; ENSMUST00000153754; ENSMUST00000153955; BC025473; BC026572; OTTMUST00000066124; OTTMUST00000066125; OTTMUST00000066126; OTTMUST00000066127; uc008ylf.1	Lrrc8c		TC0700003714.mm.2	-5.4	0.0031	Prss23
TC0500000710.mm.2	-1.22	0.0114	NM_001122733; NM_021099; ENSMUST00000005815; ENSMUST00000136002; ENSMUST00000143221; ENSMUST00000144270; ENSMUST00000148993; ENSMUST00000151357; BC052457; BC075716; OTTMUST00000040350; OTTMUST00000040351; OTTMUST00000040352; OTTMUST00000040353; OTTMUST00000040354; OTTMUST00000040355; uc008xug.2; uc008xui.2; uc012dxj.1	Kit		TC1700000271.mm.2	-1.28	0.0054	NM_009558; ENSMUST00000039577; BC011183; uc008aqv.1; uc008aqw.1; uc008aqx.1	Zfp51		TC0400002717.mm.2	-3.68	0.0031	Ptpn3
TC0500000828.mm.2	1.24	0.0292	NR_037571; uc008yao.2; uc008yap.2	Gm7056		TC0700002159.mm.2	1.36	0.0054	NM_029834; ENSMUST00000013886; ENSMUST00000124248; ENSMUST00000125220; ENSMUST00000127329; ENSMUST00000128857; ENSMUST00000133374; ENSMUST00000134738; ENSMUST00000136863; ENSMUST00000145689; ENSMUST00000147679; ENSMUST00000153101; ENSMUST00000154710; OTTMUST00000059909; OTTMUST00000059910; OTTMUST00000059911; OTTMUST00000059912; OTTMUST00000059913; OTTMUST00000059914; OTTMUST00000059915; OTTMUST0…	Ppp1r12c		TC0200003874.mm.2	-1.57	0.0031	Zdhhc5
TC0500000953.mm.2	1.39	0.0119	NM_173404; ENSMUST00000031278; BC117749; uc008ygg.1; uc008ygh.2; uc012dzo.1	Bmp3		TC1200000498.mm.2	-1.23	0.0054	NM_025656; ENSMUST00000021379; ENSMUST00000182188; ENSMUST00000182710; BC053424; OTTMUST00000116727; OTTMUST00000116729; OTTMUST00000116730; uc007npx.2	Gemin2		TC0600000714.mm.2	-1.89	0.0031	Herc3
TC0500001146.mm.2	1.3	0.0158	NM_001122639; NM_198306; NR_104449; ENSMUST00000040001; ENSMUST00000165856; BC054061	Galnt9		TC0300001110.mm.2	-1.3	0.0054	NR_033498; uc008qwq.2	AI504432		TC0800000343.mm.2	-1.76	0.0031	Zfp703
TC0500001152.mm.2	-1.2	0.0121	NM_016681; ENSMUST00000066160; BC056617; uc008yrw.1; uc008yrx.1	Chek2		TC1900001775.mm.2	1.22	0.0055	ENSMUST00000147153; OTTMUST00000082606; XM_994361.2; XR_106019.1	LOC101055671; Lipo2		TC0600001931.mm.2	-2.89	0.0031	Cadps2
TC0500001635.mm.2	1.28	0.0356	NM_027242; ENSMUST00000031739; ENSMUST00000126126; ENSMUST00000152298; BC052497; OTTMUST00000054922; OTTMUST00000054923; OTTMUST00000054924; uc009adx.1	Ppp1r35		TC0500000807.mm.2	-1.28	0.0055	NM_001252679; NM_001252680; NM_001252681; NM_021289; ENSMUST00000087043; BC111829; uc008xzl.1; uc008xzm.1; uc008xzn.1; uc012dxz.1	Smr2		TC0200005006.mm.2	-1.49	0.0032	Ndrg3
TC0500001695.mm.2	1.27	0.0294	NM_008494; ENSMUST00000031555; BC115680; BC138600; BC138601; uc009ahu.1; uc009ahv.1	Lfng		TC0800002188.mm.2	-1.41	0.0056	NM_001145937; NM_011857; ENSMUST00000033965; ENSMUST00000110343; ENSMUST00000110345; ENSMUST00000110346; ENSMUST00000129821; ENSMUST00000145344; BC145284; OTTMUST00000049977; OTTMUST00000049978; OTTMUST00000049979; OTTMUST00000049980; OTTMUST00000049981; OTTMUST00000049982; uc009lrr.2; uc009lrs.2; uc009lrt.1; uc009lru.1	Tenm3		TC0200002700.mm.2	-1.56	0.0032	Gnas
TC0500001698.mm.2	-1.21	0.0392	NM_173405; ENSMUST00000060918; ENSMUST00000120630; ENSMUST00000126975; ENSMUST00000155644; ENSMUST00000156006; ENSMUST00000176035; ENSMUST00000177057; BC129841; BC129842; OTTMUST00000066380; OTTMUST00000066395; OTTMUST00000066396; OTTMUST00000066397; OTTMUST00000066398; OTTMUST00000110864; OTTMUST00000110865; uc009aif.1; uc009aig.1	Amz1		TC1700000850.mm.2	1.24	0.0057	NM_178652; ENSMUST00000050630; ENSMUST00000127798; ENSMUST00000129416; ENSMUST00000130623; OTTMUST00000076669; OTTMUST00000076671; OTTMUST00000076672; OTTMUST00000076678; uc008cqe.1; uc008cqf.1; uc008cqg.1; uc008cqh.1	Supt3		TC1200002518.mm.2	-1.57	0.0032	Asap2
TC0500001896.mm.2	1.26	0.0127	NM_021457; ENSMUST00000054294; BC053010; OTTMUST00000050529; uc008wig.2	Fzd1		TC1000001830.mm.2	1.37	0.0057	NM_013875; ENSMUST00000020165; ENSMUST00000164195; ENSMUST00000166147; ENSMUST00000169016; ENSMUST00000169404; ENSMUST00000170265; ENSMUST00000170683; BC130267; OTTMUST00000094780; OTTMUST00000094781; OTTMUST00000094782; OTTMUST00000094783; OTTMUST00000094784; OTTMUST00000094785; OTTMUST00000094786; uc007eoa.2; uc007eob.2; uc007eoc.2	Pde7b		TC0100003378.mm.2	1.79	0.0032	Fasl
TC0500001944.mm.2	-1.21	0.0039	NM_181850; ENSMUST00000004076; BC111891; BC113170; uc008wll.1	Grm3		TC0900003077.mm.2	-1.22	0.0058	NM_177069; ENSMUST00000054925; BC099397; OTTMUST00000067772; OTTMUST00000067773; OTTMUST00000067774; uc009rsa.1; uc009rsb.1	Fbxw21		TC0900001939.mm.2	-1.67	0.0032	Glb1l2
TC0500001976.mm.2	-1.21	0.0067	uc029vfz.1	4930572O03Rik		TC0400004004.mm.2	1.34	0.0058	NM_011122; ENSMUST00000019199; ENSMUST00000105712; ENSMUST00000124041; ENSMUST00000124292; ENSMUST00000132075; ENSMUST00000149129; BC006599; BC010268; OTTMUST00000024908; OTTMUST00000024909; OTTMUST00000024911; OTTMUST00000024912; OTTMUST00000064402; OTTMUST00000064403; uc008vtk.2; uc008vtl.2	Plod1		TC0200001448.mm.2	-2.16	0.0032	Trp53i11
TC0500002343.mm.2	-1.2	0.0045	NM_024236; BC002107; OTTMUST00000068743; OTTMUST00000068790; OTTMUST00000068791; OTTMUST00000068793; OTTMUST00000068795; uc008xix.2	Qdpr		TC0800002052.mm.2	1.41	0.0058	NM_026067; ENSMUST00000033927; BC046412; uc009lky.2	Eri1		TC1100002550.mm.2	-1.32	0.0032	Ccng1
TC0500002411.mm.2	-1.2	0.0069	NM_144945; ENSMUST00000039750; uc008xkm.1; uc008xkn.1	Lgi2		TC1100002515.mm.2	-1.26	0.0059	NM_011856; ENSMUST00000057207; ENSMUST00000102801; ENSMUST00000128501; ENSMUST00000146113; ENSMUST00000149787; ENSMUST00000155147; ENSMUST00000157030; ENSMUST00000163524; BC141361; OTTMUST00000012079; OTTMUST00000012080; OTTMUST00000012082; OTTMUST00000012084; OTTMUST00000012085; OTTMUST00000012086; OTTMUST00000012087; uc007ilm.1	Tenm2		TC0X00000527.mm.2	1.46	0.0033	Adgrg4
TC0500002681.mm.2	-1.2	0.0286	NM_001033233; ENSMUST00000101073; OTTMUST00000089304; uc008xxq.1	Tmprss11a		TC0100003120.mm.2	1.3	0.0059	NM_007955; uc007csr.2	Ptprv		TC0700003032.mm.2	1.58	0.0033	Ush1c
TC0500002830.mm.2	1.31	0.002	NM_182841; ENSMUST00000063192; ENSMUST00000124145; ENSMUST00000139520; ENSMUST00000146731; ENSMUST00000165548; BC055321; OTTMUST00000066318; OTTMUST00000066319; OTTMUST00000066320; OTTMUST00000066321; OTTMUST00000094659; uc008yhc.1; uc008yhd.1; uc008yhf.1; uc008yhg.1	Tmem150c		TC0500000907.mm.2	-1.26	0.0059	XM_889253.3	Gm6523		TC0700000917.mm.2	1.72	0.0033	Gas2
TC0500002955.mm.2	-1.23	0.0141	ENSMUST00000068946; uc008ypb.1; uc008ypc.1	Rnf212		TC0500000910.mm.2	-1.26	0.0059	ENSMUST00000163216; XM_981835.2	Gm7942		TC0300001265.mm.2	-5.58	0.0034	Ndst4
TC0500002957.mm.2	-1.2	0.0111	NM_001104620; ENSMUST00000172140; OTTMUST00000103574; uc009vdf.1	Vmn2r8		TC1200001324.mm.2	-1.41	0.0059	NM_146040; ENSMUST00000021592; ENSMUST00000176499; ENSMUST00000176735; ENSMUST00000177339; BC006933; OTTMUST00000104264; OTTMUST00000104265; OTTMUST00000104266; OTTMUST00000104267; uc007pid.1	Cdca7l		TC1100002028.mm.2	-1.3	0.0034	Hgs
TC0500002958.mm.2	-1.21	0.0436	NM_001104621; ENSMUST00000170419; OTTMUST00000103576; uc009vdg.1	Vmn2r9		TC0100001260.mm.2	1.24	0.0059	NM_001081023; NM_014193; ENSMUST00000112064; ENSMUST00000112068; ENSMUST00000159106; ENSMUST00000160641; ENSMUST00000161700; ENSMUST00000161865; OTTMUST00000085065; OTTMUST00000085066; OTTMUST00000085067; OTTMUST00000085068; OTTMUST00000085069; uc007cuf.1; uc007cug.1	Cacna1s		TC1600000211.mm.2	1.69	0.0034	Rimbp3
TC0500002963.mm.2	-1.35	0.0471	NM_001104623; ENSMUST00000095922; OTTMUST00000103585; uc009vdj.1	Vmn2r12		TC0300001856.mm.2	-1.26	0.0061	NM_009828; ENSMUST00000029270; ENSMUST00000145309; ENSMUST00000147380; ENSMUST00000156575; BC052730; OTTMUST00000014821; OTTMUST00000014822; OTTMUST00000014823; OTTMUST00000086013; uc012cov.1	Ccna2		TC1400001847.mm.2	2.04	0.0034	Gm3123; Gm8094
TC0500003000.mm.2	1.22	0.0496	NM_009469; ENSMUST00000031490; BC057121; BC059835; uc008yrq.1; uc008yrr.1; uc008yrs.1; uc008yrt.1	Ulk1		TC0900002169.mm.2	-1.22	0.0061	XR_140939.1	Gm10023		TC0900001070.mm.2	1.51	0.0035	Myo6
TC0500003019.mm.2	1.4	0.0005	NM_001253916; NM_001253917; NM_019982; ENSMUST00000075387; ENSMUST00000079491; BC065117; BC065129; uc008yti.2; uc008ytj.2; uc008ytk.2; uc008ytl.2; uc012ebi.2	Sez6l		TC1900000577.mm.2	1.25	0.0062	XM_001000795.3	Cc2d2b		TC0500001741.mm.2	-1.35	0.0035	Eif2ak1
TC0500003024.mm.2	1.38	0.0013	NM_001285806; NM_177078; ENSMUST00000065167	Adrbk2		TC1300002052.mm.2	1.21	0.0062	NM_009000; ENSMUST00000035242; BC019950; BC028872; BC054466; BC055894; uc007qqk.1	Rab24		TC0300002553.mm.2	1.62	0.0035	Hsd3b4; Gm10681
TC0500003043.mm.2	-1.4	0.0009	NM_008153; ENSMUST00000047936; ENSMUST00000132065; ENSMUST00000142854; ENSMUST00000151460; BC100612; OTTMUST00000063592; OTTMUST00000063593; OTTMUST00000063594; OTTMUST00000063595; uc012ebo.1	Cmklr1		TC0500003603.mm.2	1.24	0.0062	XM_003688817.1; XM_485697.5	Gm5565		TC0200003212.mm.2	-2.21	0.0035	Fam163b
TC0500003178.mm.2	-1.24	0.0413	NM_033541; ENSMUST00000117193; ENSMUST00000125547; ENSMUST00000130045; BC108955; BC126877; OTTMUST00000066317; OTTMUST00000083492; OTTMUST00000083493; uc008zid.1	Oas1c		TC1100004038.mm.2	-1.23	0.0063	NM_001164532; NM_026682; NM_029794; ENSMUST00000018871; ENSMUST00000100248; ENSMUST00000106617; ENSMUST00000151396; ENSMUST00000173655; BC016190; OTTMUST00000008466; OTTMUST00000008467; OTTMUST00000008468; OTTMUST00000008469; uc007mey.1; uc007mez.2; uc007mfa.1; uc011yhc.1; uc011yhd.1	Cpsf4l		TC0400003856.mm.2	-2.19	0.0036	Igsf21
TC0500003181.mm.2	-1.21	0.0068	NM_145211; ENSMUST00000080322; BC013715; BC057878; OTTMUST00000066360; uc008zij.2	Oas1a		TC0300000180.mm.2	1.37	0.0063	NM_031197; ENSMUST00000029240; ENSMUST00000163536; ENSMUST00000169047; BC034675; OTTMUST00000092113; OTTMUST00000092114; OTTMUST00000092115; uc008oua.2; uc008oub.2	Slc2a2		TC0500003261.mm.2	1.32	0.0036	Eif2b1
TC0500003373.mm.2	1.22	0.0206	NM_001039162; NM_009990; ENSMUST00000036999; ENSMUST00000100647; BC039162; BC053048	Clip2		TC1400000990.mm.2	1.22	0.0064	NM_018781; ENSMUST00000035908; BC103568; BC103570	Egr3		TC0X00000933.mm.2	-1.51	0.0036	Stard8
TC0500003381.mm.2	-1.29	0.0239	NM_029681; NM_194065; ENSMUST00000047305; BC114542	Wbscr28		TC1400002466.mm.2	-1.48	0.0065	NM_177629; ENSMUST00000066437; ENSMUST00000118785; ENSMUST00000173826; BC120488; BC120490; OTTMUST00000068777; OTTMUST00000068778; OTTMUST00000096707; uc007usg.1	Fam216b		TC1400002297.mm.2	2.1	0.0036	Nefm
TC0500003549.mm.2	1.24	0.0096	NM_001045482; NM_021326; ENSMUST00000049861; ENSMUST00000165318; ENSMUST00000166382; OTTMUST00000094423; OTTMUST00000094424; OTTMUST00000094425	Rbak		TC0300002165.mm.2	-1.36	0.0065	NM_172515; ENSMUST00000039269; ENSMUST00000107775; ENSMUST00000107776; ENSMUST00000107778; ENSMUST00000124618; BC050789; OTTMUST00000057157; OTTMUST00000057158; OTTMUST00000057159; OTTMUST00000057160; OTTMUST00000057161; uc008pmy.1; uc008pmz.1	Zbbx		TC1000000366.mm.2	-1.4	0.0036	Ppil6
TC0600000025.mm.2	1.31	0.0055	NM_023048; ENSMUST00000043294; ENSMUST00000183358; BC046819; BC054745; BC056440; OTTMUST00000066402; OTTMUST00000066403; uc009awi.1; uc009awj.1	Asb4		TC1200000069.mm.2	-1.36	0.0066	NM_011519; ENSMUST00000020911; ENSMUST00000159821; ENSMUST00000160348; ENSMUST00000161883; ENSMUST00000171158; BC010560; OTTMUST00000083825; OTTMUST00000083828; OTTMUST00000083829; OTTMUST00000083830; uc007nac.1; uc007nad.1	Sdc1		TC1800000827.mm.2	-2.67	0.0036	St8sia5
TC0600000067.mm.2	1.24	0.0184	NM_008751; ENSMUST00000060369; ENSMUST00000160300; ENSMUST00000162942; BC145953; BC145955; OTTMUST00000086977; OTTMUST00000086978; OTTMUST00000086979; uc009aya.1; uc009ayb.1; uc009ayc.1	Nxph1		TC0400004032.mm.2	-1.32	0.0068	NM_027263; ENSMUST00000030813; ENSMUST00000105695; ENSMUST00000105696; ENSMUST00000132672; ENSMUST00000150150; ENSMUST00000176124; ENSMUST00000177408; BC048521; BC138926; BC138927; OTTMUST00000025693; OTTMUST00000025694; OTTMUST00000025695; OTTMUST00000025696; OTTMUST00000062683; OTTMUST00000103737; OTTMUST00000103738; uc008vvt.2; uc008vvu.2	Apitd1		TC0200002178.mm.2	1.36	0.0037	Xrn2
TC0600000131.mm.2	1.23	0.02	NM_008591; ENSMUST00000080469; ENSMUST00000115442; ENSMUST00000115443; ENSMUST00000140070; ENSMUST00000145473; ENSMUST00000148903; ENSMUST00000152802; OTTMUST00000058741; OTTMUST00000058742; OTTMUST00000058743; OTTMUST00000058744; OTTMUST00000058745; OTTMUST00000058746; uc009azq.1; uc009azr.1	Met		TC0500000677.mm.2	1.33	0.0068	NM_173403; ENSMUST00000031127; BC132529; BC138048; OTTMUST00000066156; uc008xsk.1	Slc10a4		TC1000002500.mm.2	1.61	0.0037	Uqcr11
TC0600000206.mm.2	1.2	0.0245	NM_028957; ENSMUST00000031689; BC145992; BC145994; uc009bcb.1	Hyal5		TC1300002426.mm.2	-1.45	0.0068	NM_011582; ENSMUST00000022213; ENSMUST00000168299; BC139414; OTTMUST00000094148; OTTMUST00000094149; uc007rku.2	Thbs4		TC0700004516.mm.2	1.5	0.0037	Ifitm6
TC0600000240.mm.2	1.23	0.0229	NM_146173; ENSMUST00000046750; ENSMUST00000115250; ENSMUST00000137925; BC024685; OTTMUST00000032500; OTTMUST00000032501; OTTMUST00000041107	Tspan33		TC1400001931.mm.2	-1.24	0.0068	NM_172598; ENSMUST00000111790; ENSMUST00000111791; ENSMUST00000111792; ENSMUST00000139124; BC063740; OTTMUST00000042367; OTTMUST00000042368; OTTMUST00000042369; OTTMUST00000042370; uc007thu.2; uc007thv.2; uc007thw.2	Wdhd1		TC0500002940.mm.2	-1.49	0.0037	Tmed5
TC0600000413.mm.2	1.26	0.0451	NM_020502; ENSMUST00000038750; BC116952; uc009bmw.1	Tas2r108		TC1500001198.mm.2	-1.3	0.0068	NM_177123; ENSMUST00000041840; ENSMUST00000159093; ENSMUST00000159368; ENSMUST00000160236; ENSMUST00000162780; BC132098; BC132288; OTTMUST00000089245; OTTMUST00000089246; OTTMUST00000089247; OTTMUST00000089248; OTTMUST00000089250	Spef2		TC0600000689.mm.2	-1.44	0.0037	Vmn1r13
TC0600000637.mm.2	-1.27	0.0369	NM_172728; NR_015553; ENSMUST00000047450; BC029022; BC098487; uc009bzd.2; uc009bze.2; uc009bzf.2; uc009bzg.2; uc009bzh.1; uc009bzi.1; uc009bzj.1; uc012emb.1	Creb5; 9430076C15Rik		TC1400000292.mm.2	1.34	0.0069	NM_176920; ENSMUST00000055662; BC099587; BC132594; BC145990; uc007suj.2; uc007suk.2	Lrtm1		TC1500001347.mm.2	1.56	0.0037	Hrsp12
TC0600000735.mm.2	-1.24	0.0442	NM_008167; ENSMUST00000095852; ENSMUST00000159319; ENSMUST00000159561; ENSMUST00000160408; ENSMUST00000161105; ENSMUST00000162968; BC139823; OTTMUST00000087192; OTTMUST00000087193; OTTMUST00000087194; OTTMUST00000087195; OTTMUST00000087196; OTTMUST00000087197; uc009cdx.1; uc009cdy.1; uc009cdz.1	Grid2		TC0500003728.mm.2	1.24	0.0071	NM_001081232; ENSMUST00000031091; ENSMUST00000132383; ENSMUST00000140063; ENSMUST00000140653; ENSMUST00000150088; BC151085	D5Ertd579e		TC1100003472.mm.2	-2.33	0.0037	Ppm1e
TC0600000877.mm.2	1.22	0.0191	NM_009043; ENSMUST00000023906; BC098503; uc009cjz.1	Reg2		TC0900003064.mm.2	-1.4	0.0071	NM_031392; ENSMUST00000068700; BC050894; BC054367; uc009rqj.1	Wdr6		TC0400004055.mm.2	-1.8	0.0038	Spsb1
TC0600000885.mm.2	1.24	0.003	NM_001134743; NM_001282102; NM_178731; ENSMUST00000074662; ENSMUST00000126005; ENSMUST00000126399; ENSMUST00000128718; ENSMUST00000133918; ENSMUST00000136421; ENSMUST00000145407; ENSMUST00000147663; BC037216; OTTMUST00000086178; OTTMUST00000086179; OTTMUST00000086180; OTTMUST00000086181; OTTMUST00000086182; OTTMUST00000086183; OTTMUST00000086184; uc009ckf.2; uc012enp.1; uc012enq.1	Lrrtm4		TC1900001037.mm.2	1.22	0.0071	NM_027643; ENSMUST00000025675; BC020020; uc008gkk.2; uc008gkl.2; uc008gkm.2	Naa40		TC0600001192.mm.2	1.68	0.0038	Setmar
TC0600001101.mm.2	1.21	0.0496	ENSMUST00000113434	Gm15737		TC0900000313.mm.2	1.3	0.0071	NM_001190911; NM_001190912; NM_001190913; NM_001190914; NM_026324; ENSMUST00000045091; ENSMUST00000115148; ENSMUST00000183580; ENSMUST00000184203; BC063072; OTTMUST00000040794; OTTMUST00000117503; OTTMUST00000117527; uc009osf.1; uc009osg.1; uc009osh.2; uc009osi.2; uc009osj.2; uc009osl.1; uc012gqb.1	Kirrel3		TC1900000075.mm.2	1.69	0.0038	Ap5b1
TC0600001114.mm.2	-1.2	0.0046	NM_026255; ENSMUST00000061118; BC019156; BC019170; BC037142; uc009czr.2; uc009czs.2; uc009czt.1; uc012epj.1; uc012epk.1	Slc25a26		TC0700002794.mm.2	1.22	0.0072	NM_001270541; ENSMUST00000108090	Scgb2b3		TC0900003326.mm.2	-1.56	0.0038	Ccpg1
TC0600001171.mm.2	1.37	0.0203	NM_007697; ENSMUST00000066905; BC131670; BC131671; uc009dcj.1; uc009dck.1; uc009dcl.1; uc009dcm.1; uc009dcn.1	Chl1		TC1200000130.mm.2	1.2	0.0072	NM_008747; ENSMUST00000111064; BC141019; uc007nbw.1; uc007nbx.1; uc007nby.1	Ntsr2		TC0100003069.mm.2	-2.21	0.0038	Cdk18
TC0600001303.mm.2	1.27	0.002	NM_001011800; ENSMUST00000075756; BC141000; uc009dkf.1	Olfr212		TC0600003503.mm.2	-1.25	0.0072	NM_025992; ENSMUST00000031817; uc009cci.2; uc009ccj.2; uc009cck.1	Herc6		TC0700002057.mm.2	-1.42	0.0039	Ap2a2
TC0600001433.mm.2	1.33	0.0486	NM_013538; ENSMUST00000024270; ENSMUST00000131847; ENSMUST00000134637; ENSMUST00000136692; ENSMUST00000150120; ENSMUST00000151674; BC002006; OTTMUST00000059621; OTTMUST00000059622; OTTMUST00000059623; OTTMUST00000059624; OTTMUST00000059625; OTTMUST00000059626; uc009dsc.2	Cdca3		TC0600001347.mm.2	1.34	0.0073	NM_008359; ENSMUST00000002976; uc009dnj.2	Il17ra		TC0200000319.mm.2	-2.32	0.0039	Etl4
TC0600001463.mm.2	-1.51	0.0007	NM_153589; ENSMUST00000159111; ENSMUST00000159984; ENSMUST00000160317; ENSMUST00000160496; ENSMUST00000161293; ENSMUST00000161619; BC033409; OTTMUST00000083787; OTTMUST00000083788; OTTMUST00000083789; OTTMUST00000083790; OTTMUST00000083791; OTTMUST00000087132; uc009duv.1; uc009duw.2; uc009dux.1; uc009duy.1	Ano2		TC0400004224.mm.2	1.31	0.0073	NM_010142; ENSMUST00000059287; ENSMUST00000105845; ENSMUST00000105846; ENSMUST00000144573; ENSMUST00000151502; ENSMUST00000156558; BC043088; OTTMUST00000022611; OTTMUST00000022612; OTTMUST00000022613; OTTMUST00000022614; OTTMUST00000022615; OTTMUST00000022616; uc008vil.1	Ephb2		TC0600001421.mm.2	1.86	0.0039	C1rl
TC0600001532.mm.2	-1.28	0.0313	NM_177686; ENSMUST00000065289; ENSMUST00000133756; ENSMUST00000147106; ENSMUST00000151671; BC094904; OTTMUST00000066725; OTTMUST00000066726; OTTMUST00000066727; OTTMUST00000066728; uc009efl.2	Clec12a		TC1300002040.mm.2	-1.32	0.0073	NM_012014; ENSMUST00000099506; ENSMUST00000135343; BC057044; OTTMUST00000081260; OTTMUST00000081261; uc007qpa.1; uc007qpb.1	Gprin1		TC0100001889.mm.2	-1.42	0.0039	Xkr4
TC0600001671.mm.2	-1.21	0.0183	NM_001177772; NM_021471; ENSMUST00000032362; ENSMUST00000135562; BC078456; OTTMUST00000050215; OTTMUST00000050216; uc009eop.2; uc012evg.1; uc012evh.1	Slco1c1		TC0100002673.mm.2	-1.23	0.0073	NM_007735; ENSMUST00000087050; ENSMUST00000135271; OTTMUST00000051472; OTTMUST00000051473	Col4a4		TC1700001783.mm.2	1.33	0.0039	Mtch1
TC0600001738.mm.2	1.34	0.0327	NM_001289679; NM_001289680; NM_001289681; NM_172309; ENSMUST00000080530; ENSMUST00000111636; ENSMUST00000111638; ENSMUST00000111639; ENSMUST00000123444; ENSMUST00000129788; ENSMUST00000136594; BC108965; OTTMUST00000057210; OTTMUST00000057211; OTTMUST00000057212; OTTMUST00000057213; OTTMUST00000057214; OTTMUST00000057215	Arntl2		TC1700002368.mm.2	-1.36	0.0073	NM_010109; NM_207654; ENSMUST00000076840; ENSMUST00000078839; BC040218; OTTMUST00000074850; OTTMUST00000074851; uc008dfg.2; uc008dfh.2	Efna5		TC1500000389.mm.2	-9.59	0.0039	Nov
TC0600001867.mm.2	-1.23	0.0038	NM_001164805; ENSMUST00000119443; ENSMUST00000119581; ENSMUST00000122369; ENSMUST00000135450; ENSMUST00000137836; ENSMUST00000172356; OTTMUST00000076002; OTTMUST00000076003; OTTMUST00000076022; OTTMUST00000076023; OTTMUST00000076024	Thsd7a		TC0900000605.mm.2	1.22	0.0074	NM_001289782; NM_001289784; NM_001289785; NM_009964; ENSMUST00000034562; BC010768; BC094033	Cryab		TC1200001077.mm.2	1.47	0.0039	Vrk1
TC0600001931.mm.2	1.65	0.0183	NM_001252105; NM_001252106; NM_001252107; NM_001252108; NM_001252109; NM_001252110; NM_153163; ENSMUST00000018122; ENSMUST00000069074; ENSMUST00000115355; ENSMUST00000115356; ENSMUST00000115358; ENSMUST00000115361; ENSMUST00000125350; ENSMUST00000136279; ENSMUST00000142913; ENSMUST00000152131; ENSMUST00000156986; ENSMUST00000163871; ENSMUST00000166458; OTTMUST00000054963; OTTMUST00000054997; OTTM…	Cadps2		TC0700002646.mm.2	1.47	0.0074	NM_028775; ENSMUST00000043314; ENSMUST00000108395; ENSMUST00000152560; ENSMUST00000156714; BC064733; OTTMUST00000059692; OTTMUST00000059693; OTTMUST00000059694; OTTMUST00000059695; uc009fua.1; uc009fub.1; uc009fuc.1	Cyp2s1		TC1000001901.mm.2	1.88	0.0039	Akap7
TC0600001983.mm.2	1.2	0.0355	NM_177296; ENSMUST00000012679; ENSMUST00000115251; ENSMUST00000164325; ENSMUST00000166844; ENSMUST00000167056; ENSMUST00000169302; ENSMUST00000170350; ENSMUST00000170634; ENSMUST00000170647; ENSMUST00000171865; BC064646; BC075678; OTTMUST00000091899; OTTMUST00000091900; OTTMUST00000091901; OTTMUST00000091902; OTTMUST00000091903; OTTMUST00000091904; OTTMUST00000091905; OTTMUST00000091906; OTTMUST0…	Tnpo3		TC0500003253.mm.2	1.22	0.0075	NM_013812; ENSMUST00000031341; ENSMUST00000111472; ENSMUST00000111473; ENSMUST00000111474; BC147052; BC147053; OTTMUST00000059921; OTTMUST00000059922; OTTMUST00000059923; OTTMUST00000059924; uc008zpo.1	Cdk2ap1		TC1200002090.mm.2	1.6	0.004	Mlh3
TC0600002149.mm.2	-1.22	0.0257	NM_001102660; ENSMUST00000166306; uc009vds.1	Gm2663		TC1400000033.mm.2	-1.34	0.0075	ENSMUST00000166025; ENSMUST00000178137	Gm3594		TC0X00001270.mm.2	1.84	0.004	Tnmd
TC0600002214.mm.2	1.26	0.0141	NM_177882; ENSMUST00000058844; ENSMUST00000143979; BC138897; OTTMUST00000052489; OTTMUST00000052490; uc009btg.1	Zfp786		TC1400001411.mm.2	-1.34	0.0075	ENSMUST00000169152; ENSMUST00000171784; ENSMUST00000179747	Gm3594		TC1500000409.mm.2	-1.67	0.004	Wdyhv1
TC0600002237.mm.2	-1.24	0.0071	NM_023670; ENSMUST00000031838; BC045138; BC049082; uc009bwi.2; uc009bwk.2	Igf2bp3		TC0600003422.mm.2	-1.31	0.0075	NM_028742; ENSMUST00000111706; ENSMUST00000111708; ENSMUST00000142122; ENSMUST00000144829; ENSMUST00000148739; ENSMUST00000149666; BC053420; OTTMUST00000054780; OTTMUST00000054781; OTTMUST00000054849; OTTMUST00000054850; OTTMUST00000054851; OTTMUST00000062692; uc009erk.1; uc009ero.1; uc009erp.1	Ifltd1		TC0200003532.mm.2	-1.49	0.004	Arl5a
TC0600002323.mm.2	1.21	0.0304	NM_001171007; NM_172729; ENSMUST00000060655; ENSMUST00000168172; BC042670; uc009caf.2; uc009cag.2	Nod1		TC0700003862.mm.2	1.25	0.0076	NM_001082552; NM_009277; ENSMUST00000033264; ENSMUST00000106913; BC010580	Trim21		TC1000001949.mm.2	-1.22	0.004	Hey2
TC0600002412.mm.2	1.23	0.0286	NM_134170; ENSMUST00000079584; BC119596; BC119597; OTTMUST00000103870; uc009cep.1	Vmn1r32		TC1500000346.mm.2	-2.22	0.0077	NM_013696; ENSMUST00000038856; ENSMUST00000110289; BC109005; BC109006; BC128269; uc007vpo.1; uc007vpp.1	Trhr		TC0400000354.mm.2	1.62	0.004	Nfx1
TC0600002505.mm.2	1.34	0.0046	NM_001164669; ENSMUST00000064948; ENSMUST00000114038; ENSMUST00000114040; OTTMUST00000052613; OTTMUST00000053338; uc009cji.1; uc009cjk.2	Dnah6		TC0500000785.mm.2	1.32	0.0077	NM_019992; ENSMUST00000031171; ENSMUST00000123393; ENSMUST00000132546; ENSMUST00000138076; ENSMUST00000151556; BC145550; BC145828; BC145830; OTTMUST00000054587; OTTMUST00000054588; OTTMUST00000054589; OTTMUST00000054590; OTTMUST00000054591; uc008xxf.1; uc008xxg.1; uc008xxh.1; uc012dxt.1	Stap1		TC1500000603.mm.2	-1.32	0.004	Kifc2
TC0600002613.mm.2	-1.27	0.0088	NM_001163427; NM_028505; NR_028081; ENSMUST00000032080; ENSMUST00000113770; ENSMUST00000122907; ENSMUST00000126805; ENSMUST00000139875; ENSMUST00000146086; ENSMUST00000154918; BC115452; OTTMUST00000059050; OTTMUST00000059051; OTTMUST00000059052; OTTMUST00000059053; OTTMUST00000059054; OTTMUST00000059055; OTTMUST00000059056; uc009cpr.2; uc009cps.2; uc009cpt.1; uc012eof.1	Pradc1		TC0900000204.mm.2	-1.2	0.0077	NM_001252658; NM_001252659; NM_010700; ENSMUST00000034713; BC019207; BC053041; uc009omg.2; uc009omh.2; uc009omi.2; uc009omj.2; uc012gpi.2	Ldlr		TC0300000068.mm.2	1.52	0.0041	Chmp4c
TC0600002656.mm.2	-1.28	0.0163	NM_001037727; NM_001286610; NM_175476; NR_104483; ENSMUST00000071024; ENSMUST00000101197; ENSMUST00000113637; ENSMUST00000145128; BC138751; BC138752; OTTMUST00000055535; OTTMUST00000055536; OTTMUST00000055537; OTTMUST00000055538	Arhgap25		TC1000000306.mm.2	1.26	0.0078	NM_001081208; NM_001253355; NM_001253356; ENSMUST00000058738; ENSMUST00000167191; ENSMUST00000168572; ENSMUST00000171521; ENSMUST00000172357; BC147490; BC147493; BC150973; BC158004; OTTMUST00000093799; OTTMUST00000093800; OTTMUST00000093801; OTTMUST00000093802; OTTMUST00000093803; uc007evc.1; uc007evd.1; uc011xcs.1	Hs3st5		TC1200001269.mm.2	-1.9	0.0041	Cep170b
TC0600002843.mm.2	1.29	0.0206	NM_001037539; NM_001170419; NM_015768; ENSMUST00000008273; ENSMUST00000032152; ENSMUST00000101120; BC116911; BC144863; uc009dbt.1; uc009dbu.1; uc009dbv.1; uc012epr.1	Prok2		TC1300002062.mm.2	1.26	0.0078	NM_013739; ENSMUST00000047877; BC116922; BC120535; uc007qrm.1; uc007qrn.1	Dok3		TC0800000554.mm.2	-1.45	0.0041	AA386476
TC0600002901.mm.2	1.29	0.0458	NM_001081147; ENSMUST00000053306; uc009deb.1	Oxtr		TC1700001003.mm.2	-1.29	0.0079	NM_001111078; NM_001111079; NM_001111080; NM_010931; ENSMUST00000001258; ENSMUST00000113035; ENSMUST00000113038; ENSMUST00000113039; ENSMUST00000137876; ENSMUST00000139654; ENSMUST00000142387; BC022167; OTTMUST00000049736; OTTMUST00000049737; OTTMUST00000049738; OTTMUST00000049739; OTTMUST00000049740; OTTMUST00000049741; OTTMUST00000049742; uc008dbp.2; uc008dbq.2; uc008dbr.1; uc008dbs.1	Uhrf1		TC0700003597.mm.2	-1.56	0.0041	Iqgap1
[truncated: 1,700 more rows]

## Sheet: Male NAc GO data
Gene ontology results for genes differentially expressed in male NAc due to ethanol, housing, or the interaction of ethanol and housing
[truncated: 945 more rows]

## Sheet: Female NAc GO data
Gene ontology results for genes differentially expressed in female NAc due to ethanol, housing, or the interaction of ethanol and housing
[truncated: 887 more rows]

## Sheet: Shared NAc GO data
Gene ontology results for genes differentially expressed in both male and female NAc due to ethanol or the interaction of ethanol and housing
[truncated: 148 more rows]
